# Supplementary material for: Functional transcriptome analyses of Drosophila suzukii midgut reveal mating-dependent reproductive plasticity in females
Source: BMC Genomics. 2022 Oct 25;23:726. doi: 10.1186/s12864-022-08962-2 (PMC9598023; doi:10.1186/s12864-022-08962-2)
Supplement: Supplementary file 1 — Additional file 1: Supplementary Table S1. Alignment statistics of the virginand mated D. suzukii female midgut RNA-Seq analysis. Supplementary Table S2. All genes description and FPKM value in D.suzukii virgin and mated female midguttranscriptomes. Supplementary Table S3. Differentially expressed genes in pairwise comparison in D. suzukii virgin and mated female midguttranscriptomes. Supplementary Table S4. GO classification of the differentially expressed genes in pairwise comparisonin D. suzukii virgin and mated femalemidguttranscriptomes. Three main categories, namely biological process (BP), cellularcomponent (CC), and molecular function (MF) were assigned to DEGs. Supplementary Table S5. KEGG pathwayenrichment analysis for differentially expressed genes in pairwise comparisonin D. suzukii virgin and mated femalemidguttranscriptomes. Supplementary Table S6. Primersused in our study. Supplementary FigureS1. Post-mating change in midgut length 1 and 3 days after mating in D.suzukii. Midgut length quantifications (A) and (D), representative imagesof virgin and mated female midgut phenotypes (B) and (E), changes in midgutrevealed by DAPI staining (C) and (F). The scale label is 500 um in picture Band E, and 20 um in picture C and F. SupplementaryFigure S2. Mating increases cell proliferation in female D. suzukii midgut.Error bars indicate the SEM of three independent biological replicates andasterisks (**) indicate the statistically significant differences (P < 0.01)between virgin and mated female midgut based on Student’ s t-test.SupplementaryFigure S3. Evaluation of sequence quality for the D. suzukii virgin and mated female midguttranscriptomes. SupplementaryFigure S4. Distribution of protein coding genes lengths in D.suzukii virgin and mated female midguttranscriptomes. The sizes of all protein coding genes were calculated. SupplementaryFigure S5. Mating increases neutrallipidcontent revealed by Bodipy staining in the whole virgin and mated female midgutof D. s [file 12864_2022_8962_MOESM1_ESM.zip]

Archive with 13 entries (12 files):
- Supplementary material/
- Supplementary material/Figure S1.jpg
- Supplementary material/Figure S2.emf
- Supplementary material/Figure S3.jpg
- Supplementary material/Figure S4.jpg
- Supplementary material/Figure S5.jpg
- Supplementary material/Supplementary Table S1.docx
- Supplementary material/Supplementary Table S2.xls
- Supplementary material/Supplementary Table S3.xls
- Supplementary material/Supplementary Table S4.xls
- Supplementary material/Supplementary Table S5.xls
- Supplementary material/Supplementary Table S6.docx
- Supplementary material/Supplementary legends.docx
