# Supplementary material for: Functional transcriptome analyses of Drosophila suzukii midgut reveal mating-dependent reproductive plasticity in females
Source: BMC Genomics. 2022 Oct 25;23:726. doi: 10.1186/s12864-022-08962-2 (PMC9598023; doi:10.1186/s12864-022-08962-2)
Supplement: Supplementary file 1 — Additional file 1: Supplementary Table S1. Alignment statistics of the virginand mated D. suzukii female midgut RNA-Seq analysis. Supplementary Table S2. All genes description and FPKM value in D.suzukii virgin and mated female midguttranscriptomes. Supplementary Table S3. Differentially expressed genes in pairwise comparison in D. suzukii virgin and mated female midguttranscriptomes. Supplementary Table S4. GO classification of the differentially expressed genes in pairwise comparisonin D. suzukii virgin and mated femalemidguttranscriptomes. Three main categories, namely biological process (BP), cellularcomponent (CC), and molecular function (MF) were assigned to DEGs. Supplementary Table S5. KEGG pathwayenrichment analysis for differentially expressed genes in pairwise comparisonin D. suzukii virgin and mated femalemidguttranscriptomes. Supplementary Table S6. Primersused in our study. Supplementary FigureS1. Post-mating change in midgut length 1 and 3 days after mating in D.suzukii. Midgut length quantifications (A) and (D), representative imagesof virgin and mated female midgut phenotypes (B) and (E), changes in midgutrevealed by DAPI staining (C) and (F). The scale label is 500 um in picture Band E, and 20 um in picture C and F. SupplementaryFigure S2. Mating increases cell proliferation in female D. suzukii midgut.Error bars indicate the SEM of three independent biological replicates andasterisks (**) indicate the statistically significant differences (P < 0.01)between virgin and mated female midgut based on Student’ s t-test.SupplementaryFigure S3. Evaluation of sequence quality for the D. suzukii virgin and mated female midguttranscriptomes. SupplementaryFigure S4. Distribution of protein coding genes lengths in D.suzukii virgin and mated female midguttranscriptomes. The sizes of all protein coding genes were calculated. SupplementaryFigure S5. Mating increases neutrallipidcontent revealed by Bodipy staining in the whole virgin and mated female midgutof D. s [file 12864_2022_8962_MOESM1_ESM.zip › Supplementary material/Supplementary Table S2.xls]

gene_id	gene_type	gene_transcript_num	unigene_length	fpkm_matedfemale1	fpkm_matedfemale2	fpkm_matedfemale3	fpkm_virginfemale1	fpkm_virginfemale2	fpkm_virginfemale3	average_fpkm_matedfemale	average_fpkm_virginfemale	diffexp_log2fc_virginfemale-vs-matedfemale	diffexp_deseq2_qvalue_virginfemale-vs-matedfemale	diffexp_pvalue_virginfemale-vs-matedfemale	gene description
Unigene4193_All	Novel_gene	1	1090	5.35	3.57	1.99	1.31	1.82	1.7	3.636	1.61	1.457908547	0.025174425	0.000623817	LOW QUALITY PROTEIN: uncharacterized protein Dyak_GE21954 [Drosophila yakuba] >EDW94387.2 LOW QUALITY PROTEIN: uncharacterized protein Dyak_GE21954 [Drosophila yakuba]
Unigene8570_All	Novel_gene	1	1142	2.35	0.46	0.76	1.24	2.29	1.09	1.19	1.54	0.080534762	0.979952096	0.89484645	uncharacterized protein LOC115761900 isoform X2 [Drosophila novamexicana]
CL1275.Contig2_All	Novel_gene	1	2195	33.13	16.73	8.04	21.86	9.29	13.43	19.3	14.86	0.666881634	0.596224672	0.147008068	PREDICTED: egl nine homolog 1 isoform X2 [Drosophila biarmipes]
Unigene1265_All	Novel_gene	1	1223	476.41	556.33	604.15	606.84	607.99	470.82	545.63	561.883	0.477965496	0.659019681	0.185090495	PREDICTED: trypsin [Drosophila suzukii]
Unigene1242_All	Novel_gene	1	2083	43.64	47.82	19.89	52.8	52.52	46.4	37.116	50.573	-0.065325319	0.951988379	0.798733354	histone-lysine N-methyltransferase, H3 lysine-79 specific isoform X1 [Drosophila serrata] >XP_020811918.1 histone-lysine N-methyltransferase, H3 lysine-79 specific isoform X1 [Drosophila serrata] >XP_020811919.1 histone-lysine N-methyltransferase, H3 lysine-79 specific isoform X1 [Drosophila serrata] >XP_020811920.1 histone-lysine N-methyltransferase, H3 lysine-79 specific isoform X1 [Drosophila …
CL935.Contig1_All	Novel_gene	1	4424	5.4	29.43	9.93	14.86	25.83	19.57	14.92	20.086	-0.042729595	0.988921396	0.92967057	LOW QUALITY PROTEIN: mucin-2-like [Chanos chanos]
CL370.Contig2_All	Novel_gene	1	1762	8.61	16.14	7.54	16.77	20.73	15.03	10.763	17.51	-0.275723808	0.822376834	0.370808632	PREDICTED: nudix hydrolase 2 [Drosophila suzukii] >XP_016942379.1 PREDICTED: nudix hydrolase 2 [Drosophila suzukii]
Unigene5829_All	Novel_gene	1	956	8.02	6.17	8.17	8.91	8.88	8.48	7.453	8.756	0.289637845	0.871205405	0.466962004	adaptor protein complex 1, sigma subunit, isoform A [Drosophila melanogaster] >XP_001358788.2 AP-1 complex subunit sigma-2 isoform X1 [Drosophila pseudoobscura] >XP_001953852.2 AP-1 complex subunit sigma-2 isoform X2 [Drosophila ananassae] >XP_001982068.2 AP-1 complex subunit sigma-2 isoform X1 [Drosophila erecta] >XP_002013478.1 AP-1 complex subunit sigma-2 isoform X2 [Drosophila persimilis] >XP…
Unigene7892_All	Novel_gene	1	385	2.01	3.12	0	0.45	0.44	0.9	1.71	0.596	0.98864942	0.684644587	0.206657208	PREDICTED: WASH complex subunit 7 homolog [Drosophila suzukii]
Unigene10484_All	Novel_gene	1	822	0.31	3.5	0.3	0.84	0.39	0.46	1.37	0.563	1.041072434	0.606011377	0.152887749	PREDICTED: protein maelstrom [Drosophila suzukii]
Unigene8384_All	Novel_gene	1	765	2.37	3.66	2.62	4.53	3.88	3.54	2.883	3.983	0.003973179	0.997255869	0.992553014	PREDICTED: alpha-ketoglutarate-dependent dioxygenase alkB homolog 7, mitochondrial [Drosophila suzukii]
CL694.Contig4_All	Novel_gene	1	6740	4.56	13.34	1.25	10.56	11.42	11.12	6.383	11.033	-0.495123277	0.799249508	0.330301814	PREDICTED: uncharacterized protein LOC108032903 isoform X1 [Drosophila biarmipes] >XP_016962438.1 PREDICTED: uncharacterized protein LOC108032903 isoform X1 [Drosophila biarmipes] >XP_016962439.1 PREDICTED: uncharacterized protein LOC108032903 isoform X1 [Drosophila biarmipes] >XP_016962440.1 PREDICTED: uncharacterized protein LOC108032903 isoform X1 [Drosophila biarmipes] >XP_016962442.1 PREDICT…
CL155.Contig4_All	Novel_gene	1	1414	25.34	29.42	11.89	57.8	90.15	88.43	22.216	78.793	-1.39180589	0.000522026	3.74E-06	PREDICTED: uncharacterized protein LOC108004666 [Drosophila suzukii]
CL1515.Contig2_All	Novel_gene	1	2958	4.79	0.48	0.49	4.2	2.46	3.54	1.92	3.4	-0.379869383	0.900988239	0.550045468	PREDICTED: calcium-binding mitochondrial carrier protein Aralar1 isoform X2 [Drosophila suzukii]
Unigene5244_All	Novel_gene	1	439	1.63	3.24	0.35	1.99	1.44	2.01	1.74	1.813	0.171205034	0.951988379	0.798507168	PREDICTED: homeotic protein female sterile isoform X2 [Drosophila biarmipes]
Unigene4001_All	Novel_gene	1	590	3609.51	3428.45	4259.33	2307.19	2216.15	2232.94	3765.763	2252.093	1.234258632	0.028908174	0.000785094	similar to Drosophila melanogaster RpL18A, partial [Drosophila yakuba]
CL153.Contig1_All	Novel_gene	1	3929	1.57	1.69	0.13	2.34	3.05	2.6	1.13	2.663	-0.843837015	0.568320143	0.129265589	PREDICTED: myosin-IB isoform X2 [Drosophila suzukii]
Unigene3032_All	Novel_gene	1	1612	3.86	9.64	5.87	10.03	8.09	6.64	6.456	8.253	0.102756224	0.952034908	0.799921756	PREDICTED: probable ATP-dependent RNA helicase DDX47 [Drosophila eugracilis]
Unigene7390_All	Novel_gene	1	1015	4.5	3.12	3.61	2.02	1.85	1.73	3.743	1.866	1.388078873	0.04175576	0.00139758	PREDICTED: uncharacterized protein LOC108010081 [Drosophila suzukii]
CL1181.Contig3_All	Novel_gene	1	430	5.98	3.53	2.32	2.62	2.61	1.51	3.943	2.246	1.065392374	0.400300638	0.056828205	PREDICTED: uncharacterized protein LOC108023002 [Drosophila biarmipes]
Unigene3711_All	Novel_gene	1	2018	1.22	3.14	0.3	2.93	4.26	2.55	1.553	3.246	-0.701134865	0.667112062	0.191103148	PREDICTED: integrator complex subunit 1 [Drosophila suzukii]
Unigene9269_All	Novel_gene	1	2616	2.08	0.72	18.34	0.92	0	1.2	7.046	0.706	1.294663987	0.492815166	0.090518252	PREDICTED: beta-mannosidase isoform X1 [Drosophila suzukii]
Unigene6736_All	Novel_gene	1	650	1.77	3.18	2.92	3.83	3.22	1.87	2.623	2.973	0.301000412	0.907436667	0.570884341	NA
Unigene2563_All	Novel_gene	1	224	0.64	1.98	4.12	2.61	3.76	0.66	2.246	2.343	0.382651065	0.919697058	0.625318393	Plasma membrane proteolipid 3 [Orchesella cincta]
Unigene9512_All	Novel_gene	1	217	0	0	0	0.7	0.67	0.72	0	0.696	-0.55751002	0.817512128	0.356180528	NA
Unigene4745_All	Novel_gene	1	1235	2.87	9.41	1.95	6.53	8.86	5.84	4.743	7.076	-0.236774036	0.916403513	0.607897186	PREDICTED: tRNA (cytosine(34)-C(5))-methyltransferase [Drosophila suzukii]
CL376.Contig1_All	Novel_gene	1	2523	11.88	12.13	5.78	16.94	19.23	17.7	9.93	17.956	-0.44622009	0.442415502	0.071563736	PREDICTED: uncharacterized protein LOC108013223 [Drosophila suzukii]
Unigene5383_All	Novel_gene	1	2151	4.6	2.81	0.81	2.86	3.3	2.87	2.74	3.01	0.178510172	0.930413447	0.697053881	PREDICTED: uncharacterized protein LOC105261934 [Musca domestica] >XP_019893001.1 PREDICTED: uncharacterized protein LOC105261934 [Musca domestica] >XP_019893002.1 PREDICTED: uncharacterized protein LOC105261934 [Musca domestica] >XP_019893003.1 PREDICTED: uncharacterized protein LOC105261934 [Musca domestica]
Unigene1637_All	Novel_gene	1	827	0.46	1.73	5.73	2.97	3.44	0.38	2.64	2.263	0.717394572	0.795996271	0.326197459	PREDICTED: uncharacterized protein LOC108019623 [Drosophila suzukii]
CL262.Contig1_All	Novel_gene	1	4214	19.36	43.73	7.48	69.29	77.47	65.94	23.523	70.9	-1.211927028	0.07532408	0.003485342	PREDICTED: probable multidrug resistance-associated protein lethal(2)03659 [Drosophila eugracilis]
Unigene3777_All	Novel_gene	1	1975	11.06	17.94	8.44	17.98	20.99	21.84	12.48	20.27	-0.282015902	0.783395151	0.30461662	PREDICTED: mitochondrial-processing peptidase subunit alpha [Drosophila suzukii]
CL806.Contig2_All	Novel_gene	1	2281	3.04	11.35	0.65	15.25	13.65	11.98	5.013	13.626	-1.050997706	0.427705521	0.066749396	PREDICTED: heat shock 70 kDa protein 4 isoform X1 [Drosophila suzukii] >XP_016934074.1 PREDICTED: heat shock 70 kDa protein 4 isoform X1 [Drosophila suzukii] >XP_016934075.1 PREDICTED: heat shock 70 kDa protein 4 isoform X1 [Drosophila suzukii]
Unigene9262_All	Novel_gene	1	219	NA	NA	NA	NA	NA	NA	NA	NA	NA	NA	NA	Aldehyde dehydrogenase X isoform 2 [Schistosoma japonicum]
Unigene818_All	Novel_gene	1	262	0	0.92	0	0.92	0.45	0.47	0.306	0.613	-0.226747312	0.937828493	0.750648279	D-Titin [Drosophila melanogaster]
CL396.Contig1_All	Novel_gene	1	3918	1.17	3.47	0.12	2.57	3.04	2.14	1.586	2.583	-0.412380821	0.890552566	0.506468845	PREDICTED: cold shock domain-containing protein E1 isoform X1 [Drosophila suzukii]
CL1086.Contig1_All	Novel_gene	1	2060	3.51	8.83	4.67	5.67	6.34	5.49	5.67	5.833	0.376541026	0.79288087	0.317198906	PREDICTED: monocarboxylate transporter 10-like [Drosophila suzukii]
CL1060.Contig1_All	Novel_gene	1	229	0	0	0	0.62	1.8	1.26	0	1.226	-0.921242962	0.663731708	0.188986204	NA
Unigene9812_All	Novel_gene	1	298	0.35	0.35	0	1.06	2.09	0	0.233	1.05	-0.625757931	0.844049699	0.40915349	NA
Unigene4746_All	Novel_gene	1	1250	3.91	5.31	1.84	4.43	4.42	3.98	3.686	4.276	0.146896887	0.930413447	0.671731366	E3 ubiquitin-protein ligase NRDP1 [Drosophila erecta] >XP_002030653.1 E3 ubiquitin-protein ligase NRDP1 [Drosophila sechellia] >XP_002085026.2 uncharacterized protein Dsimw501_GD14579 [Drosophila simulans] >XP_002086432.1 uncharacterized protein Dyak_GE22867 [Drosophila yakuba] >XP_002095234.2 uncharacterized protein Dyak_GE22283 [Drosophila yakuba] >XP_016979039.1 PREDICTED: E3 ubiquitin-protein…
CL276.Contig7_All	Novel_gene	1	3817	1.83	1.09	0.19	2.27	3.31	1.54	1.036	2.373	-0.77135587	0.603963733	0.151294701	PREDICTED: embryonic polarity protein dorsal isoform X1 [Drosophila suzukii] >XP_016935318.1 PREDICTED: embryonic polarity protein dorsal isoform X1 [Drosophila suzukii] >XP_016935325.1 PREDICTED: embryonic polarity protein dorsal isoform X1 [Drosophila suzukii]
CL966.Contig2_All	Novel_gene	1	2695	86.41	73.97	47.65	117.13	140.69	129.15	69.343	128.99	-0.450830863	0.430618886	0.067639784	PREDICTED: uncharacterized protein LOC108011955 isoform X1 [Drosophila suzukii] >XP_016932697.1 PREDICTED: uncharacterized protein LOC108011955 isoform X1 [Drosophila suzukii] >XP_016932699.1 PREDICTED: uncharacterized protein LOC108011955 isoform X1 [Drosophila suzukii] >XP_016932700.1 PREDICTED: uncharacterized protein LOC108011955 isoform X1 [Drosophila suzukii] >XP_016932701.1 PREDICTED: unch…
Unigene1153_All	Novel_gene	1	943	3.27	6.68	3.5	6.82	5.48	6.58	4.483	6.293	-0.055651428	0.976965529	0.884374668	PREDICTED: endonuclease G, mitochondrial [Drosophila suzukii]
Unigene5439_All	Novel_gene	1	3637	6.52	8.33	2.52	8.6	9.45	9.67	5.79	9.24	-0.318934256	0.789520875	0.312794911	PREDICTED: WW domain-containing adapter protein with coiled-coil isoform X1 [Drosophila biarmipes] >XP_016962820.1 PREDICTED: WW domain-containing adapter protein with coiled-coil isoform X1 [Drosophila biarmipes]
Unigene7872_All	Novel_gene	1	868	0.07	0.43	0	1.15	2.74	1.22	0.166	1.703	-2.125027822	0.0717676	0.003228364	PREDICTED: basement membrane-specific heparan sulfate proteoglycan core protein isoform X22 [Drosophila takahashii]
Unigene554_All	Novel_gene	1	467	2.97	8.02	2.37	5.93	7.4	5.64	4.453	6.323	-0.120866469	0.953028323	0.803656302	PREDICTED: beta-1,4-galactosyltransferase 7 [Drosophila suzukii]
Unigene9389_All	Novel_gene	1	413	1	1.59	0.38	2.19	1.59	2.41	0.99	2.063	-0.536444813	0.857815521	0.429214475	PREDICTED: probable cytochrome P450 313a4 isoform X1 [Drosophila suzukii]
CL800.Contig4_All	Novel_gene	1	2056	1.13	0.59	0.72	0.69	2.21	1.16	0.813	1.353	-0.196437234	0.930413447	0.713598405	aldehyde dehydrogenase, dimeric NADP-preferring isoform X4 [Drosophila mauritiana]
CL470.Contig1_All	Novel_gene	1	389	NA	NA	NA	NA	NA	NA	NA	NA	NA	NA	NA	PREDICTED: USP6 N-terminal-like protein isoform X1 [Drosophila suzukii] >XP_016940993.1 PREDICTED: USP6 N-terminal-like protein isoform X1 [Drosophila suzukii]
CL1431.Contig2_All	Novel_gene	1	1818	5.08	6.73	5.35	7.62	10.47	7.44	5.72	8.51	-0.079738728	0.954114558	0.811010539	PREDICTED: 28S ribosomal protein S30, mitochondrial [Drosophila suzukii]
CL1843.Contig2_All	Novel_gene	1	1343	7.74	4.08	10.66	1.6	1.91	2.33	7.493	1.946	2.277482007	0.001305041	1.10E-05	PREDICTED: LOW QUALITY PROTEIN: uncharacterized protein LOC108008397 [Drosophila suzukii]
Unigene9906_All	Novel_gene	1	303	0.68	0	0	0.69	2.03	1.39	0.226	1.37	-0.87839859	0.746698311	0.262067869	PREDICTED: nuclear factor of activated T-cells 5 isoform X3 [Drosophila eugracilis]
CL443.Contig2_All	Novel_gene	1	2924	82.73	64.77	55.71	93.39	104.03	117.25	67.736	104.89	-0.154043877	0.914389692	0.597651219	14-3-3 protein epsilon [Centruroides sculpturatus]
Unigene4227_All	Novel_gene	1	490	2.61	1.37	0.15	1.07	1.23	2.01	1.376	1.436	0.17715357	0.953028323	0.803629939	uncharacterized protein LOC107271405, partial [Cephus cinctus]
CL1953.Contig1_All	Novel_gene	1	278	0	0.41	0.38	0.82	0	1.24	0.263	0.686	-0.248125011	0.932695337	0.734928874	NA
Unigene697_All	Novel_gene	1	382	0.23	0.68	0	2.04	1.57	2.74	0.303	2.116	-1.527369703	0.360752509	0.046722193	PREDICTED: protein patched [Drosophila suzukii]
Unigene2168_All	Novel_gene	1	520	12.84	18.43	19.25	15.19	21.38	22.51	16.84	19.693	0.307217912	0.870242131	0.464814393	PREDICTED: HIG1 domain family member 2A, mitochondrial [Drosophila suzukii]
Unigene685_All	Novel_gene	1	714	0.55	0.82	0.09	1.01	2.21	1.29	0.486	1.503	-0.993605895	0.584188162	0.139325453	NA
Unigene3276_All	Novel_gene	1	663	0.71	1	0	0.5	0.4	0.81	0.57	0.57	0.140273845	0.96584608	0.8551578	leucine-rich repeat extensin-like protein 3 [Nylanderia fulva]
Unigene7233_All	Novel_gene	1	3035	2.6	9.54	2.75	8.35	8.22	8.04	4.963	8.203	-0.348865432	0.846066753	0.41114158	PREDICTED: uncharacterized protein LOC108019897 isoform X1 [Drosophila suzukii]
Unigene2226_All	Novel_gene	1	666	21.48	22.96	23.88	16.45	19.62	15.42	22.773	17.163	0.89335801	0.178468504	0.013822663	PREDICTED: cytidine deaminase [Drosophila suzukii] >XP_016967572.1 PREDICTED: cytidine deaminase [Drosophila biarmipes] >XP_017132685.1 PREDICTED: cytidine deaminase [Drosophila elegans]
CL1369.Contig2_All	Novel_gene	1	4927	7.98	7.93	3.1	7.91	9.71	9.02	6.336	8.88	-0.112754045	0.930413447	0.698031702	PREDICTED: phosphofurin acidic cluster sorting protein 2 isoform X3 [Drosophila biarmipes]
CL243.Contig2_All	Novel_gene	1	220	0.67	0	0	0	0	0	0.223	0	0.135386654	0.930413447	0.677077434	NA
Unigene4833_All	Novel_gene	1	559	13.64	14.87	22.1	17.78	16.53	16.74	16.87	17.016	0.542100368	0.710201392	0.226701696	Dim1 [Drosophila melanogaster] >XP_001356984.1 thioredoxin-like protein 4A [Drosophila pseudoobscura] >XP_001965232.1 thioredoxin-like protein 4A [Drosophila ananassae] >XP_001968668.1 thioredoxin-like protein 4A [Drosophila erecta] >XP_001989319.1 thioredoxin-like protein 4A [Drosophila grimshawi] >XP_002003528.1 thioredoxin-like protein 4A [Drosophila mojavensis] >XP_002020633.1 thioredoxin-lik…
Unigene3184_All	Novel_gene	1	1569	6.75	10.07	4.88	9.61	9.86	9.89	7.233	9.786	-0.024533734	0.988921396	0.92853068	PREDICTED: zinc finger protein Xfin [Drosophila biarmipes]
Unigene9417_All	Novel_gene	1	263	1.36	0	0	0.46	1.78	0.93	0.453	1.056	-0.296297393	0.930413447	0.695354185	NA
Unigene10720_All	Novel_gene	1	348	0.53	2.39	0.5	0.27	0.26	0.81	1.14	0.446	0.929697839	0.721341466	0.237361835	PREDICTED: uncharacterized protein LOC108013586 [Drosophila suzukii]
Unigene9123_All	Novel_gene	1	267	1.31	0	0.41	0.44	0	0.9	0.573	0.446	0.273922312	0.930413447	0.709594648	NA
CL522.Contig8_All	Novel_gene	1	3038	7.17	2.24	3.49	6.13	6.69	4.79	4.3	5.87	0.041688064	0.988915456	0.926561557	PREDICTED: PDZ and LIM domain protein Zasp isoform X17 [Drosophila biarmipes]
Unigene6151_All	Novel_gene	1	619	0.56	0.44	0.96	4.2	0.89	0.22	0.653	1.77	-0.5343238	0.877987627	0.478957687	NA
Unigene5065_All	Novel_gene	1	341	1.37	1.65	1.04	2.48	1.91	1.39	1.353	1.926	-0.0410418	0.991539664	0.952871338	PREDICTED: LOW QUALITY PROTEIN: tachykinin-like peptides receptor 99D [Drosophila suzukii]
Unigene2530_All	Novel_gene	1	924	0.2	3.89	0.07	0.27	1	1.6	1.386	0.956	0.424588008	0.909998788	0.580578635	PREDICTED: uncharacterized protein LOC108008369 [Drosophila suzukii] >XP_016927699.1 PREDICTED: uncharacterized protein LOC108008369 [Drosophila suzukii]
Unigene1478_All	Novel_gene	1	1249	62.85	80.09	74.34	104.93	112.66	106.21	72.426	107.933	-0.052321054	0.972849196	0.87349311	PREDICTED: protein l(2)37Cc [Drosophila elegans]
Unigene4489_All	Novel_gene	1	7899	3.66	4	0.64	4.2	4.65	4.11	2.766	4.32	-0.32943682	0.86749675	0.461153733	PREDICTED: eukaryotic translation initiation factor 4G [Drosophila suzukii] >XP_016932632.1 PREDICTED: eukaryotic translation initiation factor 4G [Drosophila suzukii] >XP_016932633.1 PREDICTED: eukaryotic translation initiation factor 4G [Drosophila suzukii] >XP_016932634.1 PREDICTED: eukaryotic translation initiation factor 4G [Drosophila suzukii]
Unigene3058_All	Novel_gene	1	852	46.01	45.51	42.27	36.5	31.22	34.5	44.596	34.073	0.855157526	0.118043925	0.007042433	PREDICTED: charged multivesicular body protein 6-A [Drosophila suzukii]
CL41.Contig1_All	Novel_gene	1	934	101.51	74.58	87.65	73.29	86.29	86.43	87.913	82.003	0.599002326	0.47653642	0.083593158	PREDICTED: MAGE-like protein 2 isoform X4 [Drosophila suzukii]
Unigene1235_All	Novel_gene	1	2331	9.63	13.52	6.33	15.27	16.4	17.3	9.826	16.323	-0.321557648	0.677351314	0.200079576	PREDICTED: importin subunit alpha-7 [Drosophila suzukii]
Unigene3978_All	Novel_gene	1	1256	1.69	1.24	0.78	2.69	2.29	1.77	1.236	2.25	-0.407028935	0.817512128	0.356212273	PREDICTED: protein grindelwald [Drosophila suzukii]
Unigene2700_All	Novel_gene	1	1441	3.41	4.48	5.08	1.75	1.12	1.35	4.323	1.406	1.967425023	0.001814093	1.61E-05	PREDICTED: uncharacterized protein LOC108010957 [Drosophila suzukii]
Unigene9765_All	Novel_gene	1	219	0	0	0	0	0	0	0	0	NA	NA	NA	PREDICTED: innexin inx3 [Drosophila suzukii]
Unigene5248_All	Novel_gene	1	252	0.99	0.5	0	1.5	1.46	1.53	0.496	1.496	-0.576820323	0.870423893	0.46550281	PREDICTED: neurexin-4 isoform X2 [Drosophila suzukii]
Unigene2300_All	Novel_gene	1	2124	44.86	59	26	93.52	101.39	91.18	43.286	95.363	-0.730218667	0.04410826	0.001517923	PREDICTED: dihydrolipoyllysine-residue acetyltransferase component of pyruvate dehydrogenase complex, mitochondrial isoform X1 [Drosophila suzukii]
Unigene1098_All	Novel_gene	1	4025	7.43	22.92	11.54	25.25	23.92	16.24	13.963	21.803	-0.189995962	0.92724661	0.642593335	PREDICTED: bumetanide-sensitive sodium-(potassium)-chloride cotransporter isoform X1 [Drosophila biarmipes]
Unigene912_All	Novel_gene	1	329	NA	NA	NA	NA	NA	NA	NA	NA	NA	NA	NA	GH12678 [Drosophila grimshawi]
CL1802.Contig1_All	Novel_gene	1	3378	3.43	5.35	1.19	4.15	3.98	4.41	3.323	4.18	-0.015189428	0.99381088	0.968175344	serine/threonine-protein kinase par-1 isoform X9 [Drosophila sechellia]
CL111.Contig2_All	Novel_gene	1	2737	2.25	3.84	0.85	3.55	3.27	5.49	2.313	4.103	-0.484066563	0.740513326	0.254439023	PREDICTED: molybdenum cofactor sulfurase [Drosophila suzukii]
Unigene2455_All	Novel_gene	1	503	0.3	1.17	0	1.92	1.92	1.49	0.49	1.776	-1.077850265	0.597296621	0.147899281	PREDICTED: 1-phosphatidylinositol 4,5-bisphosphate phosphodiesterase isoform X2 [Drosophila biarmipes]
Unigene1384_All	Novel_gene	1	1352	1651.34	1684.48	1326.71	1104.22	1208.3	1002.48	1554.176	1105	0.943658518	0.016900161	0.000344354	PREDICTED: 60S ribosomal protein L4 [Drosophila elegans]
CL518.Contig3_All	Novel_gene	1	2533	14.81	7.06	11.59	13.58	14.93	12.98	11.153	13.83	0.217946388	0.913383752	0.594423495	PREDICTED: monocarboxylate transporter 13 [Drosophila suzukii]
CL678.Contig1_All	Novel_gene	1	683	3.35	4.98	1.86	3.39	2.6	2.2	3.396	2.73	0.645576233	0.611403012	0.155272589	PREDICTED: female-specific protein transformer [Drosophila takahashii]
Unigene9651_All	Novel_gene	1	214	NA	NA	NA	NA	NA	NA	NA	NA	NA	NA	NA	NA
Unigene2625_All	Novel_gene	1	239	1.11	1.13	0.51	1.69	1.09	0.57	0.916	1.116	0.06747722	0.989219725	0.932131091	NA
CL1026.Contig3_All	Novel_gene	1	974	28.86	46	37.55	62.22	54.35	60.29	37.47	58.953	-0.141753248	0.930413447	0.681349454	PREDICTED: hydroxysteroid dehydrogenase-like protein 2 [Drosophila suzukii]
CL693.Contig3_All	Novel_gene	1	258	0.47	0.96	0	0	0.49	0.49	0.476	0.326	0.217506466	0.939017198	0.755081144	PREDICTED: RNA-binding protein fusilli isoform X3 [Drosophila biarmipes]
Unigene9527_All	Novel_gene	1	244	0	0.54	0	1.08	1.04	0	0.18	0.706	-0.346443764	0.91148346	0.590649455	PREDICTED: helicase ARIP4 [Drosophila suzukii]
Unigene7486_All	Novel_gene	1	754	308.43	402.02	574.75	717.84	826.62	804.06	428.4	782.84	-0.234362376	0.910394238	0.587007823	blast:Stress-associated endoplasmic reticulum protein 2 [Drosophila guanche]
CL1319.Contig2_All	Novel_gene	1	809	1.95	3.88	2.57	2.74	3.93	3.64	2.8	3.436	0.165727242	0.930413447	0.715512224	PREDICTED: kxDL motif-containing protein CG10681 [Drosophila rhopaloa]
CL301.Contig4_All	Novel_gene	1	222	0	0	0	0.67	0	0.68	0	0.45	-0.304893009	0.892828076	0.522903824	PREDICTED: calreticulin [Drosophila suzukii]
Unigene4230_All	Novel_gene	1	617	0.89	2.97	0	1.89	2.11	1.67	1.286	1.89	-0.25214908	0.930413447	0.729534425	NA
Unigene6264_All	Novel_gene	1	1788	2.87	3.09	1.2	3.78	3.18	2.44	2.386	3.133	-0.015425256	0.99381088	0.966367181	PREDICTED: transmembrane protein 134 [Drosophila suzukii] >XP_016966552.1 PREDICTED: transmembrane protein 134 [Drosophila biarmipes] >XP_016972714.1 PREDICTED: transmembrane protein 134 [Drosophila rhopaloa] >XP_016996424.1 PREDICTED: transmembrane protein 134 [Drosophila takahashii] >XP_017023183.1 PREDICTED: transmembrane protein 134 [Drosophila kikkawai] >XP_017127203.1 PREDICTED: transmembra…
CL1491.Contig2_All	Novel_gene	1	795	17.98	6.87	17.65	18.83	20.5	14.96	14.166	18.096	0.230390232	0.92650598	0.639305348	similar to Drosophila melanogaster CG8415, partial [Drosophila yakuba]
Unigene7144_All	Novel_gene	1	2459	1.97	5.21	0.15	5.27	5.3	5.04	2.443	5.203	-0.730413145	0.719945768	0.236402627	PREDICTED: liprin-alpha-1 isoform X1 [Drosophila suzukii]
Unigene4093_All	Novel_gene	1	1136	55.57	50.74	43.44	61.49	65.09	60.84	49.916	62.473	0.156462984	0.909305499	0.576818984	PREDICTED: selT-like protein [Drosophila suzukii]
Unigene2911_All	Novel_gene	1	1178	3.18	3.02	2.94	4.45	6.49	5.36	3.046	5.433	-0.310882659	0.84632638	0.412921844	PREDICTED: endoplasmic reticulum-Golgi intermediate compartment protein 3 [Drosophila biarmipes]
Unigene6603_All	Novel_gene	1	671	2.4	5.12	4.15	4.57	3.29	2.79	3.89	3.55	0.57188707	0.7337131	0.249199489	PREDICTED: matrix-remodeling-associated protein 7 [Drosophila suzukii]
Unigene3983_All	Novel_gene	1	1102	1.36	3.15	0.53	2.32	2.06	2.6	1.68	2.326	-0.151099453	0.941789151	0.767313614	PREDICTED: E3 ubiquitin-protein ligase RNF25 [Drosophila suzukii]
Unigene5752_All	Novel_gene	1	1363	4.95	13.72	7.62	9.47	11.67	9.41	8.763	10.183	0.222665165	0.909421234	0.577027249	LOW QUALITY PROTEIN: uncharacterized protein DDB_G0271670-like, partial [Salarias fasciatus]
Unigene5767_All	Novel_gene	1	2916	34.63	63.47	26.3	97.15	115.08	94.95	41.466	102.393	-0.880454352	0.048411514	0.001802284	PREDICTED: long-chain fatty acid transport protein 4 [Drosophila suzukii]
Unigene11115_All	Novel_gene	1	200	0.84	0	0	0	0	3.5	0.28	1.166	-0.236262195	0.930413447	0.677680335	NA
CL1331.Contig2_All	Novel_gene	1	5450	5.11	6.06	1.89	7.53	6.42	6.84	4.353	6.93	-0.317157022	0.794214192	0.323424211	PREDICTED: serine/threonine-protein phosphatase 4 regulatory subunit 3 isoform X1 [Drosophila suzukii]
Unigene7943_All	Novel_gene	1	433	1.66	0.92	0.18	1.11	0.37	0.56	0.92	0.68	0.480342386	0.893659898	0.530843425	PREDICTED: putative tyrosine-protein kinase Wsck [Drosophila suzukii]
Unigene3379_All	Novel_gene	1	454	1.38	2.73	1.65	1.89	2.74	2.6	1.92	2.41	0.111243408	0.963688952	0.849068122	PREDICTED: ATP-binding cassette sub-family B member 10, mitochondrial [Drosophila suzukii]
CL1475.Contig1_All	Novel_gene	1	1418	6.81	1.75	5.77	2.03	3.82	2.22	4.776	2.69	1.235512031	0.25900037	0.025564399	uncharacterized protein Dyak_GE19916 [Drosophila yakuba] >XP_016923331.1 PREDICTED: uncharacterized protein LOC108004792 [Drosophila suzukii] >XP_016923332.1 PREDICTED: uncharacterized protein LOC108004792 [Drosophila suzukii] >XP_016955256.1 PREDICTED: uncharacterized protein LOC108028119 [Drosophila biarmipes] >EDV51962.1 uncharacterized protein Dere_GG13619 [Drosophila erecta] >EDW94717.1 unch…
Unigene10212_All	Novel_gene	1	216	0.7	0	0	0	0	0	0.233	0	0.135386654	0.930413447	0.677077434	PREDICTED: protein RRNAD1 isoform X2 [Drosophila suzukii]
CL1131.Contig1_All	Novel_gene	1	2446	0.95	0.87	0.41	2.51	3.1	1.95	0.743	2.52	-1.284346672	0.030083517	0.000849687	V-type proton ATPase catalytic subunit A [Drosophila willistoni] >EDW76155.1 uncharacterized protein Dwil_GK15307 [Drosophila willistoni]
Unigene7454_All	Novel_gene	1	409	5.86	7.05	10.03	11.54	10.47	11.84	7.646	11.283	0.035729587	0.990296895	0.942224884	PREDICTED: 39S ribosomal protein L55, mitochondrial [Drosophila suzukii]
CL1684.Contig2_All	Novel_gene	1	3958	10.04	8.14	2.05	6.29	6.03	6.41	6.743	6.243	0.396249313	0.802034694	0.333011587	PREDICTED: TBC1 domain family member 9 isoform X2 [Drosophila suzukii]
Unigene2492_All	Novel_gene	1	400	0	2.3	0.6	2.73	3.97	1.91	0.966	2.87	-0.792500969	0.772060851	0.290463527	PREDICTED: histone-lysine N-methyltransferase Su(var)3-9 isoform X1 [Drosophila suzukii]
Unigene4799_All	Novel_gene	1	910	64.2	83.93	84.75	114.94	119.78	124.61	77.626	119.776	-0.081109168	0.956127906	0.819528573	GH08937p, partial [Drosophila melanogaster]
Unigene33_All	Novel_gene	1	6859	11.9	7.25	1.95	6.64	8.53	6.63	7.033	7.266	0.252552879	0.907329476	0.570503207	PREDICTED: adenomatous polyposis coli protein [Drosophila suzukii]
Unigene5096_All	Novel_gene	1	593	0	0.23	0.23	5.15	2.46	0.82	0.153	2.81	-2.333479654	0.047264572	0.001734607	NA
Unigene778_All	Novel_gene	1	501	3.87	2.36	0.29	1.93	1.63	1.49	2.173	1.683	0.516166236	0.860557688	0.438522713	PREDICTED: transcription factor grauzone [Drosophila suzukii] >XP_016940389.1 PREDICTED: transcription factor grauzone [Drosophila suzukii]
CL1320.Contig3_All	Novel_gene	1	1953	111.95	201.26	117.67	99.73	152.64	209.99	143.626	154.12	0.325209433	0.828093328	0.379629006	PREDICTED: uncharacterized protein LOC108007923 [Drosophila suzukii]
CL512.Contig2_All	Novel_gene	1	1011	4.74	2.1	2	0.45	2.04	1.66	2.946	1.383	1.321452267	0.234185441	0.021671583	PREDICTED: SH2 domain-containing protein 3C-like [Drosophila suzukii]
Unigene10662_All	Novel_gene	1	629	0.76	3.22	0.63	1.51	1.63	1.41	1.536	1.516	0.27289758	0.930413447	0.66302913	PREDICTED: PHD finger protein 14 [Drosophila suzukii]
Unigene180_All	Novel_gene	1	3258	7.03	6.74	1.89	10.46	10.4	9.93	5.22	10.263	-0.608787018	0.495035943	0.092541019	PREDICTED: ras-specific guanine nucleotide-releasing factor RalGPS2 isoform X2 [Drosophila suzukii]
CL488.Contig3_All	Novel_gene	1	6086	1.78	2.95	0.54	2.46	1.81	1.86	1.756	2.043	0.067475927	0.973189052	0.874049411	PREDICTED: uncharacterized protein LOC108017967 isoform X1 [Drosophila suzukii]
Unigene1876_All	Novel_gene	1	5489	2.23	5.02	0.6	5.11	5.38	5.34	2.616	5.276	-0.685185484	0.596867561	0.147271726	PREDICTED: leucine-rich repeats and immunoglobulin-like domains protein 3 [Drosophila suzukii]
Unigene591_All	Novel_gene	1	599	7.19	1.95	2.24	10.74	6.48	6.5	3.793	7.906	-0.536252859	0.793802604	0.319548246	PREDICTED: peptidoglycan-recognition protein SB1 isoform X1 [Drosophila suzukii] >XP_016925700.1 PREDICTED: peptidoglycan-recognition protein SB1 isoform X2 [Drosophila suzukii]
Unigene2147_All	Novel_gene	1	853	3.47	4.57	0.22	3.67	4.57	3.53	2.753	3.923	-0.219130719	0.930413447	0.718216856	PREDICTED: DEP domain-containing protein 5 isoform X5 [Drosophila suzukii]
Unigene8773_All	Novel_gene	1	382	2.26	2.93	0.43	1.13	1.8	1.83	1.873	1.586	0.417105595	0.899504568	0.545113223	PREDICTED: uncharacterized protein LOC108017516 isoform X1 [Drosophila suzukii]
Unigene3449_All	Novel_gene	1	271	0.42	1.29	0.79	0.86	1.26	0.44	0.833	0.853	0.235016652	0.941612768	0.766668697	PREDICTED: uncharacterized protein LOC108019908 [Drosophila suzukii]
Unigene3674_All	Novel_gene	1	4983	8.86	6.76	1.98	5.99	5.7	5.84	5.866	5.843	0.31288904	0.855225157	0.425196677	PREDICTED: uncharacterized protein LOC108017622 [Drosophila suzukii]
Unigene2856_All	Novel_gene	1	1788	2.69	5.01	2.31	3.38	2.87	1.79	3.336	2.68	0.681130465	0.473089805	0.082179493	PREDICTED: uncharacterized protein LOC108011115 [Drosophila suzukii]
CL142.Contig7_All	Novel_gene	1	2942	0	0	0.63	0	0	0	0.21	0	0.515486543	0.819839084	0.364354651	PREDICTED: uncharacterized protein LOC108019425 isoform X2 [Drosophila suzukii]
CL222.Contig3_All	Novel_gene	1	2537	165.19	232.87	83.68	189.47	181.94	205.96	160.58	192.456	0.097096712	0.930413447	0.722275374	PREDICTED: BAG domain-containing protein Samui isoform X1 [Drosophila suzukii] >XP_016934065.1 PREDICTED: BAG domain-containing protein Samui isoform X2 [Drosophila suzukii] >XP_016934066.1 PREDICTED: BAG domain-containing protein Samui isoform X1 [Drosophila suzukii]
Unigene4399_All	Novel_gene	1	216	0	1.44	0	0	0	1.45	0.48	0.483	0.014665417	0.994126034	0.978127459	calcium channel flower isoform X2 [Drosophila erecta] >KQS44127.1 uncharacterized protein Dere_GG13520, isoform C [Drosophila erecta]
Unigene2221_All	Novel_gene	1	690	15.22	15.66	23.2	15.8	17.58	14.24	18.026	15.873	0.721025536	0.509512948	0.097837279	RNA polymerase II 15kD subunit, isoform B [Drosophila melanogaster] >NP_001287326.1 RNA polymerase II 15kD subunit, isoform C [Drosophila melanogaster] >NP_731898.1 RNA polymerase II 15kD subunit, isoform A [Drosophila melanogaster] >XP_002031215.1 DNA-directed RNA polymerase II subunit RPB9 [Drosophila sechellia] >XP_002097880.1 uncharacterized protein Dyak_GE24228 [Drosophila yakuba] >XP_016034…
CL1386.Contig1_All	Novel_gene	1	6888	1.93	1.48	0.33	2.44	2.21	2.83	1.246	2.493	-0.636996001	0.608947724	0.153973019	PREDICTED: rho-associated protein kinase 1 isoform X1 [Drosophila suzukii]
Unigene1326_All	Novel_gene	1	692	8.06	6.71	5.66	5.92	8.71	7.19	6.81	7.273	0.363134258	0.795956257	0.325815571	NA
Unigene9420_All	Novel_gene	1	418	0	0	0.19	2.54	0.39	0.2	0.063	1.043	-1.141006157	0.588807279	0.142737983	hypothetical protein DICPUDRAFT_48509 [Dictyostelium purpureum] >EGC34183.1 hypothetical protein DICPUDRAFT_48509 [Dictyostelium purpureum]
Unigene487_All	Novel_gene	1	3556	57.05	41.15	15.35	39.56	36.28	37.7	37.85	37.846	0.331795735	0.814825836	0.351623903	PREDICTED: ATP-dependent Clp protease ATP-binding subunit clpX-like, mitochondrial [Drosophila suzukii] >XP_016938037.1 PREDICTED: ATP-dependent Clp protease ATP-binding subunit clpX-like, mitochondrial [Drosophila suzukii]
Unigene2304_All	Novel_gene	1	2172	13.99	25.92	17.64	27.66	30.25	28.05	19.183	28.653	-0.096746301	0.941969917	0.769321122	PREDICTED: hsc70-interacting protein 1 [Drosophila biarmipes]
CL109.Contig1_All	Novel_gene	1	763	3.93	1.89	1.25	6.96	18.44	18.2	2.356	14.533	-1.969566487	0.006028578	8.00E-05	PREDICTED: CD63 antigen-like [Drosophila suzukii]
Unigene11342_All	Novel_gene	1	620	1.11	1.42	0.64	0.77	0.44	1.33	1.056	0.846	0.555124657	0.83790495	0.399652258	cytochrome oxidase subunit II [Homo sapiens] >ANU80694.1 cytochrome oxidase subunit II [Homo sapiens]
Unigene9562_All	Novel_gene	1	370	0.71	0.47	0	0.48	0.96	1.93	0.393	1.123	-0.589396982	0.866771775	0.456277596	NA
Unigene3304_All	Novel_gene	1	625	1.21	3.79	1.48	2.62	2.19	3.4	2.16	2.736	0.047698164	0.988994882	0.930079302	PREDICTED: nuclear envelope integral membrane protein 1 [Drosophila suzukii]
CL1147.Contig2_All	Novel_gene	1	1735	11.76	6.88	19.51	25.21	21.27	24.84	12.716	23.773	-0.211488274	0.930413447	0.674909787	PREDICTED: sodium/potassium-transporting ATPase subunit alpha isoform X3 [Drosophila ficusphila]
Unigene1798_All	Novel_gene	1	1042	5.3	2.38	2.61	9.63	13.79	7.33	3.43	10.25	-1.009675844	0.233444018	0.02148014	NA
CL398.Contig1_All	Novel_gene	1	1236	1.81	1.42	1.01	0	2.95	2.06	1.413	1.67	0.141516606	0.963688952	0.84838782	PREDICTED: survival of motor neuron-related-splicing factor 30 [Drosophila suzukii]
Unigene6585_All	Novel_gene	1	670	607	502.56	504.11	733.87	703.68	664.03	537.89	700.526	0.127338253	0.930413447	0.683335458	PREDICTED: V-type proton ATPase subunit e [Drosophila eugracilis]
Unigene8244_All	Novel_gene	1	813	4.47	3	2.05	3.42	3.44	3.05	3.173	3.303	0.347033991	0.842525843	0.405430649	PREDICTED: pericentrin isoform X6 [Drosophila suzukii]
Unigene127_All	Novel_gene	1	1672	1.19	2.23	0.17	2.09	1.97	2.19	1.196	2.083	-0.472539443	0.838885472	0.401099705	PREDICTED: zinc finger protein 600, partial [Drosophila suzukii]
Unigene3530_All	Novel_gene	1	358	1.26	0.25	0	0	0.25	0.51	0.503	0.253	0.429860049	0.905398821	0.565249575	NA
CL776.Contig1_All	Novel_gene	1	3275	21.51	28.97	9.56	21.11	20.46	18.27	20.013	19.946	0.3442942	0.721341466	0.23745392	PREDICTED: ATP-dependent RNA helicase DBP2 [Drosophila suzukii]
Unigene3396_All	Novel_gene	1	411	1	1	0	1.61	1.2	1.62	0.666	1.476	-0.556406955	0.869734667	0.463977654	NA
CL1466.Contig1_All	Novel_gene	1	3246	1.33	3.81	1.42	1.29	2.06	1.14	2.186	1.496	0.864971058	0.359246959	0.046362689	PREDICTED: FACT complex subunit spt16 isoform X2 [Drosophila suzukii]
Unigene8204_All	Novel_gene	1	1862	8.1	11.65	9.06	12.53	18.58	17.6	9.603	16.236	-0.252739236	0.865839015	0.453538159	PREDICTED: phenylalanine--tRNA ligase beta subunit [Drosophila biarmipes]
Unigene6806_All	Novel_gene	1	478	0.32	1.58	0	2.07	1.91	1.92	0.633	1.966	-0.938841262	0.687749612	0.209177337	PREDICTED: serine-rich adhesin for platelets-like isoform X5 [Drosophila suzukii]
Unigene90_All	Novel_gene	1	1395	3.54	2.77	1.66	2.97	2.53	2.31	2.656	2.603	0.420541431	0.741626407	0.257152315	NA
CL1421.Contig1_All	Novel_gene	1	2307	1.03	0.65	0.12	1.11	1.21	1.16	0.6	1.16	-0.576293101	0.786607283	0.30845352	PREDICTED: G-protein coupled receptor moody [Drosophila suzukii] >XP_016938837.1 PREDICTED: G-protein coupled receptor moody [Drosophila suzukii] >XP_016938838.1 PREDICTED: G-protein coupled receptor moody [Drosophila suzukii] >XP_016938839.1 PREDICTED: G-protein coupled receptor moody [Drosophila suzukii]
Unigene7230_All	Novel_gene	1	2517	3.23	6.19	2.43	5.27	6.91	5.97	3.95	6.05	-0.215194724	0.889560282	0.504437135	PREDICTED: centromere/kinetochore protein zw10 [Drosophila suzukii]
CL1685.Contig2_All	Novel_gene	1	1392	752.15	783.05	1248.78	688.64	450.4	616.1	927.993	585.046	1.160750633	0.139236224	0.009001708	PREDICTED: ferritin subunit [Drosophila takahashii] >XP_017008817.1 PREDICTED: ferritin subunit [Drosophila takahashii] >XP_017008818.1 PREDICTED: ferritin subunit [Drosophila takahashii]
Unigene6994_All	Novel_gene	1	212	1.46	0	0	0.74	0.71	0.76	0.486	0.736	-0.059874086	0.989031546	0.931517965	NA
Unigene3840_All	Novel_gene	1	2328	14.63	10.68	6.1	9.23	9.83	9.67	10.47	9.576	0.515184286	0.478922207	0.084563657	PREDICTED: activin receptor type-1 isoform X2 [Drosophila suzukii]
CL1848.Contig2_All	Novel_gene	1	3859	13.53	6.87	3.32	5.89	4.83	5.9	7.906	5.54	0.8144625	0.359868194	0.046531401	PREDICTED: kelch-like protein 5 [Drosophila suzukii]
CL1818.Contig1_All	Novel_gene	1	313	1.02	1.94	1.81	3.23	2.86	1.63	1.59	2.573	-0.129908969	0.96516977	0.853202438	NA
Unigene11031_All	Novel_gene	1	203	0	0	0	0	0.78	0.84	0	0.54	-0.298699636	0.892828076	0.527926874	NA
Unigene6935_All	Novel_gene	1	445	1.95	0.88	0.17	1.42	2.3	1.25	1	1.656	-0.268040934	0.930413447	0.708928825	NA
Unigene5011_All	Novel_gene	1	1022	1.07	4.38	0.75	3.54	3.26	2.43	2.066	3.076	-0.239072768	0.930413447	0.6590602	PREDICTED: uncharacterized protein LOC108013191 isoform X1 [Drosophila suzukii]
Unigene6397_All	Novel_gene	1	2498	4.18	6.2	3.08	7.95	5.85	5.91	4.486	6.57	-0.134949426	0.930413447	0.657488706	PREDICTED: sodium-dependent neutral amino acid transporter B(0)AT3 [Drosophila suzukii]
CL231.Contig2_All	Novel_gene	1	233	NA	NA	NA	NA	NA	NA	NA	NA	NA	NA	NA	NA
CL670.Contig2_All	Novel_gene	1	3070	2.11	4.14	1.83	3.82	3.72	3.77	2.693	3.77	-0.081956691	0.952634166	0.801081417	PREDICTED: REST corepressor isoform X2 [Drosophila biarmipes]
Unigene3750_All	Novel_gene	1	1374	4.99	2.78	3.55	4.11	3.55	3.32	3.773	3.66	0.512406464	0.694426422	0.215749278	PREDICTED: protein unc-13 homolog D-like isoform X5 [Drosophila suzukii]
Unigene1606_All	Novel_gene	1	1065	3.95	4.81	0.76	7.73	7.06	6.58	3.173	7.123	-0.797605074	0.490612836	0.088615683	PREDICTED: G protein-activated inward rectifier potassium channel 3 isoform X4 [Drosophila suzukii]
CL1108.Contig2_All	Novel_gene	1	2221	3.42	3.3	0.31	2.68	3.53	2.99	2.343	3.066	-0.108842522	0.96226313	0.843076957	PREDICTED: ecotropic viral integration site 5 ortholog isoform X1 [Drosophila biarmipes]
CL1018.Contig2_All	Novel_gene	1	1000	4.88	3.06	1.54	2.54	1.95	2.49	3.16	2.326	0.756486148	0.493267804	0.090646169	PREDICTED: tRNA (uracil-5-)-methyltransferase homolog A-like [Drosophila suzukii]
Unigene9301_All	Novel_gene	1	202	0	0	0	1.68	0	0	0	0.56	-0.199230282	0.916817159	0.614208278	alcohol dehydrogenase [Bursaphelenchus xylophilus]
Unigene8350_All	Novel_gene	1	450	92.22	121.37	148.5	172.63	191.82	174.68	120.696	179.71	0.020084348	0.99259093	0.960495793	PREDICTED: NADH dehydrogenase [ubiquinone] 1 alpha subcomplex subunit 7 [Drosophila suzukii]
Unigene2421_All	Novel_gene	1	442	2.51	1.42	1.03	1.43	2.86	2.53	1.653	2.273	-0.010770614	0.995902983	0.986195414	PREDICTED: uncharacterized protein LOC108006263, partial [Drosophila suzukii]
Unigene5952_All	Novel_gene	1	723	1.55	1.54	0.68	4.02	3.47	3.4	1.256	3.63	-1.038864232	0.282734808	0.030332149	pgi [Drosophila subpulchrella]
Unigene451_All	Novel_gene	1	1362	67.99	76.33	60.26	89.96	93.64	95.5	68.193	93.033	0.032427156	0.982795115	0.905737669	PREDICTED: ubiquitin-conjugating enzyme E2 variant 1 [Drosophila suzukii] >XP_016994907.1 PREDICTED: ubiquitin-conjugating enzyme E2 variant 1 [Drosophila takahashii] >XP_017042597.1 PREDICTED: ubiquitin-conjugating enzyme E2 variant 1 [Drosophila ficusphila] >XP_017071363.1 PREDICTED: ubiquitin-conjugating enzyme E2 variant 1 [Drosophila eugracilis] >XP_017129621.1 PREDICTED: ubiquitin-conjugati…
Unigene11282_All	Novel_gene	1	615	0.56	0.11	0	0	0	0	0.223	0	0.845355667	0.684053433	0.20569804	unnamed protein product [Mus musculus]
Unigene10331_All	Novel_gene	1	636	0	0	4.45	0	0	0	1.483	0	0.516873492	0.819839084	0.363512958	peroxiredoxin-6 [Cryptotermes secundus] >PNF29752.1 Peroxiredoxin-6 [Cryptotermes secundus]
Unigene8747_All	Novel_gene	1	308	0	0	0	0.67	1.31	0.67	0	0.883	-1.141952691	0.555321325	0.121177325	GD22997 [Drosophila simulans]
Unigene10862_All	Novel_gene	1	203	1.62	0	0	0	0	0	0.54	0	0.252778912	0.900988239	0.555769531	PREDICTED: SHC SH2 domain-binding protein 1 [Drosophila suzukii]
Unigene7162_All	Novel_gene	1	1620	2.78	4.59	2.27	2.13	1.9	2.24	3.213	2.09	0.981639478	0.100610821	0.0054581	PREDICTED: transcription factor grauzone [Drosophila suzukii]
CL592.Contig4_All	Novel_gene	1	795	8715.07	5679.13	10147.12	4152.2	5204.76	6149.12	8180.44	5168.693	1.161556673	0.117246248	0.00697419	PREDICTED: uncharacterized protein LOC108008795 [Drosophila suzukii]
CL1611.Contig2_All	Novel_gene	1	1683	0.64	2.91	0.07	2.77	2.76	1.98	1.206	2.503	-0.675659686	0.784995137	0.306662762	PREDICTED: LOW QUALITY PROTEIN: platelet binding protein GspB [Drosophila suzukii]
CL500.Contig2_All	Novel_gene	1	3971	0.97	0.91	0.79	0.81	1.16	0.66	0.89	0.876	0.47059524	0.715400524	0.232100918	PREDICTED: uncharacterized protein LOC108014077 [Drosophila suzukii]
Unigene4134_All	Novel_gene	1	879	1.07	2.87	0.55	2.12	2.34	2.91	1.496	2.456	-0.346175609	0.892828076	0.51659813	PREDICTED: titin [Drosophila suzukii]
Unigene483_All	Novel_gene	1	1865	26.37	33.92	19.09	29.09	23.9	24.3	26.46	25.763	0.452493231	0.450012024	0.074068333	PREDICTED: protein phosphatase PTC7 homolog [Drosophila suzukii]
Unigene1800_All	Novel_gene	1	440	2.71	1.08	1.04	1.44	2.16	0.91	1.61	1.503	0.42794507	0.892828076	0.523315706	GL11946 [Drosophila persimilis]
Unigene2519_All	Novel_gene	1	343	0.54	0.82	0	1.64	1.35	1.38	0.453	1.456	-0.794625397	0.787503192	0.310529797	NA
Unigene8165_All	Novel_gene	1	2062	1.65	5.48	0.05	5.38	6.4	4.43	2.393	5.403	-0.759875032	0.746328109	0.26183431	mucin-2-like [Scleropages formosus]
Unigene6534_All	Novel_gene	1	825	20.62	75.88	65.9	79.76	63.72	61.68	54.133	68.386	0.193798933	0.930413447	0.692486164	PREDICTED: trypsin theta [Drosophila biarmipes]
CL1581.Contig1_All	Novel_gene	1	1711	7.66	5.22	3.56	8.86	6.75	5.95	5.48	7.186	0.033184425	0.988097911	0.923984688	PREDICTED: uncharacterized protein LOC108008150 [Drosophila suzukii]
CL1188.Contig3_All	Novel_gene	1	1969	4.83	6.72	2.84	13.72	10.17	9.03	4.796	10.973	-0.776750568	0.177457414	0.013535947	PREDICTED: protein anoxia up-regulated isoform X1 [Drosophila eugracilis]
Unigene2432_All	Novel_gene	1	385	1.34	2.23	0	2.01	1.78	1.35	1.19	1.713	-0.189387702	0.952634166	0.801670506	PREDICTED: WD repeat-containing and planar cell polarity effector protein fritz [Drosophila takahashii]
Unigene1680_All	Novel_gene	1	442	0.54	1.07	0.69	2.87	1.25	1.08	0.766	1.733	-0.523787903	0.866887268	0.458283771	vang-like protein 1 isoform X1 [Drosophila erecta]
Unigene5520_All	Novel_gene	1	1451	22.93	20.97	17.58	31.06	31.14	39.01	20.493	33.736	-0.234295464	0.860122919	0.433211765	PREDICTED: protein YIF1B isoform X1 [Drosophila suzukii]
CL1949.Contig2_All	Novel_gene	1	1729	6.39	6.95	8.89	11.08	19.21	18.2	7.41	16.163	-0.511229947	0.705720148	0.223536467	PREDICTED: 1,5-anhydro-D-fructose reductase-like [Drosophila suzukii]
Unigene5002_All	Novel_gene	1	392	2.38	3.67	5.36	1.74	4.53	3.28	3.803	3.183	0.716212962	0.735938782	0.250642686	PREDICTED: diacylglycerol kinase epsilon [Drosophila suzukii]
CL1483.Contig3_All	Novel_gene	1	443	3.07	1.55	0.77	1.94	1.37	0.4	1.796	1.236	0.715061144	0.790708793	0.313776278	NA
CL831.Contig1_All	Novel_gene	1	2664	2.85	2.89	0.65	1.63	2.15	2.39	2.13	2.056	0.334498242	0.860857106	0.444463161	PREDICTED: uncharacterized protein LOC108008619 [Drosophila suzukii]
Unigene5426_All	Novel_gene	1	1411	2.75	3.26	2.16	3.09	3.52	3.34	2.723	3.316	0.155868359	0.926886346	0.641820603	PREDICTED: transmembrane protein 19 isoform X2 [Drosophila biarmipes]
Unigene1564_All	Novel_gene	1	313	0.32	17.75	1.51	1.94	4.14	30.41	6.526	12.163	-0.431619744	0.909267993	0.575804763	PREDICTED: uncharacterized protein LOC108006365 [Drosophila suzukii]
Unigene4045_All	Novel_gene	1	1504	26.81	28.65	19.95	34.8	34.87	34.54	25.136	34.736	-0.01111863	0.993505091	0.964178259	PREDICTED: thioredoxin-related transmembrane protein 1 isoform X2 [Drosophila biarmipes]
CL559.Contig3_All	Novel_gene	1	2419	5.3	8.58	6.12	10.65	8.14	7.49	6.666	8.76	0.076696667	0.956825214	0.824200449	LD29917p [Drosophila melanogaster]
Unigene5909_All	Novel_gene	1	490	0.77	1.22	0	3.99	3.83	1.85	0.663	3.223	-1.476210326	0.301164887	0.033918629	dorsal-ventral patterning protein Sog [Drosophila virilis] >EDW66367.2 short gastrulation, isoform B [Drosophila virilis] >KRF82641.1 short gastrulation, isoform C [Drosophila virilis]
Unigene4232_All	Novel_gene	1	395	0.64	2.13	0	1.93	1.49	1.95	0.923	1.79	-0.470451302	0.89618702	0.536316995	PREDICTED: Ca(2+)/calmodulin-responsive adenylate cyclase isoform X1 [Drosophila biarmipes]
CL1760.Contig2_All	Novel_gene	1	1274	2.26	2.71	1.55	3.75	2.12	2.93	2.173	2.933	-0.016832209	0.99381088	0.966722335	PREDICTED: uncharacterized protein LOC108020675 [Drosophila suzukii]
CL152.Contig4_All	Novel_gene	1	2443	NA	NA	NA	NA	NA	NA	NA	NA	NA	NA	NA	PREDICTED: TRPL translocation defect protein 14 isoform X2 [Drosophila suzukii]
Unigene407_All	Novel_gene	1	770	7.29	7.42	7.8	9.24	8.11	10.87	7.503	9.406	0.181831723	0.926713715	0.641513461	PREDICTED: oxidoreductase-like domain-containing protein 1 isoform X1 [Drosophila suzukii] >XP_016941830.1 PREDICTED: oxidoreductase-like domain-containing protein 1 isoform X2 [Drosophila suzukii]
CL1459.Contig1_All	Novel_gene	1	532	0	0.9	0.15	2.28	2.96	1.56	0.35	2.266	-1.627625313	0.274868237	0.028455238	probable WRKY transcription factor protein 1 isoform X2 [Drosophila hydei]
Unigene11386_All	Novel_gene	1	239	0	0.57	0	1.13	0.54	0	0.19	0.556	-0.241568521	0.930413447	0.692942213	PREDICTED: pericentrin isoform X3 [Drosophila biarmipes]
Unigene9399_All	Novel_gene	1	283	0.39	2.36	1.82	2.36	0.38	1.99	1.523	1.576	0.288140615	0.930413447	0.710860144	NA
Unigene2430_All	Novel_gene	1	1110	1.46	2.44	0.37	1.98	2.16	1.29	1.423	1.81	-0.038609326	0.990296895	0.942705761	PREDICTED: longitudinals lacking protein, isoforms J/P/Q/S/Z isoform X2 [Drosophila suzukii]
CL28.Contig2_All	Novel_gene	1	1916	3.71	5.18	5.97	8.41	12.03	7.27	4.953	9.236	-0.308652869	0.870325192	0.465034655	PREDICTED: protein no-on-transient A [Drosophila suzukii]
Unigene10411_All	Novel_gene	1	336	0	1.13	0.27	0.28	0.56	0.57	0.466	0.47	0.138491016	0.966248387	0.859182262	PREDICTED: BRCA2-interacting transcriptional repressor EMSY [Drosophila suzukii]
Unigene4403_All	Novel_gene	1	246	0	0.53	2.41	3.17	1.02	0.54	0.98	1.576	0.078226239	0.987866675	0.920924222	NA
Unigene3455_All	Novel_gene	1	395	0.86	1.71	0.2	1.93	2.56	1.3	0.923	1.93	-0.530637994	0.867418608	0.460099217	hypothetical protein FF38_11904 [Lucilia cuprina]
CL1924.Contig2_All	Novel_gene	1	854	2.2	1.14	1.43	1.06	1.73	2.76	1.59	1.85	0.212143671	0.930413447	0.706750964	PREDICTED: LOW QUALITY PROTEIN: uncharacterized protein LOC108005138 [Drosophila suzukii]
CL1134.Contig1_All	Novel_gene	1	913	1.28	0.47	0.13	0.89	1.26	1.29	0.626	1.146	-0.421539488	0.892828076	0.522724475	PREDICTED: tetraspanin-6 [Drosophila suzukii]
Unigene8983_All	Novel_gene	1	275	0.41	0	0.77	0	0	0.42	0.393	0.14	0.458613232	0.882017075	0.486773899	PREDICTED: uncharacterized protein LOC108018675 isoform X2 [Drosophila suzukii]
Unigene1037_All	Novel_gene	1	2481	1.73	1.95	0.52	3.95	3.67	3.41	1.4	3.676	-0.988646435	0.141931708	0.0092838	PREDICTED: CUE domain-containing protein 2 isoform X1 [Drosophila elegans]
Unigene5505_All	Novel_gene	1	4388	25.86	16.77	4.43	13.47	11.67	13.7	15.686	12.946	0.542002895	0.693432051	0.215126496	PREDICTED: zinc finger FYVE domain-containing protein 9 [Drosophila suzukii]
Unigene2218_All	Novel_gene	1	600	42.14	46.28	54.61	39.07	40.87	45.19	47.676	41.71	0.709942503	0.419836442	0.06364505	PREDICTED: probable prefoldin subunit 6 [Drosophila suzukii]
Unigene1267_All	Novel_gene	1	711	2.04	3.2	1.17	4.15	2.68	3.7	2.136	3.51	-0.306645626	0.892077932	0.511706553	PREDICTED: UPF0489 protein C5orf22 [Drosophila suzukii] >XP_016944603.1 PREDICTED: UPF0489 protein C5orf22-like [Drosophila suzukii] >XP_016944604.1 PREDICTED: UPF0489 protein C5orf22-like [Drosophila suzukii]
CL1391.Contig2_All	Novel_gene	1	1060	10.19	1.99	4.61	3.9	2.98	3.15	5.596	3.343	1.084320045	0.360752509	0.046703185	PREDICTED: fibroleukin-like [Drosophila suzukii]
Unigene10901_All	Novel_gene	1	263	0.9	2.29	1.26	0.46	0.89	0.46	1.483	0.603	0.953433971	0.710112878	0.226460543	uncharacterized protein Dyak_GE11893 [Drosophila yakuba] >EDW91745.1 uncharacterized protein Dyak_GE11893 [Drosophila yakuba]
Unigene9435_All	Novel_gene	1	239	0	0.57	1.02	0.56	0.54	0.57	0.53	0.556	0.21849008	0.942806711	0.772778857	PREDICTED: uncharacterized protein LOC108008965 [Drosophila suzukii]
Unigene630_All	Novel_gene	1	547	5.39	2.21	0.38	1.31	3.01	1.58	2.66	1.966	0.585190119	0.828481676	0.381841836	hypothetical protein ENH_00076330 [Eimeria necatrix] >CDJ69958.1 hypothetical protein ENH_00076330 [Eimeria necatrix]
Unigene4086_All	Novel_gene	1	1078	4.19	2.36	1.85	5.21	6.13	4.95	2.8	5.43	-0.479991252	0.709333081	0.226024071	PREDICTED: leukocyte surface antigen CD53 [Drosophila suzukii]
CL75.Contig1_All	Novel_gene	1	657	10.16	12.24	10.52	11.13	8.5	9.13	10.973	9.586	0.653944507	0.45408675	0.07558025	PREDICTED: succinate dehydrogenase assembly factor 4, mitochondrial [Drosophila suzukii]
CL440.Contig5_All	Novel_gene	1	2178	0.79	1.53	0.49	0.99	1.03	0.63	0.936	0.883	0.416229047	0.823745147	0.372253521	PREDICTED: arginine-glutamic acid dipeptide repeats protein isoform X21 [Drosophila suzukii]
CL1065.Contig2_All	Novel_gene	1	955	18.35	17.87	24.04	26.87	14.96	22.25	20.086	21.36	0.437234703	0.787503192	0.310793244	PREDICTED: caspase-14 [Drosophila suzukii]
CL338.Contig4_All	Novel_gene	1	1730	4.07	8.2	1.48	6.07	5.28	4.26	4.583	5.203	0.09997716	0.955566456	0.818487838	PREDICTED: uncharacterized protein LOC108020566 isoform X1 [Drosophila suzukii] >XP_016944410.1 PREDICTED: uncharacterized protein LOC108020566 isoform X2 [Drosophila suzukii]
Unigene2702_All	Novel_gene	1	722	3.09	3.13	6.34	3.34	3.36	2.27	4.186	2.99	0.976642051	0.455576437	0.076218055	PREDICTED: uncharacterized protein LOC108007825 [Drosophila suzukii]
Unigene1655_All	Novel_gene	1	482	0.94	6.4	0.75	1.88	1.57	2.53	2.696	1.993	0.527879805	0.860122919	0.434218727	PREDICTED: mesoderm induction early response protein 1 [Drosophila suzukii]
Unigene10507_All	Novel_gene	1	228	0.62	1.26	0	0	0.6	0	0.626	0.2	0.333086404	0.912839205	0.593267659	NA
Unigene10586_All	Novel_gene	1	347	0.27	1.87	0	0.8	1.32	0.81	0.713	0.976	-0.131574097	0.969796802	0.868090572	PREDICTED: girdin isoform X4 [Drosophila suzukii]
Unigene5109_All	Novel_gene	1	639	4.58	2.83	2.47	1.38	1.7	1.28	3.293	1.453	1.458761941	0.079697754	0.003814073	PREDICTED: DNA ligase 4 [Drosophila suzukii]
Unigene10567_All	Novel_gene	1	468	0.49	2.45	0	1.48	1.15	0.33	0.98	0.986	0.101880841	0.980983248	0.896652099	PREDICTED: TATA box-binding protein-associated factor RNA polymerase I subunit B [Drosophila suzukii]
Unigene2454_All	Novel_gene	1	681	2.55	2.99	4.17	2.53	3.13	2.84	3.236	2.833	0.682453425	0.656595007	0.183676959	PREDICTED: DNA-directed RNA polymerase III subunit RPC3 isoform X1 [Drosophila suzukii]
Unigene5572_All	Novel_gene	1	2069	459.39	533.95	367.67	676.97	721.43	800.62	453.67	733.006	-0.22897827	0.819839084	0.363517706	PREDICTED: protein disulfide-isomerase [Drosophila takahashii]
Unigene5126_All	Novel_gene	1	564	0.38	2.86	0.36	2.88	3.01	1.39	1.2	2.426	-0.550283233	0.852274991	0.42137154	PREDICTED: cell division control protein 45 homolog [Drosophila suzukii]
Unigene3852_All	Novel_gene	1	1026	4.97	7.03	6.85	8.04	8.68	8.84	6.283	8.52	0.083509486	0.958501138	0.829810619	PREDICTED: dihydropteridine reductase [Drosophila suzukii]
Unigene5488_All	Novel_gene	1	2335	6.84	6.78	4.02	6.35	7.7	8.35	5.88	7.466	0.078915994	0.942806711	0.773012925	PREDICTED: G1/S-specific cyclin-D2 [Drosophila suzukii]
Unigene7832_All	Novel_gene	1	439	1.27	0.9	1.04	2.35	1.08	2.01	1.07	1.813	-0.201578139	0.94036695	0.763944612	PREDICTED: zinc finger protein 184 [Drosophila suzukii]
Unigene5303_All	Novel_gene	1	499	0.9	0.44	0.43	0.9	1.79	1.05	0.59	1.246	-0.436456434	0.896887429	0.538782245	PREDICTED: bumetanide-sensitive sodium-(potassium)-chloride cotransporter isoform X2 [Drosophila suzukii]
Unigene8587_All	Novel_gene	1	747	0.7	0.51	0	1.73	1.82	1.22	0.403	1.59	-1.237634823	0.453596998	0.075284222	NA
Unigene9829_All	Novel_gene	1	308	0.66	0.33	0	0.33	1.97	0.34	0.33	0.88	-0.429718523	0.909998788	0.580677815	PREDICTED: laminin subunit alpha isoform X1 [Drosophila suzukii]
CL92.Contig3_All	Novel_gene	1	3269	1.87	5.68	1.68	6.27	5.71	5.71	3.076	5.896	-0.552651219	0.634249525	0.168936492	PREDICTED: serine/threonine-protein kinase prpf4B [Drosophila biarmipes] >XP_016949192.1 PREDICTED: serine/threonine-protein kinase prpf4B [Drosophila biarmipes] >XP_016949193.1 PREDICTED: serine/threonine-protein kinase prpf4B [Drosophila biarmipes]
CL267.Contig2_All	Novel_gene	1	5061	53.07	11.57	7.84	10.95	23.72	13.14	24.16	15.936	0.844103885	0.5591195	0.122982295	PREDICTED: uncharacterized protein LOC108012156 [Drosophila suzukii]
Unigene11401_All	Novel_gene	1	212	NA	NA	NA	NA	NA	NA	NA	NA	NA	NA	NA	basic proline-rich protein-like, partial [Orcinus orca]
CL1822.Contig1_All	Novel_gene	1	341	2.74	1.38	0.78	0.55	1.36	0.56	1.633	0.823	0.930781133	0.691980441	0.213831521	PREDICTED: ganglioside-induced differentiation-associated protein 1 isoform X1 [Drosophila suzukii]
CL787.Contig1_All	Novel_gene	1	1719	29.06	35.15	18.94	35.47	29.47	34.16	27.716	33.033	0.158359772	0.892828076	0.520587069	PREDICTED: putative serine protease F56F10.1 [Drosophila suzukii]
Unigene4360_All	Novel_gene	1	571	1.98	1.1	3.82	1.23	1.48	1.12	2.3	1.276	1.203580106	0.423368042	0.06529317	NA
Unigene5228_All	Novel_gene	1	308	0.66	0.67	0	2.66	1.64	2.7	0.443	2.333	-1.215742332	0.54845065	0.11777137	PREDICTED: uncharacterized protein LOC108024625 [Drosophila biarmipes]
Unigene3394_All	Novel_gene	1	563	1.51	1.12	0	1.13	1.76	1.52	0.876	1.47	-0.324810086	0.930413447	0.656925572	PREDICTED: myosin-10 [Drosophila suzukii] >XP_016940234.1 PREDICTED: myosin-10 [Drosophila suzukii]
CL1571.Contig1_All	Novel_gene	1	1483	1.86	4.52	0	1.82	3.13	3.22	2.126	2.723	-0.129548019	0.965941183	0.85811651	PREDICTED: unconventional myosin-Vb isoform X1 [Drosophila suzukii]
Unigene4119_All	Novel_gene	1	1270	27.11	33.28	25.73	34.24	36.09	28.96	28.706	33.096	0.269621227	0.81701938	0.355028589	PREDICTED: uroporphyrinogen decarboxylase isoform X2 [Drosophila suzukii]
Unigene11591_All	Novel_gene	1	267	0.44	0	0.41	0.44	0.86	0.45	0.283	0.583	-0.138839448	0.965320545	0.853710671	NA
Unigene567_All	Novel_gene	1	686	1.36	2.77	0.94	2.61	3.97	3.98	1.69	3.52	-0.598445696	0.711530075	0.228040584	PREDICTED: endoplasmic reticulum-Golgi intermediate compartment protein 2 [Drosophila suzukii]
Unigene8369_All	Novel_gene	1	774	49.39	29.33	35.1	26.8	21.68	25.92	37.94	24.8	1.059654842	0.08674411	0.004299003	PREDICTED: vacuolar protein sorting-associated protein 28 homolog [Drosophila suzukii] >XP_016957112.1 PREDICTED: vacuolar protein sorting-associated protein 28 homolog [Drosophila biarmipes] >XP_016993754.1 PREDICTED: vacuolar protein sorting-associated protein 28 homolog [Drosophila takahashii] >XP_017072901.1 PREDICTED: vacuolar protein sorting-associated protein 28 homolog [Drosophila eugraci…
CL13.Contig6_All	Novel_gene	1	5475	15.14	4.43	7.74	8.73	10.24	9.33	9.103	9.433	0.412780991	0.819839084	0.36010872	uncharacterized protein LOC115760577 isoform X1 [Drosophila novamexicana]
Unigene11435_All	Novel_gene	1	206	0	0	0	0	0.76	0	0	0.253	-0.100099229	0.930413447	0.729240351	PREDICTED: uncharacterized protein LOC108013082 [Drosophila suzukii]
Unigene10993_All	Novel_gene	1	272	0	0.43	0	0	0	0	0.143	0	0.116731983	0.930413447	0.70062935	PREDICTED: LOW QUALITY PROTEIN: peptidyl-prolyl cis-trans isomerase-like 4 [Drosophila suzukii]
CL886.Contig3_All	Novel_gene	1	218	0	0	0	0	0.67	0	0	0.223	-0.100099229	0.930413447	0.729240351	NA
CL750.Contig11_All	Novel_gene	1	5742	2.87	1.34	0.15	3.42	3.45	1.9	1.453	2.923	-0.604111115	0.788329723	0.31166128	uncharacterized protein Dsimw501_GD22157, isoform I [Drosophila simulans] >XP_032583733.1 zinc finger protein 271 isoform X4 [Drosophila sechellia] >KMY89810.1 uncharacterized protein Dsimw501_GD22157, isoform I [Drosophila simulans]
CL596.Contig2_All	Novel_gene	1	673	2.91	2.57	1.74	2.25	2.69	1.69	2.406	2.21	0.539633716	0.749449079	0.264485553	ribosomal protein L19, putative [Eimeria necatrix] >CDJ65760.1 ribosomal protein L19, putative [Eimeria necatrix]
CL980.Contig3_All	Novel_gene	1	1411	1.36	1.27	0.18	2.12	1.56	1.56	0.936	1.746	-0.534166053	0.804952279	0.338618672	PREDICTED: uncharacterized protein LOC108014518 [Drosophila suzukii]
Unigene8411_All	Novel_gene	1	1726	37.34	36.03	26.86	40.6	48.26	42.71	33.41	43.856	0.069699696	0.946956064	0.785033806	PREDICTED: tyrosine--tRNA ligase, cytoplasmic [Drosophila suzukii]
Unigene10247_All	Novel_gene	1	215	0	0	1.29	0.72	0	0	0.43	0.24	0.248458212	0.930413447	0.655785047	NA
Unigene7778_All	Novel_gene	1	578	3.9	2.16	0.7	0.49	1.34	0.49	2.253	0.773	1.4843265	0.254511956	0.024793619	PREDICTED: UNC93-like protein MFSD11 [Drosophila suzukii]
Unigene5200_All	Novel_gene	1	398	0.85	1.26	0.2	2.96	1.89	1.71	0.77	2.186	-0.845291358	0.716879774	0.233010794	PREDICTED: titin [Drosophila suzukii]
CL1792.Contig3_All	Novel_gene	1	12016	2.76	3.7	0.56	2.8	3.22	3.49	2.34	3.17	-0.149170331	0.933467369	0.737165129	hypothetical protein [Drosophila simulans]
Unigene3683_All	Novel_gene	1	2237	1.81	5.53	1.99	3.68	3.41	3.66	3.11	3.583	0.159501248	0.930413447	0.69787527	PREDICTED: U3 small nucleolar ribonucleoprotein protein MPP10 [Drosophila elegans]
CL1220.Contig2_All	Novel_gene	1	1639	75.71	83.3	58.29	131.9	186.66	237.17	72.433	185.243	-0.859663178	0.112538422	0.006443039	PREDICTED: uncharacterized protein LOC108015331 [Drosophila suzukii]
Unigene4921_All	Novel_gene	1	2383	10.33	11.07	6.31	16.95	17.59	16.64	9.236	17.06	-0.451873747	0.375734334	0.049937062	PREDICTED: protein halfway [Drosophila suzukii]
CL1782.Contig1_All	Novel_gene	1	397	0	0.7	0	1.49	0.51	0.26	0.233	0.753	-0.571228907	0.866771775	0.457176294	NA
Unigene7739_All	Novel_gene	1	455	0.51	2.04	0.66	1.37	1.54	1.04	1.07	1.316	0.068010615	0.988097911	0.922248508	NA
Unigene7498_All	Novel_gene	1	664	1.92	12.77	2.94	4.83	8.38	8.2	5.876	7.136	0.041373492	0.989829845	0.941058584	PREDICTED: deoxyuridine 5'-triphosphate nucleotidohydrolase [Drosophila suzukii]
CL1592.Contig3_All	Novel_gene	1	1983	5.46	3.55	4.84	3.32	3.44	3.67	4.616	3.476	0.879495566	0.267084075	0.02700148	PREDICTED: esterase E4 [Drosophila suzukii]
CL308.Contig9_All	Novel_gene	1	3059	4.6	6.13	1.11	5.29	4.86	4.86	3.946	5.003	-0.04691168	0.985192121	0.911317174	PREDICTED: calcium homeostasis endoplasmic reticulum protein isoform X1 [Drosophila biarmipes]
CL1755.Contig2_All	Novel_gene	1	721	146.99	206.42	355.08	433.62	388.92	402.34	236.163	408.293	-0.121522828	0.951988379	0.799371234	PREDICTED: glutathione S-transferase 1-like [Drosophila suzukii]
Unigene9437_All	Novel_gene	1	214	0	0	0.65	0	0	0	0.216	0	0.201806889	0.914813466	0.603895067	aconitate hydratase, mitochondrial, putative [Acanthamoeba castellanii str. Neff] >ELR20645.1 aconitate hydratase, mitochondrial, putative [Acanthamoeba castellanii str. Neff]
CL958.Contig1_All	Novel_gene	1	2384	0.05	0.75	0	0.32	0.14	0.36	0.266	0.273	0.1146902	0.976709679	0.883340785	PREDICTED: serine/threonine-protein kinase mig-15 isoform X5 [Drosophila biarmipes]
Unigene6723_All	Novel_gene	1	720	1	2.69	0.09	3.99	3.64	2.46	1.26	3.363	-0.93443094	0.596962871	0.147575672	PREDICTED: peroxidasin [Drosophila suzukii]
Unigene5286_All	Novel_gene	1	441	2.7	0.36	1.89	0.54	4.84	0.18	1.65	1.853	0.283937438	0.930413447	0.714354924	uncharacterized protein Dyak_GE25446 [Drosophila yakuba] >AAQ09837.1 CG1124, partial [Drosophila yakuba] >EDW95716.1 uncharacterized protein Dyak_GE25446 [Drosophila yakuba]
CL1288.Contig2_All	Novel_gene	1	475	0.21	0.4	0.18	0.74	0	0.64	0.263	0.46	-0.180324538	0.95542391	0.818088998	NA
CL519.Contig5_All	Novel_gene	1	1679	0.93	5.56	1.36	1.51	1.92	1.64	2.616	1.69	0.84033685	0.553693035	0.120026063	modifier of mdg4, isoform W [Drosophila melanogaster] >AAO41584.1 modifier of mdg4, isoform W [Drosophila melanogaster] >AOQ10147.1 mod(mdg4)-RW [synthetic construct] >AOQ12642.1 mod(mdg4)-PW [synthetic construct] >CAB85476.1 mod(mdg4)55.6, partial [Drosophila melanogaster]
CL692.Contig1_All	Novel_gene	1	458	1.19	1.35	0.33	1.19	1.18	0.85	0.956	1.073	0.134039087	0.963688952	0.849009079	PREDICTED: uncharacterized protein LOC108005910 [Drosophila suzukii]
Unigene1002_All	Novel_gene	1	1239	4.04	6.53	4.82	5.42	4.23	4.63	5.13	4.76	0.552627786	0.583934174	0.13904011	PREDICTED: actin-related protein 6 [Drosophila suzukii]
Unigene9531_All	Novel_gene	1	216	0.7	0	0	0	0	1.45	0.233	0.483	-0.07691282	0.975249192	0.87860242	NA
Unigene9676_All	Novel_gene	1	222	0	0.67	0	0	0	0.68	0.223	0.226	0.010486775	0.994126034	0.980991661	uncharacterized protein Dyak_GE24697, isoform B [Drosophila yakuba] >KRK03336.1 uncharacterized protein Dyak_GE24697, isoform B [Drosophila yakuba]
Unigene10912_All	Novel_gene	1	206	0	0	0	0.8	0	0	0	0.266	-0.10557163	0.930413447	0.721786079	PREDICTED: histone-arginine methyltransferase CARMER [Drosophila suzukii]
Unigene186_All	Novel_gene	1	2056	43.64	41.31	14.82	38.18	35.58	41.44	33.256	38.4	0.139175994	0.930413447	0.659201826	PREDICTED: UDP-N-acetylhexosamine pyrophosphorylase isoform X1 [Drosophila suzukii]
CL755.Contig1_All	Novel_gene	1	973	8.51	6.68	4.9	5.75	6.1	6.02	6.696	5.956	0.589288749	0.447095402	0.072884921	PREDICTED: CRAL-TRIO domain-containing protein C3H8.02 [Drosophila biarmipes]
Unigene9286_All	Novel_gene	1	290	0.37	0.75	0	2.62	0.37	1.52	0.373	1.503	-0.791228799	0.792755178	0.316910992	NA
Unigene10943_All	Novel_gene	1	310	0	2.63	0	0	0	0	0.876	0	0.643957375	0.77393352	0.293740898	PREDICTED: uncharacterized protein LOC108016999 [Drosophila suzukii]
Unigene2580_All	Novel_gene	1	349	1.05	0.26	0	2.65	2.88	1.34	0.436	2.29	-1.196550968	0.559087532	0.1229139	PREDICTED: extended synaptotagmin-2-B isoform X2 [Drosophila eugracilis]
Unigene1476_All	Novel_gene	1	1320	8.63	24.3	9.88	20.18	22.13	22.87	14.27	21.726	-0.195337983	0.914813466	0.601741979	PREDICTED: probable aminopeptidase NPEPL1 [Drosophila suzukii]
Unigene3415_All	Novel_gene	1	891	3.71	1.45	1.22	0.7	1.12	0.91	2.126	0.91	1.419825864	0.158770421	0.011159612	PREDICTED: PDZ and LIM domain protein 7 isoform X1 [Drosophila suzukii]
CL297.Contig2_All	Novel_gene	1	8298	2.5	2.96	0.25	3.3	3.59	3.19	1.903	3.36	-0.499493127	0.808787183	0.344639174	PREDICTED: spectrin alpha chain isoform X1 [Drosophila suzukii]
Unigene10689_All	Novel_gene	1	580	0.12	2.03	0	0.24	0.12	0	0.716	0.12	1.014664796	0.667294793	0.191423952	NA
Unigene765_All	Novel_gene	1	372	0.94	0.47	0.22	0.24	2.12	0.72	0.543	1.026	-0.26869033	0.931665379	0.732880372	PREDICTED: uncharacterized protein LOC108022729 isoform X2 [Drosophila biarmipes]
Unigene6857_All	Novel_gene	1	355	0.77	1.79	1.21	0.77	2.03	1.56	1.256	1.453	0.198691624	0.946745075	0.783913817	tyrosine-protein phosphatase Lar isoform X7 [Drosophila albomicans]
Unigene1869_All	Novel_gene	1	4180	13.86	9.29	4.08	5.44	6.13	4.8	9.076	5.456	1.048528754	0.06877065	0.003048846	PREDICTED: centaurin-gamma-1A isoform X2 [Drosophila suzukii]
Unigene11471_All	Novel_gene	1	223	1.95	2	0	1.32	0	0	1.316	0.44	0.473772366	0.889560282	0.503062523	NA
Unigene6771_All	Novel_gene	1	976	1.77	2.88	0.81	2.32	3.33	3.18	1.82	2.943	-0.311205812	0.883443834	0.490198094	PREDICTED: uncharacterized protein LOC108012977 isoform X1 [Drosophila suzukii]
CL166.Contig4_All	Novel_gene	1	646	38.71	52.84	66.78	55.84	56.29	68.3	52.776	60.143	0.371138678	0.828093328	0.379933361	PREDICTED: prefoldin subunit 1 [Drosophila takahashii]
Unigene11036_All	Novel_gene	1	209	NA	NA	NA	NA	NA	NA	NA	NA	NA	NA	NA	uncharacterized protein Dmel_CG31368, isoform C [Drosophila melanogaster] >AAF54713.4 uncharacterized protein Dmel_CG31368, isoform C [Drosophila melanogaster] >AAQ22465.1 RE35509p [Drosophila melanogaster] >AOQ08196.1 CG31368-RC, partial [synthetic construct] >AOQ15361.1 CG31368-PC [synthetic construct]
Unigene2119_All	Novel_gene	1	766	0.51	1.49	0	1.34	2.27	1.18	0.666	1.596	-0.734539583	0.786517097	0.308233418	PREDICTED: SUN domain-containing ossification factor isoform X1 [Drosophila suzukii]
CL1505.Contig1_All	Novel_gene	1	1411	29.63	28.27	18.82	32.63	29.08	29.88	25.573	30.53	0.18102278	0.873403178	0.472919715	PREDICTED: uncharacterized protein LOC108031609 [Drosophila biarmipes]
Unigene1354_All	Novel_gene	1	695	2.1	3.95	3.6	5.12	3.62	6.96	3.216	5.233	-0.162458831	0.936239825	0.744865979	PREDICTED: zinc finger protein 830 [Drosophila suzukii]
Unigene8860_All	Novel_gene	1	245	1.58	0.54	0	0	0.52	1.08	0.706	0.533	0.218836975	0.940723528	0.764421218	PREDICTED: LIM and SH3 domain protein Lasp [Drosophila suzukii] >XP_016936729.1 PREDICTED: LIM and SH3 domain protein Lasp [Drosophila suzukii]
CL1683.Contig2_All	Novel_gene	1	6452	2.32	3.28	0.21	4.61	5.11	4.45	1.936	4.723	-0.906479175	0.511220138	0.099391046	PREDICTED: probable phospholipid-transporting ATPase VA isoform X2 [Drosophila suzukii]
CL779.Contig5_All	Novel_gene	1	1607	0.02	0	0	0	0	0.92	0.006	0.306	-1.062369345	0.577034518	0.134433104	PREDICTED: band 7 protein AGAP004871 [Drosophila suzukii]
CL1109.Contig1_All	Novel_gene	1	1222	944.64	612.24	650.12	520.88	519.95	548.19	735.666	529.673	0.928640436	0.089069732	0.004461332	PREDICTED: tetraspanin-6 [Drosophila suzukii]
Unigene1993_All	Novel_gene	1	1584	2.06	3.08	0.14	1.89	3.42	2.11	1.76	2.473	-0.207963646	0.931804186	0.733233862	PREDICTED: uncharacterized protein LOC108020992 [Drosophila suzukii]
CL1311.Contig2_All	Novel_gene	1	1007	5.06	5.39	2.78	7.42	5.37	8.44	4.41	7.076	-0.265351659	0.866771775	0.45727138	PREDICTED: mitogen-activated protein kinase kinase kinase 7 [Drosophila biarmipes]
Unigene8728_All	Novel_gene	1	354	0.26	0	0	0.26	1.02	0	0.086	0.426	-0.394407806	0.900988239	0.550126322	NA
Unigene11509_All	Novel_gene	1	231	0	0	0	0	0	0	0	0	NA	NA	NA	ankyrin repeat domain-containing protein 50 [Drosophila serrata]
CL52.Contig4_All	Novel_gene	1	745	431.82	341.63	430.96	368.63	363.72	351.35	401.47	361.233	0.666035592	0.418014778	0.062927408	PREDICTED: probable phospholipid hydroperoxide glutathione peroxidase isoform X1 [Drosophila biarmipes]
Unigene8164_All	Novel_gene	1	2120	3.65	8.83	4.18	9.48	11.19	10.23	5.553	10.3	-0.444623317	0.688137856	0.209714355	PREDICTED: mitochondrial import receptor subunit TOM70 [Drosophila suzukii]
Unigene10253_All	Novel_gene	1	411	1	0.8	2.49	0.6	1	1.22	1.43	0.94	0.893468982	0.705720148	0.223491974	PREDICTED: glutenin, high molecular weight subunit DX5 [Drosophila suzukii]
Unigene9905_All	Novel_gene	1	220	0	0	0	0.68	1.96	0	0	0.88	-0.506956121	0.828093328	0.381112028	NA
Unigene8737_All	Novel_gene	1	218	2.05	0	0	0.7	0	0.71	0.683	0.47	0.187302038	0.942601469	0.771516258	NA
Unigene5920_All	Novel_gene	1	587	0.72	0.47	0.57	1.42	2.62	2.15	0.586	2.063	-1.044992142	0.511220677	0.099686433	NA
Unigene6847_All	Novel_gene	1	672	2.59	2.55	2.41	0.4	1.59	1.79	2.516	1.26	1.254111132	0.301698687	0.034038856	PREDICTED: uncharacterized protein LOC108018675 isoform X1 [Drosophila suzukii]
Unigene5332_All	Novel_gene	1	6961	0.75	9.37	0.02	3.57	2.13	2.04	3.38	2.58	0.246231094	0.939017198	0.755892225	PREDICTED: uncharacterized protein LOC108012895 isoform X2 [Drosophila suzukii]
CL156.Contig1_All	Novel_gene	1	2996	12.87	11.48	4.98	22.5	23.45	23.5	9.776	23.15	-0.83835766	0.071818722	0.003238801	PREDICTED: matrix metalloproteinase-14 isoform X1 [Drosophila suzukii] >XP_016929358.1 PREDICTED: matrix metalloproteinase-14 isoform X1 [Drosophila suzukii] >XP_016929359.1 PREDICTED: matrix metalloproteinase-14 isoform X1 [Drosophila suzukii]
CL964.Contig1_All	Novel_gene	1	1408	3.16	4.71	2.06	6.95	7.62	5.32	3.31	6.63	-0.580167839	0.455322159	0.076011797	PREDICTED: solute carrier family 25 member 35 [Drosophila suzukii]
Unigene10636_All	Novel_gene	1	234	1.75	0.59	0	0.59	0	0	0.78	0.196	0.46195971	0.880161041	0.483494219	PREDICTED: trimethylguanosine synthase [Drosophila suzukii]
CL1664.Contig2_All	Novel_gene	1	1072	4.05	6.31	3.72	3.4	5.39	4.36	4.693	4.383	0.515613303	0.612655116	0.156298216	PREDICTED: vacuolar protein sorting-associated protein 72 homolog [Drosophila suzukii]
Unigene5477_All	Novel_gene	1	3978	5.75	8.49	2.06	9.27	9.2	9.46	5.433	9.31	-0.434862335	0.696729439	0.217508617	PREDICTED: ubiquitin carboxyl-terminal hydrolase 35 [Drosophila suzukii]
Unigene9457_All	Novel_gene	1	610	0	0.11	0.11	3.94	0.56	0.23	0.073	1.576	-1.879828429	0.204412356	0.01729643	fructose-1,6-bisphosphatase 1 [Contarinia nasturtii]
Unigene2574_All	Novel_gene	1	314	0.32	0.32	0	3.21	2.21	1.95	0.213	2.456	-1.705389307	0.278393863	0.029336816	NA
Unigene1805_All	Novel_gene	1	347	0.8	1.33	0.25	4.28	1.85	0.81	0.793	2.313	-0.784023331	0.778671311	0.298344122	NA
CL535.Contig2_All	Novel_gene	1	2046	103.75	103.93	44.53	129.64	105.99	107.69	84.07	114.44	-0.066328725	0.954114558	0.809702874	PREDICTED: LOW QUALITY PROTEIN: uncharacterized protein LOC108008291 [Drosophila suzukii]
Unigene2513_All	Novel_gene	1	241	0	0	0	0.55	0	1.12	0	0.556	-0.422485446	0.860122919	0.435695418	NA
CL538.Contig1_All	Novel_gene	1	2495	2.56	2.69	0.73	2.34	3.1	2.32	1.993	2.586	-0.037548884	0.988375895	0.924788833	PREDICTED: putative pre-mRNA-splicing factor ATP-dependent RNA helicase PRP1 isoform X2 [Drosophila suzukii]
CL250.Contig2_All	Novel_gene	1	2144	52.53	36.3	36.33	27.97	30.56	30.23	41.72	29.586	0.94579071	0.063589006	0.002707107	PREDICTED: insulin-like growth factor-binding protein complex acid labile subunit [Drosophila suzukii]
Unigene8338_All	Novel_gene	1	630	2.93	3.32	3.77	3.89	4.44	4.01	3.34	4.113	0.216254455	0.928563252	0.644650812	PREDICTED: uncharacterized protein LOC108012915 [Drosophila suzukii] >XP_016933927.1 PREDICTED: uncharacterized protein LOC108012915 [Drosophila suzukii]
Unigene5432_All	Novel_gene	1	3261	1.74	3.69	0.16	1.94	4.29	2.98	1.863	3.07	-0.411574762	0.88508912	0.494153104	PREDICTED: DNA polymerase zeta catalytic subunit isoform X2 [Drosophila suzukii]
Unigene1029_All	Novel_gene	1	1368	2.25	2.46	1.82	2.78	2.63	2.96	2.176	2.79	0.095752745	0.94999017	0.793239003	PREDICTED: zinc finger protein OZF [Drosophila suzukii]
Unigene9496_All	Novel_gene	1	387	0	0	0	2.44	0.22	0.22	0	0.96	-1.325296233	0.462050017	0.078354926	hypothetical protein FL82_12339, partial [Caenorhabditis remanei]
CL441.Contig2_All	Novel_gene	1	4130	4.46	9.64	3.89	8.92	10.46	6.17	5.996	8.516	-0.104912798	0.941033963	0.765204834	PREDICTED: splicing factor 3B subunit 3 isoform X1 [Drosophila suzukii]
Unigene4257_All	Novel_gene	1	444	0.89	1.41	0	3.73	2.84	1.43	0.766	2.666	-1.072414889	0.584568886	0.139534499	PREDICTED: protein Teyrha-meyrha isoform X2 [Drosophila takahashii]
Unigene6427_All	Novel_gene	1	1324	16.24	0.04	0.41	3.94	3.51	1.73	5.563	3.06	0.531805401	0.888676906	0.499809008	PREDICTED: sarcoplasmic reticulum histidine-rich calcium-binding protein [Drosophila suzukii]
Unigene3875_All	Novel_gene	1	773	7.42	3.04	2.99	4.14	2.75	3.08	4.483	3.323	0.788606296	0.517879975	0.102889312	PREDICTED: protein PET100 homolog, mitochondrial [Drosophila suzukii] >XP_016946608.1 PREDICTED: protein PET100 homolog, mitochondrial [Drosophila biarmipes] >XP_016994647.1 PREDICTED: protein PET100 homolog, mitochondrial [Drosophila takahashii] >XP_017077616.1 PREDICTED: protein PET100 homolog, mitochondrial [Drosophila eugracilis]
Unigene10297_All	Novel_gene	1	201	0	0.86	0	0	0	0	0.286	0	0.116731983	0.930413447	0.70062935	NA
Unigene6688_All	Novel_gene	1	1014	8.82	10.19	9.28	5.83	7.07	9.2	9.43	7.366	0.810857754	0.282273517	0.030183211	PREDICTED: protein THEM6 [Drosophila suzukii]
Unigene7365_All	Novel_gene	1	739	5.12	5.73	4.62	5.09	6.34	7.49	5.156	6.306	0.178829572	0.92671071	0.640509967	PREDICTED: group XIIA secretory phospholipase A2 [Drosophila suzukii]
Unigene10304_All	Novel_gene	1	280	0	0	1.11	0	0	0	0.37	0	0.48394503	0.829760862	0.383841881	NA
CL334.Contig1_All	Novel_gene	1	2537	0	0.41	0.2	0.72	0.15	1.16	0.203	0.676	-0.867311174	0.734362048	0.249588229	PREDICTED: LOW QUALITY PROTEIN: uncharacterized protein LOC108023402 [Drosophila biarmipes]
Unigene2918_All	Novel_gene	1	1749	51.98	39.56	27.83	27.75	29.19	31.98	39.79	29.64	0.835711441	0.062231126	0.002616411	PREDICTED: cytochrome P450 4e2 [Drosophila suzukii]
Unigene4166_All	Novel_gene	1	477	1.6	1.9	0.15	2.07	0.8	1.29	1.216	1.386	0.065076237	0.988915456	0.927471386	PREDICTED: modifier of mdg4 isoform X2 [Drosophila eugracilis]
Unigene5177_All	Novel_gene	1	231	1.8	0	0	0.61	0	0	0.6	0.203	0.252367983	0.930413447	0.650186278	NA
Unigene1705_All	Novel_gene	1	539	0.13	0.4	0	0.94	1.47	0.54	0.176	0.983	-1.226559293	0.546715716	0.116887371	PREDICTED: adult cuticle protein 1 [Drosophila suzukii]
Unigene9183_All	Novel_gene	1	241	0.55	0	0	0	0	0	0.183	0	0.135386654	0.930413447	0.677077434	NA
Unigene376_All	Novel_gene	1	712	1.94	1	0.54	1.84	2.22	1.39	1.16	1.816	-0.201493645	0.930413447	0.727318512	NA
CL617.Contig3_All	Novel_gene	1	459	8.52	4.69	8.18	7.16	7.04	6.68	7.13	6.96	0.54153927	0.758420467	0.275106977	PREDICTED: apolipoprotein D-like [Drosophila suzukii]
CL814.Contig1_All	Novel_gene	1	5848	1.04	3.68	0.69	8.21	8.5	9.81	1.803	8.84	-1.826857673	0.004102643	4.94E-05	PREDICTED: fibronectin type-III domain-containing protein 3A isoform X2 [Drosophila suzukii]
Unigene8014_All	Novel_gene	1	4177	2.03	5.29	1.28	6.18	6.84	6.31	2.866	6.443	-0.789870878	0.344577574	0.043057022	PREDICTED: pre-mRNA-splicing factor CWC22 homolog [Drosophila suzukii]
Unigene4736_All	Novel_gene	1	916	4.4	4.86	2.43	2.35	2.57	2.23	3.896	2.383	1.056581474	0.091111101	0.004671276	PREDICTED: GILT-like protein C02D5.2 [Drosophila suzukii]
CL350.Contig2_All	Novel_gene	1	1459	7.35	4.48	3.53	4.57	3.36	1.83	5.12	3.253	1.008054417	0.231280328	0.021199565	PREDICTED: uncharacterized protein LOC108013178 [Drosophila suzukii] >XP_016934366.1 PREDICTED: uncharacterized protein LOC108013178 [Drosophila suzukii]
Unigene4802_All	Novel_gene	1	843	17.61	21.58	27.84	28.49	26.76	26.74	22.343	27.33	0.27039097	0.89218693	0.51235202	PREDICTED: INO80 complex subunit B [Drosophila suzukii]
CL1141.Contig3_All	Novel_gene	1	1053	16.7	12.86	12.91	17.43	20.79	16.36	14.156	18.193	0.134626211	0.930413447	0.684310915	PREDICTED: adapter molecule Crk isoform X2 [Drosophila suzukii]
Unigene4450_All	Novel_gene	1	368	0.96	1.2	0.23	0.72	1.68	0.73	0.796	1.043	-0.022789417	0.994126034	0.97625221	PREDICTED: LOW QUALITY PROTEIN: GDNF-inducible zinc finger protein 1-like [Drosophila suzukii]
CL907.Contig7_All	Novel_gene	1	1115	0	0.1	0	0.1	0	0.1	0.033	0.066	-0.127202821	0.956825214	0.824246233	PREDICTED: uncharacterized protein LOC108011699 [Drosophila suzukii]
Unigene11270_All	Novel_gene	1	263	0.45	0.46	0	0	0	0.93	0.303	0.31	0.042618327	0.990673223	0.944667606	NA
CL1596.Contig2_All	Novel_gene	1	2014	NA	NA	NA	NA	NA	NA	NA	NA	NA	NA	NA	PREDICTED: ubiquitin carboxyl-terminal hydrolase 43 isoform X3 [Drosophila suzukii]
CL1536.Contig1_All	Novel_gene	1	3016	5.5	0	4.34	0	0.39	0	3.28	0.13	0.488315053	0.835042827	0.392139966	PREDICTED: protein ariadne-1 [Drosophila suzukii] >XP_016939333.1 PREDICTED: protein ariadne-1 [Drosophila suzukii] >XP_016939334.1 PREDICTED: protein ariadne-1 [Drosophila suzukii]
CL1975.Contig3_All	Novel_gene	1	2175	0.17	0.95	0.19	1.18	1.15	0.75	0.436	1.026	-0.800014941	0.652619139	0.181031874	PREDICTED: uncharacterized protein LOC108017189 isoform X1 [Drosophila suzukii]
CL264.Contig2_All	Novel_gene	1	1050	2.25	2.48	1.58	1.89	3.1	2.09	2.103	2.36	0.264464862	0.892828076	0.526068305	PREDICTED: CLK4-associating serine/arginine rich protein isoform X1 [Drosophila takahashii]
CL256.Contig10_All	Novel_gene	1	1890	0.5	2.76	0	0	2.38	2.36	1.086	1.58	-0.109667732	0.974831162	0.876901443	PREDICTED: E3 ubiquitin-protein ligase Nedd-4 isoform X2 [Drosophila suzukii]
Unigene2956_All	Novel_gene	1	591	831.31	879.33	1311.82	1397.47	1002.6	1603.87	1007.486	1334.646	0.183086689	0.930413447	0.676220574	PREDICTED: peptidoglycan-recognition protein SC1a/b [Drosophila eugracilis]
CL188.Contig1_All	Novel_gene	1	218	0	0	0	0	0.67	0	0	0.223	-0.100099229	0.930413447	0.729240351	NA
Unigene9104_All	Novel_gene	1	218	2.74	0	0	0.7	1.33	0	0.913	0.676	0.186934439	0.946194217	0.782822138	NA
CL1815.Contig2_All	Novel_gene	1	1288	41.72	18.91	16.52	16.34	19.27	20.71	25.716	18.773	0.838596607	0.275691151	0.02875088	PREDICTED: putative mitogen-activated protein kinase 14C isoform X1 [Drosophila suzukii]
Unigene5054_All	Novel_gene	1	520	5.5	2.09	5.42	3.66	7.73	4.53	4.336	5.306	0.27672431	0.920436882	0.62792126	PREDICTED: uncharacterized protein LOC108012226 [Drosophila suzukii]
Unigene3915_All	Novel_gene	1	861	14.97	15.22	11.27	21.39	26.37	24.16	13.82	23.973	-0.31669174	0.748002461	0.263360115	PREDICTED: transmembrane protein 147 [Drosophila suzukii]
Unigene3323_All	Novel_gene	1	634	1.51	1.59	0.1	2.78	3.11	2.04	1.066	2.643	-0.816375043	0.673069309	0.1963404	uncharacterized protein Dsimw501_GD16687, isoform B [Drosophila simulans] >XP_033168414.1 1-phosphatidylinositol 4,5-bisphosphate phosphodiesterase isoform X2 [Drosophila mauritiana] >KMZ08150.1 uncharacterized protein Dsimw501_GD16687, isoform B [Drosophila simulans]
CL1328.Contig1_All	Novel_gene	1	475	1.61	6.85	0	8.03	9.95	5.49	2.82	7.823	-0.948736503	0.651136046	0.180358387	electroneutral sodium bicarbonate exchanger 1 isoform X17 [Drosophila pseudoobscura]
CL601.Contig1_All	Novel_gene	1	1752	125.84	68.42	29.14	82.23	101.22	98.37	74.466	93.94	0.024107642	0.991352558	0.951664757	PREDICTED: facilitated trehalose transporter Tret1 [Drosophila suzukii] >XP_016935971.1 PREDICTED: facilitated trehalose transporter Tret1 [Drosophila suzukii]
CL495.Contig1_All	Novel_gene	1	950	0.88	0	0	0.46	0	0	0.293	0.153	0.297429183	0.930413447	0.666772539	PREDICTED: uncharacterized protein LOC108028453 isoform X2 [Drosophila biarmipes]
Unigene10277_All	Novel_gene	1	207	0	0	0.7	0	0	0	0.233	0	0.201806889	0.914813466	0.603895067	NA
Unigene9971_All	Novel_gene	1	219	0	0.69	0	0.69	1.98	0	0.23	0.89	-0.334706288	0.914389692	0.599686342	PREDICTED: protein disks lost [Drosophila suzukii]
CL129.Contig2_All	Novel_gene	1	1322	97.01	142.75	164.55	367.87	288.06	266.51	134.77	307.48	-0.576484356	0.616673508	0.158814983	PREDICTED: uncharacterized protein LOC108007903 [Drosophila suzukii]
Unigene3977_All	Novel_gene	1	916	3.66	1.86	0.33	3.77	4.39	2.83	1.95	3.663	-0.499608106	0.829760862	0.385212292	MAP/microtubule affinity-regulating kinase 3 isoform X8 [Drosophila mauritiana]
CL15.Contig5_All	Novel_gene	1	3917	NA	NA	NA	NA	NA	NA	NA	NA	NA	NA	NA	PREDICTED: protein phosphatase 1 regulatory subunit 12B isoform X13 [Drosophila biarmipes]
Unigene2216_All	Novel_gene	1	596	11.1	16.26	20.39	12.68	13.51	15.55	15.916	13.913	0.715576383	0.536357713	0.11164163	PREDICTED: trafficking protein particle complex subunit 5 [Drosophila suzukii] >XP_016946530.1 PREDICTED: trafficking protein particle complex subunit 5 [Drosophila biarmipes]
Unigene8173_All	Novel_gene	1	1367	1.62	2.96	0.12	2.32	2.42	1.73	1.566	2.156	-0.189455365	0.939338265	0.758252959	PREDICTED: zinc finger SWIM domain-containing protein 8 isoform X1 [Drosophila biarmipes]
CL297.Contig1_All	Novel_gene	1	4583	NA	NA	NA	NA	NA	NA	NA	NA	NA	NA	NA	PREDICTED: spectrin alpha chain isoform X1 [Drosophila suzukii]
Unigene7374_All	Novel_gene	1	1066	0.91	2.72	2.64	2.64	2.32	2.31	2.09	2.423	0.296656963	0.909998788	0.580636108	PREDICTED: rRNA methyltransferase 3, mitochondrial [Drosophila suzukii]
CL1754.Contig1_All	Novel_gene	1	3023	16.1	22.13	5.55	29.52	32.49	41.38	14.593	34.463	-0.871423782	0.19221165	0.015632177	PREDICTED: adenosylhomocysteinase 2 [Drosophila suzukii] >XP_016966352.1 PREDICTED: adenosylhomocysteinase 2 [Drosophila biarmipes]
Unigene2737_All	Novel_gene	1	2846	3.57	9.17	0.16	8.45	9.54	7.39	4.3	8.46	-0.623055392	0.804952279	0.338612932	PREDICTED: homeobox protein prospero isoform X1 [Drosophila biarmipes]
Unigene6578_All	Novel_gene	1	708	14.45	22.03	22.19	18.34	18.5	18.8	19.556	18.546	0.58263451	0.585865761	0.140239018	small nuclear ribonucleoprotein-associated protein B [Drosophila erecta] >XP_002089116.1 SmB [Drosophila yakuba] >XP_016945447.1 PREDICTED: small nuclear ribonucleoprotein-associated protein B [Drosophila suzukii] >XP_016992726.1 PREDICTED: small nuclear ribonucleoprotein-associated protein B [Drosophila takahashii] >AAR10110.1 similar to Drosophila melanogaster SmB, partial [Drosophila yakuba] >…
Unigene2586_All	Novel_gene	1	497	0	0	0	13.81	3.75	1.66	0	6.406	-3.845178952	9.52E-05	4.47E-07	PREDICTED: general odorant-binding protein 99b [Drosophila suzukii]
CL207.Contig2_All	Novel_gene	1	925	115.82	101.16	115.64	292.16	248.33	210.73	110.873	250.406	-0.604875434	0.488021042	0.087689042	PREDICTED: myosin light chain alkali isoform X1 [Drosophila suzukii]
CL6.Contig1_All	Novel_gene	1	223	0	0	0	0	0.63	0.67	0	0.433	-0.298699636	0.892828076	0.527926874	NA
Unigene3349_All	Novel_gene	1	540	0.4	1.06	0	1.87	2.4	2.28	0.486	2.183	-1.361849619	0.396812784	0.055642333	basic proline-rich protein isoform X2 [Drosophila ananassae]
CL254.Contig1_All	Novel_gene	1	5309	1.57	6.23	1.02	4.85	4.11	5.11	2.94	4.69	-0.360808241	0.864987029	0.452302378	RecName: Full=Ataxin-2 homolog [Drosophila pseudoobscura pseudoobscura]
CL1748.Contig1_All	Novel_gene	1	260	0	0	0	0	0.46	0	0	0.153	-0.100099229	0.930413447	0.729240351	NA
CL592.Contig1_All	Novel_gene	1	770	6030.36	3563.62	7277.31	3144.39	1277.66	2994.49	5623.763	2472.18	1.591199829	0.040763865	0.001352412	PREDICTED: uncharacterized protein LOC108096557 [Drosophila ficusphila]
Unigene8572_All	Novel_gene	1	556	1.54	2.92	0.74	0.77	2.95	11.33	1.733	5.016	-0.888445539	0.678536298	0.200814016	PREDICTED: peptide deformylase, mitochondrial [Drosophila suzukii]
Unigene9387_All	Novel_gene	1	220	0	0	0.61	1.36	0	0	0.203	0.453	-0.018933148	0.993984283	0.971338018	NA
Unigene252_All	Novel_gene	1	4743	46.25	46	12.18	40.47	41.97	37.6	34.81	40.013	0.115647357	0.937247511	0.748791713	PREDICTED: nascent polypeptide-associated complex subunit alpha, muscle-specific form [Drosophila suzukii] >XP_016939201.1 PREDICTED: nascent polypeptide-associated complex subunit alpha, muscle-specific form [Drosophila suzukii] >XP_016939202.1 PREDICTED: nascent polypeptide-associated complex subunit alpha, muscle-specific form [Drosophila suzukii]
CL1408.Contig2_All	Novel_gene	1	760	1.19	2.35	2.23	2.37	1.7	2.3	1.923	2.123	0.332917078	0.895677819	0.534934768	PREDICTED: fibrinogen-like protein A [Drosophila suzukii]
Unigene745_All	Novel_gene	1	419	0	0	0	2.34	1.75	0.98	0	1.69	-2.332820083	0.0717676	0.003226806	PREDICTED: laminin subunit alpha isoform X1 [Drosophila suzukii]
CL1400.Contig1_All	Novel_gene	1	757	1.83	2.51	0.49	1.86	1.4	1.13	1.61	1.463	0.36916885	0.892828076	0.525598904	PREDICTED: histone-lysine N-methyltransferase E(z) isoform X1 [Drosophila suzukii]
Unigene121_All	Novel_gene	1	4361	6.12	9.9	3.53	10.53	11.3	10.71	6.516	10.846	-0.35556469	0.687578326	0.20880083	PREDICTED: von Willebrand factor A domain-containing protein 8 [Drosophila suzukii]
Unigene4054_All	Novel_gene	1	2259	78.37	83.46	53.33	94.04	117.21	81.28	71.72	97.51	0.00366762	0.996596436	0.988369862	PREDICTED: glycerophosphocholine phosphodiesterase GPCPD1 [Drosophila suzukii]
Unigene2801_All	Novel_gene	1	1893	1.54	6.33	3.68	4.32	4.71	4.86	3.85	4.63	0.183112817	0.930413447	0.69961748	PREDICTED: WD repeat-containing protein 46 [Drosophila suzukii]
CL618.Contig3_All	Novel_gene	1	1563	12.4	8.72	5.65	14.2	16.96	12.72	8.923	14.626	-0.272523826	0.828093328	0.380921046	PREDICTED: 1-acyl-sn-glycerol-3-phosphate acyltransferase alpha [Drosophila suzukii] >XP_016945601.1 PREDICTED: 1-acyl-sn-glycerol-3-phosphate acyltransferase alpha [Drosophila suzukii]
CL480.Contig1_All	Novel_gene	1	1807	6.3	6.78	2.8	10.26	8.24	8.78	5.293	9.093	-0.393774859	0.670439249	0.193053625	PREDICTED: palmitoyltransferase ZDHHC2 isoform X7 [Drosophila suzukii]
Unigene6716_All	Novel_gene	1	968	2.79	3.55	0.12	2.52	3.67	3.03	2.153	3.073	-0.219262618	0.930413447	0.728105812	PREDICTED: unconventional myosin-XVIIIa-like isoform X3 [Drosophila eugracilis]
Unigene1367_All	Novel_gene	1	1547	54.62	61.76	46.84	68.44	77.39	72.24	54.406	72.69	0.056179346	0.958501138	0.831781882	PREDICTED: trifunctional enzyme subunit beta, mitochondrial [Drosophila takahashii]
Unigene3830_All	Novel_gene	1	1020	2.21	3.69	2.78	4.55	5	3.92	2.893	4.49	-0.137439694	0.931665379	0.732822817	PREDICTED: glutamyl-tRNA(Gln) amidotransferase subunit B, mitochondrial [Drosophila suzukii]
CL95.Contig1_All	Novel_gene	1	982	1.65	1.37	0.18	1.43	2.43	1.96	1.066	1.94	-0.496711841	0.84960696	0.417178519	PREDICTED: cell cycle control protein 50A isoform X1 [Drosophila suzukii]
Unigene6474_All	Novel_gene	1	1649	0.86	3.95	0.24	1.91	1.83	1.75	1.683	1.83	0.073850905	0.982594207	0.904438265	PREDICTED: transcription intermediary factor 1-alpha isoform X1 [Drosophila biarmipes]
Unigene6973_All	Novel_gene	1	269	0	0.87	1.2	2.18	1.28	0.89	0.69	1.45	-0.201930257	0.951988379	0.798831554	NA
Unigene6354_All	Novel_gene	1	1329	4.88	4.82	2.27	5.18	6.09	5.11	3.99	5.46	-0.050148288	0.972849196	0.873223715	PREDICTED: NAD-dependent protein deacetylase Sirt2 [Drosophila suzukii]
CL1437.Contig4_All	Novel_gene	1	1897	291.62	219.86	262.09	189.44	604.88	447.64	257.856	413.986	-0.128296731	0.942806711	0.772967004	PREDICTED: serine proteases 1/2-like [Drosophila suzukii]
Unigene3419_All	Novel_gene	1	313	0.64	0.32	0.3	1.94	1.59	3.27	0.42	2.266	-1.185974514	0.5591195	0.123019423	NA
CL1608.Contig3_All	Novel_gene	1	1778	5.12	2.82	3.74	4.98	6.1	4.47	3.893	5.183	0.099435179	0.953229274	0.804550689	PREDICTED: ethanolamine-phosphate cytidylyltransferase isoform X1 [Drosophila suzukii]
CL501.Contig1_All	Novel_gene	1	1580	1521.97	2044.27	2380.88	4033.05	5418.15	5044.57	1982.373	4831.923	-0.668470488	0.490900658	0.088844111	PREDICTED: protein D3 [Drosophila suzukii]
Unigene3554_All	Novel_gene	1	241	1.64	0	0	1.11	0.53	0.56	0.546	0.733	-0.021003381	0.994126034	0.97698767	NA
CL104.Contig1_All	Novel_gene	1	1253	0.57	0.08	0.68	0.55	1.32	1.52	0.443	1.13	-0.534704923	0.865771037	0.453065293	PREDICTED: uncharacterized protein LOC108005290 [Drosophila suzukii] >XP_016923978.1 PREDICTED: uncharacterized protein LOC108005290 [Drosophila suzukii]
Unigene6812_All	Novel_gene	1	551	1.04	3.34	0.63	2.46	1.82	2.09	1.67	2.123	-0.022936444	0.99381088	0.970116582	PREDICTED: tetratricopeptide repeat protein 37 [Drosophila suzukii]
Unigene3008_All	Novel_gene	1	993	10.58	9.6	5.68	14.47	16.33	13.23	8.62	14.676	-0.328157377	0.731275891	0.247024072	PREDICTED: solute carrier family 25 member 35 [Drosophila suzukii]
Unigene796_All	Novel_gene	1	211	0.74	0	0	2.26	0	0.77	0.246	1.01	-0.323561924	0.917333943	0.61527743	NA
CL984.Contig2_All	Novel_gene	1	7413	0.66	2.39	0.1	2.88	2.63	2.7	1.05	2.736	-0.988727119	0.511220138	0.098990436	uncharacterized protein Dyak_GE16333, isoform A [Drosophila yakuba] >EDX01234.1 uncharacterized protein Dyak_GE16333, isoform A [Drosophila yakuba]
Unigene2839_All	Novel_gene	1	1169	1.41	4.51	0.15	3.58	4.28	3.69	2.023	3.85	-0.589078938	0.811994782	0.348395213	LOW QUALITY PROTEIN: uncharacterized protein Dyak_GE10679 [Drosophila yakuba] >EDW98722.2 LOW QUALITY PROTEIN: uncharacterized protein Dyak_GE10679 [Drosophila yakuba]
Unigene2313_All	Novel_gene	1	1140	15.29	41.39	32.82	86.88	115.82	72.57	29.833	91.756	-0.999603947	0.234760776	0.021781476	PREDICTED: phytanoyl-CoA dioxygenase domain-containing protein 1 [Drosophila rhopaloa]
Unigene9466_All	Novel_gene	1	213	0	0	0	1.47	0	0	0	0.49	-0.199230282	0.916817159	0.614208278	PREDICTED: aldehyde dehydrogenase, dimeric NADP-preferring isoform X4 [Drosophila takahashii]
Unigene11208_All	Novel_gene	1	668	0.2	0.5	0.39	0.9	0.3	0.2	0.363	0.466	0.075152382	0.988097911	0.921767763	cytochrome c oxidase subunit I [Homo sapiens]
Unigene6527_All	Novel_gene	1	907	1.51	1.68	0.47	2.99	3.35	2.73	1.22	3.023	-0.855905001	0.437139068	0.069948672	NA
Unigene983_All	Novel_gene	1	3849	4.75	6.45	2.5	5.51	6.38	5.73	4.566	5.873	0.014627444	0.992039253	0.957058151	PREDICTED: death-inducer obliterator 1-like [Drosophila suzukii]
Unigene7134_All	Novel_gene	1	818	NA	NA	NA	NA	NA	NA	NA	NA	NA	NA	NA	spore coat protein sp96 [Dictyostelium discoideum AX4] >P14328.2 RecName: Full=Spore coat protein SP96 [Dictyostelium discoideum] >EAL68972.1 spore coat protein sp96 [Dictyostelium discoideum AX4]
CL523.Contig2_All	Novel_gene	1	1486	2.94	1.06	0.23	4.58	3.54	3.36	1.41	3.826	-0.960103415	0.511220138	0.099081104	NA
Unigene2889_All	Novel_gene	1	1351	3.45	3.59	1.47	2.09	2.5	2.36	2.836	2.316	0.640058737	0.46923062	0.080675705	PREDICTED: semaphorin-2A isoform X2 [Drosophila suzukii]
Unigene150_All	Novel_gene	1	1267	3.71	4.91	3.43	5.79	7.31	6.31	4.016	6.47	-0.212579312	0.892828076	0.515227898	PREDICTED: acylglycerol kinase, mitochondrial [Drosophila suzukii]
Unigene4204_All	Novel_gene	1	527	6.64	10.41	6.66	1.38	7.18	4.03	7.903	4.196	1.210320446	0.256098178	0.025068448	uncharacterized protein LOC117401645 [Acipenser ruthenus]
CL1340.Contig3_All	Novel_gene	1	4730	4.1	1.86	1.06	2.62	3.4	3.43	2.34	3.15	-0.039027723	0.988710119	0.926179084	PREDICTED: homeobox protein prospero isoform X1 [Drosophila biarmipes]
Unigene9975_All	Novel_gene	1	381	0.27	0.74	0	0	1.24	1.39	0.336	0.876	-0.481751009	0.895613018	0.534422753	NA
Unigene1674_All	Novel_gene	1	281	3.95	1.2	2.21	1.6	0.39	1.21	2.453	1.066	1.114906933	0.586679784	0.140658459	NA
CL619.Contig2_All	Novel_gene	1	755	13.26	7.38	8.35	15.7	12.04	5.89	9.663	11.21	0.263295259	0.906238172	0.568051898	PREDICTED: peptide methionine sulfoxide reductase isoform X2 [Drosophila suzukii]
Unigene6706_All	Novel_gene	1	1339	65.04	23.95	25.64	26.33	32.38	27.74	38.21	28.816	0.801398985	0.381271345	0.051134689	PREDICTED: 23 kDa integral membrane protein [Drosophila suzukii]
Unigene8295_All	Novel_gene	1	1253	3.76	10.31	8.19	11.82	5.44	6.3	7.42	7.853	0.38380509	0.860122919	0.43626036	PREDICTED: uncharacterized protein LOC108010682 [Drosophila suzukii]
Unigene4862_All	Novel_gene	1	783	5.99	8.08	5.81	5.38	6.22	8.52	6.626	6.706	0.425320577	0.747329799	0.262624044	PREDICTED: probable cGMP 3',5'-cyclic phosphodiesterase subunit delta [Drosophila suzukii]
CL1202.Contig1_All	Novel_gene	1	730	6.54	11.65	14.75	21.1	20.3	20.94	10.98	20.78	-0.291326213	0.892828076	0.528415313	PREDICTED: uncharacterized protein LOC108020337 isoform X1 [Drosophila suzukii] >XP_016943988.1 PREDICTED: uncharacterized protein LOC108020337 isoform X1 [Drosophila suzukii] >XP_016943998.1 PREDICTED: uncharacterized protein LOC108020337 isoform X1 [Drosophila suzukii] >XP_016944007.1 PREDICTED: uncharacterized protein LOC108020337 isoform X1 [Drosophila suzukii] >XP_016944017.1 PREDICTED: unch…
Unigene6500_All	Novel_gene	1	946	6.78	5.38	2.79	3.3	2.08	3.89	4.983	3.09	0.999650486	0.204412356	0.017277285	PREDICTED: uncharacterized protein LOC108012401 [Drosophila suzukii]
CL575.Contig1_All	Novel_gene	1	4134	7.01	5.39	1.63	4.85	4.48	4.84	4.676	4.723	0.296886326	0.862428837	0.447176462	PREDICTED: UPF0518 protein GE18198 isoform X1 [Drosophila biarmipes]
Unigene10670_All	Novel_gene	1	2621	0.04	10.82	0.02	0	0	0	3.626	0	1.058352817	0.574330994	0.131808595	PREDICTED: LOW QUALITY PROTEIN: maternal effect protein oskar-like, partial [Drosophila suzukii]
Unigene5567_All	Novel_gene	1	937	2.44	1.3	1.86	2.36	2.89	3.09	1.866	2.78	-0.050498587	0.987121757	0.917033135	NA
Unigene5523_All	Novel_gene	1	3209	8.48	8.73	3.04	7.79	7.32	7.56	6.75	7.556	0.183836453	0.900992784	0.55606729	PREDICTED: striatin-interacting protein 1 homolog [Drosophila suzukii]
CL256.Contig4_All	Novel_gene	1	1384	2.98	1.11	0.11	2.51	2.97	2.36	1.4	2.613	-0.495411451	0.862428837	0.446538602	PREDICTED: E3 ubiquitin-protein ligase Nedd-4 isoform X2 [Drosophila suzukii]
Unigene11189_All	Novel_gene	1	299	0.35	0	0.66	0	0	0	0.336	0	0.651585277	0.772349571	0.290879598	mucin-2 [Macaca mulatta]
Unigene1971_All	Novel_gene	1	6088	23.66	23.98	4.31	18.4	20.04	18.35	17.316	18.93	0.148740164	0.930413447	0.729374083	PREDICTED: uncharacterized protein LOC108006306 [Drosophila suzukii] >XP_016925284.1 PREDICTED: uncharacterized protein LOC108006306 [Drosophila suzukii]
Unigene277_All	Novel_gene	1	1180	14.69	17.22	12.25	6.08	6.18	8.2	14.72	6.82	1.507154938	0.000244541	1.48E-06	PREDICTED: glycoprotein-N-acetylgalactosamine 3-beta-galactosyltransferase 1 [Drosophila suzukii]
Unigene2633_All	Novel_gene	1	239	0	1.13	0	1.13	1.09	1.72	0.376	1.313	-0.547517303	0.872856686	0.470485724	PREDICTED: uncharacterized protein LOC108021342 isoform X1 [Drosophila suzukii]
Unigene1603_All	Novel_gene	1	460	3.37	1.17	0.48	2.19	1.68	2.89	1.673	2.253	-0.045076279	0.991192359	0.945973652	NA
Unigene6638_All	Novel_gene	1	1440	20.71	15.02	15.85	15.98	25.27	13.71	17.193	18.32	0.398703105	0.764112619	0.281191649	PREDICTED: chitinase-like protein Idgf4 [Drosophila suzukii]
Unigene6435_All	Novel_gene	1	1371	10.6	10.6	11.29	12.02	13.63	12.93	10.83	12.86	0.265167747	0.862428837	0.446802475	PREDICTED: MIT domain-containing protein 1 [Drosophila suzukii]
Unigene1806_All	Novel_gene	1	209	1.51	0.78	0.69	2.31	2.2	1.57	0.993	2.026	-0.284034449	0.930413447	0.719887329	NA
Unigene5628_All	Novel_gene	1	821	138.1	86.54	106.68	331.43	327.82	353.39	110.44	337.546	-1.02963435	0.077176407	0.003636878	PREDICTED: apolipoprotein D-like [Drosophila suzukii]
Unigene9577_All	Novel_gene	1	246	0	0	0	0	1.53	0	0	0.51	-0.268192428	0.900988239	0.549975192	PREDICTED: uncharacterized protein LOC108009270 isoform X3 [Drosophila suzukii]
Unigene3743_All	Novel_gene	1	3699	3.76	5.25	3.75	6.06	6.33	5.28	4.253	5.89	0.000331862	0.999642178	0.999113888	PREDICTED: putative dual specificity tyrosine-phosphorylation-regulated kinase 3 homolog [Drosophila suzukii] >XP_016944207.1 PREDICTED: putative dual specificity tyrosine-phosphorylation-regulated kinase 3 homolog [Drosophila suzukii]
Unigene3799_All	Novel_gene	1	1086	3.32	1.9	1.13	3.62	3.26	3.09	2.116	3.323	-0.223213241	0.916300685	0.607190442	PREDICTED: cullin-5 [Drosophila suzukii]
Unigene181_All	Novel_gene	1	2672	4.86	4.01	1.92	6.57	6.85	5.48	3.596	6.3	-0.400198975	0.673898954	0.196953942	PREDICTED: putative sodium-dependent multivitamin transporter [Drosophila suzukii]
Unigene1174_All	Novel_gene	1	907	4.53	6.4	3.99	3.33	4.51	4.99	4.973	4.276	0.629288267	0.491406435	0.089419913	PREDICTED: putative tRNA (cytidine(32)/guanosine(34)-2'-O)-methyltransferase 2 [Drosophila suzukii]
Unigene1837_All	Novel_gene	1	977	1.51	0.86	0.24	1.68	2.25	1.31	0.87	1.746	-0.54571346	0.809626705	0.345370692	phosphatase and actin regulator 2 isoform X9 [Drosophila erecta] >KQS43516.1 uncharacterized protein Dere_GG14249, isoform C [Drosophila erecta]
Unigene3219_All	Novel_gene	1	2280	45.57	58.91	53.26	54.75	60.76	61.73	52.58	59.08	0.329720669	0.787503192	0.310754066	PREDICTED: gamma-glutamyl hydrolase [Drosophila suzukii]
Unigene11140_All	Novel_gene	1	202	NA	NA	NA	NA	NA	NA	NA	NA	NA	NA	NA	PREDICTED: sensory neuron membrane protein 1-like [Drosophila suzukii]
Unigene800_All	Novel_gene	1	509	1.16	1.01	1.4	1.02	1.59	1.75	1.19	1.453	0.204650459	0.938020501	0.75146674	PREDICTED: sphingomyelin phosphodiesterase 4-like [Drosophila suzukii]
CL1800.Contig1_All	Novel_gene	1	1139	20.73	31.42	40.05	48.13	52.4	46.61	30.733	49.046	-0.073831938	0.967861549	0.863077025	PREDICTED: D-aspartate oxidase [Drosophila suzukii]
CL76.Contig4_All	Novel_gene	1	306	0.67	0	2.2	1.69	1.99	0.68	0.956	1.453	0.130143893	0.970268575	0.869414378	NA
CL362.Contig4_All	Novel_gene	1	1319	0	3.05	0	0	1.56	0.25	1.016	0.603	0.143782035	0.95274872	0.802759329	PREDICTED: uncharacterized protein LOC108014519 isoform X1 [Drosophila suzukii]
Unigene11536_All	Novel_gene	1	403	0	0	0	0	0	0.42	0	0.14	-0.200217113	0.916817159	0.61322318	PREDICTED: organic cation transporter protein [Drosophila suzukii]
CL1197.Contig1_All	Novel_gene	1	1308	5.88	1.93	1.25	2.41	2.96	2.01	3.02	2.46	0.603228238	0.727513665	0.243112173	uncharacterized protein LOC6550970 isoform X1 [Drosophila erecta]
Unigene9015_All	Novel_gene	1	483	3.29	1.4	0.75	0.63	0.47	0.16	1.813	0.42	1.752543999	0.188381953	0.015110379	PREDICTED: uncharacterized protein LOC108009311 [Drosophila suzukii]
CL43.Contig5_All	Novel_gene	1	4863	2.84	3.91	0.09	3.71	3.73	3.37	2.28	3.603	-0.362602623	0.907224678	0.569905438	PREDICTED: probable phosphorylase b kinase regulatory subunit alpha isoform X6 [Drosophila suzukii]
CL154.Contig1_All	Novel_gene	1	1781	5.45	3.27	2.63	6.06	7.29	5.6	3.783	6.316	-0.282383808	0.85294399	0.422465212	PREDICTED: uncharacterized protein LOC108004558 isoform X1 [Drosophila suzukii]
Unigene4334_All	Novel_gene	1	330	0.58	2.04	0	2.05	2.6	2.07	0.873	2.24	-0.696496735	0.819839084	0.364543173	PREDICTED: GPI ethanolamine phosphate transferase 1 [Drosophila suzukii]
Unigene9610_All	Novel_gene	1	212	0	0.75	0.67	0	0.71	0	0.473	0.236	0.267090508	0.930413447	0.658866714	NA
Unigene3567_All	Novel_gene	1	323	1.21	0.91	0	1.22	2.1	0.31	0.706	1.21	-0.246319436	0.939017198	0.755821426	PREDICTED: vacuolar protein sorting-associated protein 8 homolog [Drosophila biarmipes]
Unigene10988_All	Novel_gene	1	214	0	0.73	0	0	0.69	0.74	0.243	0.476	-0.121340773	0.958501138	0.831589065	PREDICTED: uncharacterized protein LOC108019172 [Drosophila suzukii]
Unigene6034_All	Novel_gene	1	852	19.44	5.75	4.44	7.73	7.73	9.37	9.876	8.276	0.57947384	0.725833886	0.241788352	PREDICTED: peptidoglycan-recognition protein LA isoform X2 [Drosophila suzukii]
Unigene2914_All	Novel_gene	1	1273	2.81	3.53	1.62	2.24	2.44	2.7	2.653	2.46	0.481222039	0.655102439	0.182682412	PREDICTED: putative E3 ubiquitin-protein ligase UBR7 [Drosophila suzukii]
Unigene9404_All	Novel_gene	1	330	0.29	2.92	0	2.93	1.73	0.89	1.07	1.85	-0.3368134	0.930413447	0.669392295	PREDICTED: uncharacterized protein LOC108009056 [Drosophila suzukii]
CL591.Contig2_All	Novel_gene	1	898	3.47	6.55	5.52	4.89	4.92	6.64	5.18	5.483	0.395701487	0.819839084	0.363209768	PREDICTED: ATP synthase mitochondrial F1 complex assembly factor 2 [Drosophila suzukii]
Unigene6791_All	Novel_gene	1	410	0	0.4	2.88	3.83	2.21	0.41	1.093	2.15	-0.035000454	0.993555703	0.964685195	putative cathepsin D [Maconellicoccus hirsutus]
Unigene4632_All	Novel_gene	1	4154	26.19	29.39	8.71	25.91	30.62	26.93	21.43	27.82	-0.035957128	0.98523164	0.911651327	PREDICTED: serine-rich adhesin for platelets-like isoform X2 [Drosophila suzukii]
CL1813.Contig1_All	Novel_gene	1	5037	2.17	7.91	0.38	4.72	6.18	5.34	3.486	5.413	-0.366349235	0.894903021	0.533315388	PREDICTED: LOW QUALITY PROTEIN: uncharacterized protein LOC108030513 [Drosophila biarmipes]
CL120.Contig5_All	Novel_gene	1	2103	56.71	47.08	30.03	74.46	71.92	71.08	44.606	72.486	-0.265716242	0.773722998	0.292550458	PREDICTED: lipid storage droplets surface-binding protein 2 [Drosophila suzukii]
CL779.Contig3_All	Novel_gene	1	1586	9.12	12.76	7.48	6.44	6.08	8.62	9.786	7.046	0.869770642	0.09862151	0.005252479	PREDICTED: band 7 protein AGAP004871 [Drosophila suzukii]
CL832.Contig1_All	Novel_gene	1	1085	0.21	1.34	0	1.04	1.85	1.33	0.516	1.406	-0.889255907	0.711807186	0.228452549	PREDICTED: myosin heavy chain, muscle isoform X6 [Drosophila suzukii]
Unigene2193_All	Novel_gene	1	319	32.51	42.64	42.26	36.15	34.41	34.69	39.136	35.083	0.668575656	0.491222719	0.089216199	PREDICTED: uncharacterized protein LOC108006533 [Drosophila suzukii] >XP_016941008.1 PREDICTED: uncharacterized protein LOC108018105 [Drosophila suzukii]
Unigene1144_All	Novel_gene	1	2282	2.85	9.99	5.28	16.2	14.68	15.04	6.04	15.306	-0.828326649	0.384133284	0.052066072	PREDICTED: broad-complex core protein isoforms 1/2/3/4/5 isoform X2 [Drosophila biarmipes]
CL304.Contig1_All	Novel_gene	1	293	2.91	2.2	4.43	4.77	6.84	4.46	3.18	5.356	-0.096527769	0.975345134	0.879887593	NA
Unigene8104_All	Novel_gene	1	877	3.64	1.33	1.46	2.76	2.71	2.13	2.143	2.533	0.189480153	0.930413447	0.711192483	PREDICTED: putative homeodomain transcription factor [Drosophila suzukii]
CL1266.Contig2_All	Novel_gene	1	672	1.88	4.6	4.32	4.49	7.4	4.64	3.6	5.51	-0.070107445	0.979277287	0.892364906	PREDICTED: biogenesis of lysosome-related organelles complex 1 subunit 1 [Drosophila suzukii]
Unigene1061_All	Novel_gene	1	2899	4.04	5.81	0.68	4.72	5.46	4.15	3.51	4.776	-0.160966484	0.934034764	0.739768696	PREDICTED: endothelin-converting enzyme 1 isoform X1 [Drosophila biarmipes]
Unigene10762_All	Novel_gene	1	400	0	5.64	0	0	0	0	1.88	0	1.213357252	0.500282401	0.094915587	PREDICTED: protein cup [Drosophila suzukii]
Unigene7063_All	Novel_gene	1	6961	8.28	7.46	2.77	5.85	4.16	5.65	6.17	5.22	0.563365427	0.511220138	0.099565204	PREDICTED: serine/threonine-protein kinase MARK2 isoform X9 [Drosophila suzukii]
Unigene10582_All	Novel_gene	1	1007	0.12	23.35	0	0.78	0.6	0.66	7.823	0.68	1.052156561	0.619975704	0.160735932	PREDICTED: G2/mitotic-specific cyclin-B [Drosophila suzukii]
CL873.Contig1_All	Novel_gene	1	1255	2.22	2.86	0.97	0.57	1.35	0.76	2.016	0.893	1.408103265	0.084660662	0.004170892	PREDICTED: leucine-rich repeat flightless-interacting protein 2 [Drosophila suzukii] >XP_016942481.1 PREDICTED: leucine-rich repeat flightless-interacting protein 2 [Drosophila suzukii] >XP_016942482.1 PREDICTED: leucine-rich repeat flightless-interacting protein 2 [Drosophila suzukii]
CL757.Contig3_All	Novel_gene	1	393	0	0.26	0	0	0	0	0.086	0	0.116731983	0.930413447	0.70062935	PREDICTED: galectin-9 isoform X1 [Drosophila suzukii]
CL1825.Contig2_All	Novel_gene	1	1152	0	0	0	11.84	1.75	2.21	0	5.266	-4.798374922	4.26E-08	6.26E-11	uncharacterized protein Dana_GF16081 [Drosophila ananassae]
CL1209.Contig2_All	Novel_gene	1	10214	3.98	3.74	0.45	3.46	3.98	2.85	2.723	3.43	-0.057984779	0.984072684	0.908638984	PREDICTED: uncharacterized protein LOC108027547 isoform X5 [Drosophila biarmipes]
Unigene11290_All	Novel_gene	1	287	0.38	0	0	1.15	0.37	0.39	0.126	0.636	-0.518346031	0.872413757	0.469920136	PREDICTED: serine-rich adhesin for platelets [Drosophila suzukii]
Unigene11432_All	Novel_gene	1	220	0	0	0	0.68	0	0.69	0	0.456	-0.304893009	0.892828076	0.522903824	NA
Unigene11508_All	Novel_gene	1	272	0	0.85	0	0	0.42	1.3	0.283	0.573	-0.183845379	0.944905301	0.77982297	PREDICTED: myotubularin-related protein 13 [Drosophila takahashii]
Unigene1701_All	Novel_gene	1	275	4.13	1.67	0.38	2.5	2.44	1.69	2.06	2.21	0.167573372	0.956792407	0.822907128	NA
Unigene8324_All	Novel_gene	1	849	2.08	1.75	0.72	3.17	2.96	2.89	1.516	3.006	-0.544589911	0.718706968	0.235447221	GH25580p [Drosophila melanogaster]
Unigene2494_All	Novel_gene	1	386	0.67	0.66	1.48	0.89	0.66	0.9	0.936	0.816	0.541413861	0.873403178	0.473627619	PREDICTED: septin-interacting protein 1 [Drosophila suzukii]
Unigene5838_All	Novel_gene	1	583	3.85	1.66	2.67	3.12	2.64	1.69	2.726	2.483	0.569049756	0.787160608	0.309273795	PREDICTED: uncharacterized protein LOC108009168 [Drosophila suzukii] >XP_016928786.1 PREDICTED: uncharacterized protein LOC108009168 [Drosophila suzukii]
Unigene2425_All	Novel_gene	1	520	1.27	2.65	0.41	2.81	2.67	1.84	1.443	2.44	-0.3609204	0.90166669	0.557758043	PREDICTED: activating signal cointegrator 1 complex subunit 3 [Drosophila rhopaloa]
Unigene8091_All	Novel_gene	1	2650	5.44	8.73	4.04	7.24	6.62	7.72	6.07	7.193	0.151468506	0.913914336	0.595842094	PREDICTED: LIM domain-containing protein jub isoform X3 [Drosophila biarmipes]
CL537.Contig2_All	Novel_gene	1	1513	3.89	3.88	2.4	4.28	2.62	3.24	3.39	3.38	0.407342113	0.741279826	0.256679568	PREDICTED: N-acetyltransferase 6-like isoform X1 [Drosophila suzukii] >XP_016938338.1 PREDICTED: N-acetyltransferase 6-like [Drosophila suzukii] >XP_016975664.1 PREDICTED: N-acetyltransferase 6 isoform X1 [Drosophila rhopaloa] >XP_017117329.1 PREDICTED: N-acetyltransferase 6 isoform X1 [Drosophila elegans]
Unigene4328_All	Novel_gene	1	537	0.4	2.93	1.56	2.96	2.42	1.35	1.63	2.243	0.004071759	0.998423141	0.995081384	PREDICTED: U3 small nucleolar RNA-interacting protein 2 [Drosophila biarmipes]
Unigene9792_All	Novel_gene	1	509	0.15	0.29	0.28	0.15	2.17	0.29	0.24	0.87	-0.684825155	0.830557127	0.386555376	NA
Unigene11488_All	Novel_gene	1	201	0	0	1.51	0	0.8	0.86	0.503	0.553	0.177547179	0.946194217	0.782571235	PREDICTED: arrestin domain-containing protein 1 [Drosophila suzukii]
Unigene7296_All	Novel_gene	1	1227	3.46	7.59	3.47	6.68	5.76	5.93	4.84	6.123	0.068622379	0.964269742	0.851365816	PREDICTED: uncharacterized protein LOC108035586 [Drosophila biarmipes]
Unigene4645_All	Novel_gene	1	5151	6.59	8.67	3.3	14.21	17.06	18.97	6.186	16.746	-1.03179688	0.013745895	0.000246183	PREDICTED: UDP-glucose:glycoprotein glucosyltransferase [Drosophila suzukii]
CL1254.Contig3_All	Novel_gene	1	956	886.78	676.06	880.4	664.52	650.36	633.59	814.413	649.49	0.829280803	0.234839163	0.021911887	ribosomal protein L15, isoform A [Drosophila melanogaster] >NP_001015156.1 ribosomal protein L15, isoform B [Drosophila melanogaster] >NP_001104429.2 ribosomal protein L15, isoform E [Drosophila melanogaster] >NP_001104430.1 ribosomal protein L15, isoform C [Drosophila melanogaster] >NP_001245395.1 ribosomal protein L15, isoform F [Drosophila melanogaster] >NP_001245396.1 ribosomal protein L15, i…
CL1147.Contig1_All	Novel_gene	1	5703	26.33	41.66	11.47	82.14	80.73	70.96	26.486	77.943	-1.172565575	0.014739924	0.000276183	PREDICTED: sodium/potassium-transporting ATPase subunit alpha isoform X3 [Drosophila suzukii]
CL334.Contig3_All	Novel_gene	1	2237	1.14	0.02	0.22	0.14	0.92	0	0.46	0.353	0.405201108	0.916478429	0.608707429	PREDICTED: LOW QUALITY PROTEIN: uncharacterized protein LOC108023402 [Drosophila biarmipes]
Unigene11169_All	Novel_gene	1	253	0	0	0	0	0	0	0	0	NA	NA	NA	PREDICTED: unconventional myosin-XVIIIa isoform X8 [Drosophila biarmipes]
Unigene5662_All	Novel_gene	1	521	22.08	36.33	40.57	37.17	43.34	42.07	32.993	40.86	0.252951159	0.900988239	0.551744919	PREDICTED: huntingtin-interacting protein K-like [Drosophila suzukii] >XP_016944741.1 PREDICTED: huntingtin-interacting protein K-like [Drosophila suzukii]
CL615.Contig3_All	Novel_gene	1	939	44.22	24.59	19.18	18.81	26.1	19.05	29.33	21.32	0.85971746	0.189400246	0.015223545	PREDICTED: GTP-binding protein Rheb homolog [Drosophila suzukii]
Unigene6998_All	Novel_gene	1	352	1.3	1.56	0.25	0.52	1.03	0.26	1.036	0.603	0.639595871	0.846612618	0.413363706	NA
Unigene10239_All	Novel_gene	1	201	0	0	1.51	0	0	0	0.503	0	0.358460205	0.872083807	0.469435767	NA
Unigene834_All	Novel_gene	1	453	0.86	1.2	0.5	1.72	2.06	2.43	0.853	2.07	-0.684901679	0.77393352	0.293823743	PREDICTED: uncharacterized protein LOC108146409 [Drosophila elegans]
Unigene8438_All	Novel_gene	1	2714	20.24	18.9	8.52	23.39	25.27	23.71	15.886	24.123	-0.211562213	0.857155305	0.427470347	PREDICTED: dual specificity mitogen-activated protein kinase kinase 4 [Drosophila biarmipes]
Unigene11063_All	Novel_gene	1	206	0	0	0	0	0	2.44	0	0.813	-0.281580907	0.896887429	0.538498582	PREDICTED: serine/threonine-protein kinase ATM [Drosophila biarmipes]
Unigene9471_All	Novel_gene	1	406	0.2	0.41	0	1.43	1.22	0.62	0.203	1.09	-1.095358806	0.628965768	0.165791388	troponin I isoform X3 [Drosophila ananassae]
Unigene6241_All	Novel_gene	1	2956	2.72	3.6	0.46	2.53	3.79	2.58	2.26	2.966	-0.103422621	0.958985002	0.83318509	PREDICTED: troponin T, skeletal muscle isoform X3 [Vollenhovia emeryi] >XP_011876730.1 PREDICTED: troponin T, skeletal muscle isoform X3 [Vollenhovia emeryi]
Unigene1341_All	Novel_gene	1	850	1.11	2.77	2.81	1.99	2.59	2.51	2.23	2.363	0.410592888	0.862428837	0.446845378	PREDICTED: exosome complex exonuclease RRP42 [Drosophila suzukii]
Unigene1618_All	Novel_gene	1	363	1.72	2.71	0.23	1.48	2.2	2.25	1.553	1.976	-0.03882484	0.992039253	0.956444332	PREDICTED: histone-lysine N-methyltransferase trithorax, partial [Drosophila suzukii]
CL1933.Contig2_All	Novel_gene	1	2831	14.59	8.02	4.23	10.52	9.52	9.19	8.946	9.743	0.244156063	0.892828076	0.515225099	PREDICTED: sodium/hydrogen exchanger 6 isoform X7 [Drosophila suzukii]
Unigene11429_All	Novel_gene	1	300	1.04	0.7	0	0.35	0.34	0	0.58	0.23	0.493315349	0.889560282	0.50314981	PREDICTED: voltage-dependent calcium channel type D subunit alpha-1 isoform X5 [Drosophila elegans]
Unigene7813_All	Novel_gene	1	562	1.01	2.25	0	0.88	0.63	1.78	1.086	1.096	0.119853916	0.973585535	0.874626254	PREDICTED: LOW QUALITY PROTEIN: uncharacterized protein LOC108012846 [Drosophila suzukii]
Unigene11505_All	Novel_gene	1	247	0	0	0.48	0	0	0.53	0.16	0.176	0.087436782	0.965941183	0.85791458	PREDICTED: monocarboxylate transporter 7 [Drosophila suzukii]
Unigene2116_All	Novel_gene	1	927	9.08	6.17	6.03	11.13	11.66	9.25	7.093	10.68	-0.098134038	0.946194217	0.782327898	PREDICTED: uncharacterized protein LOC108010225 [Drosophila suzukii]
CL880.Contig1_All	Novel_gene	1	1985	9.72	7.73	4.89	6	6.26	5.65	7.446	5.97	0.719987639	0.167916275	0.012275735	PREDICTED: TNF receptor-associated factor 3 isoform X4 [Drosophila suzukii]
Unigene6821_All	Novel_gene	1	367	1.69	2.9	0.69	2.67	1.92	2.69	1.76	2.426	-0.088345593	0.979277287	0.89254265	PREDICTED: BRCA2-interacting transcriptional repressor EMSY [Drosophila suzukii]
CL592.Contig2_All	Novel_gene	1	974	304.35	109.24	202.86	95.15	188.39	110.22	205.483	131.253	1.09006974	0.212152118	0.018301887	PREDICTED: uncharacterized protein LOC108008795 [Drosophila suzukii]
Unigene2921_All	Novel_gene	1	1301	2.93	4.94	0.31	3.92	3.28	3.44	2.726	3.546	-0.126127111	0.956904052	0.825707807	PREDICTED: serine/threonine-protein kinase minibrain isoform X4 [Drosophila biarmipes]
Unigene2711_All	Novel_gene	1	2169	2.02	2.26	1.24	2.15	2.75	2.77	1.84	2.556	-0.056127759	0.967861549	0.863627026	PREDICTED: leucine carboxyl methyltransferase 1 isoform X2 [Drosophila suzukii]
Unigene8271_All	Novel_gene	1	3167	17.92	8.37	3.02	6.29	7.25	7.01	9.77	6.85	0.775328074	0.491222719	0.089189615	PREDICTED: protein daughter of sevenless [Drosophila suzukii]
Unigene3029_All	Novel_gene	1	885	308.45	354.56	361.26	550.91	574.5	540.05	341.423	555.153	-0.157403858	0.92671071	0.640456384	PREDICTED: ATP synthase subunit b, mitochondrial [Drosophila biarmipes]
Unigene1211_All	Novel_gene	1	1047	5.15	4.99	4.55	6.08	7.04	4.89	4.896	6.003	0.192405776	0.913860808	0.595620917	uncharacterized protein Dmel_CG5708, isoform C [Drosophila melanogaster] >NP_609359.1 uncharacterized protein Dmel_CG5708, isoform A [Drosophila melanogaster] >NP_723534.1 uncharacterized protein Dmel_CG5708, isoform B [Drosophila melanogaster] >XP_016945042.1 PREDICTED: LIM domain transcription factor LMO4.2 isoform X1 [Drosophila suzukii] >XP_016966086.1 PREDICTED: LIM domain transcription fact…
Unigene2968_All	Novel_gene	1	1491	10.15	15.43	7.42	15.75	16.68	17.94	11	16.79	-0.194299044	0.872856686	0.470532946	PREDICTED: ubiquinone biosynthesis monooxygenase COQ6, mitochondrial [Drosophila suzukii]
Unigene4425_All	Novel_gene	1	292	1.46	3.7	4.11	0.74	0.36	0	3.09	0.366	2.119277955	0.106675082	0.005975809	NA
Unigene7966_All	Novel_gene	1	3431	7.08	6.36	1.69	3.38	7.68	5.3	5.043	5.453	0.204685816	0.925765774	0.637109505	PREDICTED: E3 ubiquitin-protein ligase Nedd-4 isoform X9 [Drosophila suzukii]
Unigene1732_All	Novel_gene	1	239	0	1.7	0	1.13	1.63	0	0.566	0.92	-0.141992275	0.959561234	0.836977763	histone-lysine N-methyltransferase trr [Drosophila grimshawi]
Unigene6306_All	Novel_gene	1	4218	48.74	96.57	35.03	114.29	111.05	115.5	60.113	113.613	-0.527797998	0.467736643	0.080109827	PREDICTED: multidrug resistance protein homolog 49 [Drosophila suzukii]
CL1142.Contig5_All	Novel_gene	1	1589	23.28	10.61	13.22	12.14	18.41	12.55	15.703	14.366	0.588134951	0.588807279	0.142064655	PREDICTED: leucine-rich repeat-containing protein 4B [Drosophila suzukii] >XP_016927874.1 PREDICTED: leucine-rich repeat-containing protein 4B [Drosophila suzukii]
Unigene5812_All	Novel_gene	1	980	72.07	75.97	51.03	91.33	88.43	91.02	66.356	90.26	0.00733109	0.994126034	0.97561164	UbcD10 [Drosophila yakuba] >XP_016930468.1 PREDICTED: ubiquitin-conjugating enzyme E2 L3 [Drosophila suzukii] >XP_016947622.1 PREDICTED: ubiquitin-conjugating enzyme E2 L3 [Drosophila biarmipes] >XP_017079272.1 PREDICTED: ubiquitin-conjugating enzyme E2 L3 [Drosophila eugracilis] >EDW91730.1 UbcD10 [Drosophila yakuba]
Unigene2346_All	Novel_gene	1	1231	37	35.43	56.39	56.95	56.48	56.97	42.94	56.8	0.185205911	0.930413447	0.661762637	PREDICTED: uncharacterized protein LOC108016869 [Drosophila suzukii]
Unigene504_All	Novel_gene	1	1208	8.13	7.78	4.05	7.09	6.45	7.3	6.653	6.946	0.331623332	0.751640764	0.267552102	PREDICTED: uncharacterized protein C1orf43 homolog [Drosophila suzukii]
Unigene717_All	Novel_gene	1	282	0.39	0.79	0	2.77	1.94	1.61	0.393	2.106	-1.109642618	0.617961548	0.159949567	PREDICTED: laminin subunit gamma-1 [Drosophila suzukii]
CL58.Contig8_All	Novel_gene	1	1600	4.14	12.3	0	3.85	2.92	0.96	5.48	2.576	0.545018602	0.882396654	0.488188533	PREDICTED: PAB-dependent poly(A)-specific ribonuclease subunit PAN3 isoform X4 [Drosophila suzukii]
CL1988.Contig1_All	Novel_gene	1	1268	0.55	0.62	0.19	1.33	2.05	1.7	0.453	1.693	-1.377628578	0.139551522	0.009087989	NA
Unigene1695_All	Novel_gene	1	349	0.26	1.32	0	0.26	2.1	0.53	0.526	0.963	-0.295424869	0.930413447	0.708327107	NA
CL856.Contig1_All	Novel_gene	1	1873	24.32	25.21	22.18	23.63	33.89	26.76	23.903	28.093	0.257160169	0.842813036	0.405866689	PREDICTED: uncharacterized protein LOC108008286 [Drosophila suzukii]
CL889.Contig3_All	Novel_gene	1	592	0	0	0.18	0	0.19	0.35	0.06	0.18	-0.14645257	0.955319307	0.816510802	hypothetical protein, conserved [Eimeria necatrix] >CDJ69205.1 hypothetical protein, conserved [Eimeria necatrix]
CL858.Contig1_All	Novel_gene	1	1813	4.76	6.22	2.35	6.93	9.21	6.67	4.443	7.603	-0.38270354	0.693432051	0.215005985	PREDICTED: presenilin homolog isoform X2 [Drosophila suzukii]
Unigene8160_All	Novel_gene	1	1282	3.98	1.61	1.78	2.77	4.2	3.77	2.456	3.58	-0.067707464	0.976147101	0.882378569	NA
Unigene11606_All	Novel_gene	1	238	1.12	0.57	0	0.57	0.55	1.16	0.563	0.76	-0.040818717	0.992039253	0.957239339	NA
Unigene6213_All	Novel_gene	1	237	0	1.73	2.08	0.57	1.66	0	1.27	0.743	0.537905868	0.880715619	0.484663175	NA
CL881.Contig3_All	Novel_gene	1	4354	22.28	21.11	7.83	25.95	26.45	24.96	17.073	25.786	-0.227591396	0.862813189	0.448581795	PREDICTED: protein phosphatase 1 regulatory subunit 16A isoform X2 [Drosophila biarmipes]
CL506.Contig2_All	Novel_gene	1	1120	0.49	0	0.08	0.69	0.74	0.27	0.19	0.566	-0.709980946	0.819839084	0.362974655	hypothetical protein DDB_G0291418 [Dictyostelium discoideum AX4] >EAL61693.1 hypothetical protein DDB_G0291418 [Dictyostelium discoideum AX4]
CL168.Contig4_All	Novel_gene	1	2919	1.99	2.54	1.16	4.16	3.88	4.06	1.896	4.033	-0.675947766	0.216556168	0.018934359	PREDICTED: feline leukemia virus subgroup C receptor-related protein 2 [Drosophila suzukii] >XP_016940853.1 PREDICTED: feline leukemia virus subgroup C receptor-related protein 2 [Drosophila suzukii] >XP_016940854.1 PREDICTED: feline leukemia virus subgroup C receptor-related protein 2 [Drosophila suzukii] >XP_016940855.1 PREDICTED: feline leukemia virus subgroup C receptor-related protein 2 [Dro…
Unigene1874_All	Novel_gene	1	2422	2.64	5.1	2.74	3.76	4.09	4.13	3.493	3.993	0.228627656	0.88508912	0.4941066	PREDICTED: DNA excision repair protein haywire [Drosophila suzukii]
CL1261.Contig1_All	Novel_gene	1	706	2.98	9.57	0.37	12.38	11.15	9.85	4.306	11.126	-0.969609003	0.536357713	0.11154282	PREDICTED: segmentation protein cap'n'collar isoform X3 [Drosophila takahashii]
Unigene1706_All	Novel_gene	1	751	0.26	2.3	0.34	3.09	3.36	1.04	0.966	2.496	-0.815990229	0.71337543	0.230135826	NA
CL250.Contig1_All	Novel_gene	1	1067	42.93	21.57	14.76	23.84	27.23	19.55	26.42	23.54	0.550461908	0.590227036	0.14393499	PREDICTED: insulin-like growth factor-binding protein complex acid labile subunit [Drosophila suzukii]
Unigene3108_All	Novel_gene	1	418	11.53	22.75	28.9	21.11	21.99	26.02	21.06	23.04	0.438330702	0.823807582	0.373640033	28S ribosomal protein S33, mitochondrial [Drosophila erecta] >XP_002041220.1 28S ribosomal protein S33, mitochondrial [Drosophila sechellia] >XP_002097607.1 uncharacterized protein Dyak_GE26314 [Drosophila yakuba] >XP_002103185.1 uncharacterized protein Dsimw501_GD20290 [Drosophila simulans] >XP_016923544.1 PREDICTED: 28S ribosomal protein S33, mitochondrial [Drosophila suzukii] >XP_016948320.1 P…
CL1902.Contig1_All	Novel_gene	1	819	7.56	14.72	0.32	6.5	9.11	6.9	7.533	7.503	0.162115312	0.95274872	0.802304977	PREDICTED: bone morphogenetic protein receptor type-1B isoform X1 [Drosophila suzukii]
Unigene5889_All	Novel_gene	1	845	1.34	6.17	3.48	3.93	3.65	3.05	3.663	3.543	0.449593635	0.836585163	0.394319971	PREDICTED: DNA-directed RNA polymerases I and III subunit RPAC1 [Drosophila suzukii]
Unigene3850_All	Novel_gene	1	1068	5.7	3.88	1.92	3.92	2.99	3.48	3.833	3.463	0.497042771	0.704648159	0.222396696	PREDICTED: uncharacterized protein LOC108017610 [Drosophila suzukii]
Unigene8502_All	Novel_gene	1	1311	2.76	1.93	0.95	1.05	1.9	1.48	1.88	1.476	0.678598691	0.590097423	0.143834081	LOW QUALITY PROTEIN: uncharacterized protein Dere_GG22451 [Drosophila erecta]
Unigene7459_All	Novel_gene	1	277	294.32	227.91	385.11	184.44	173.42	177.9	302.446	178.586	1.289071945	0.069751289	0.0031128	PREDICTED: uncharacterized protein LOC108012991 [Drosophila suzukii]
Unigene4846_All	Novel_gene	1	482	247.32	198.73	346.53	373.82	385.72	363.89	264.193	374.476	0.114241742	0.948522636	0.79095537	PREDICTED: NADH dehydrogenase [ubiquinone] 1 beta subcomplex subunit 2, mitochondrial-like [Drosophila suzukii]
Unigene3105_All	Novel_gene	1	921	2.29	1.52	0.46	1.67	1.68	1.47	1.423	1.606	0.152771722	0.944118491	0.77712076	PREDICTED: uncharacterized protein LOC108009168 [Drosophila suzukii] >XP_016928786.1 PREDICTED: uncharacterized protein LOC108009168 [Drosophila suzukii]
Unigene383_All	Novel_gene	1	443	2.14	20.4	18.1	52.29	18.86	8.09	13.546	26.413	-0.290819659	0.930413447	0.664485892	NA
Unigene5449_All	Novel_gene	1	2328	4.7	2.65	0.84	3.08	4.05	3.53	2.73	3.553	-0.036851656	0.989829845	0.935872467	PREDICTED: poly(rC)-binding protein 3 isoform X13 [Drosophila biarmipes]
CL272.Contig3_All	Novel_gene	1	3923	20.06	14.85	11.19	16.27	15.15	17.92	15.366	16.446	0.33304721	0.732401659	0.248362864	PREDICTED: signal transducer and transcription activator isoform X2 [Drosophila suzukii]
Unigene3959_All	Novel_gene	1	727	2.07	2.04	1.74	1.7	1.53	1.08	1.95	1.436	0.813125787	0.541433614	0.114263794	PREDICTED: transient receptor potential channel pyrexia [Drosophila suzukii]
CL1852.Contig2_All	Novel_gene	1	1369	16.79	16.33	22.96	21.97	19.93	19.52	18.693	20.473	0.415592614	0.783395151	0.303896597	PREDICTED: LOW QUALITY PROTEIN: interaptin [Drosophila biarmipes]
CL298.Contig2_All	Novel_gene	1	1203	1.3	2.85	2.27	3.62	4.35	3.13	2.14	3.7	-0.260837107	0.905174831	0.564493192	PREDICTED: acyl carrier protein, mitochondrial isoform X2 [Drosophila kikkawai]
Unigene10186_All	Novel_gene	1	224	0.64	0	0	0	0.63	0	0.213	0.21	0.034270295	0.989829845	0.939025678	PREDICTED: serine/threonine-protein kinase ULK3 [Drosophila bipectinata]
Unigene8207_All	Novel_gene	1	2702	14.16	11.17	4.58	9.6	8.15	9.35	9.97	9.033	0.481803731	0.603465061	0.150848547	PREDICTED: histone acetyltransferase KAT2A [Drosophila biarmipes]
CL456.Contig3_All	Novel_gene	1	3557	52.19	47.29	25.08	53.84	60.11	57.27	41.52	57.073	-0.052301428	0.958501138	0.829833102	PREDICTED: actin-binding LIM protein 3 isoform X2 [Drosophila takahashii]
Unigene7396_All	Novel_gene	1	758	1.11	0.5	1.08	1.7	1.88	2.47	0.896	2.016	-0.507603501	0.835042827	0.39261545	ryanodine receptor isoform X14 [Drosophila mauritiana]
Unigene2639_All	Novel_gene	1	507	0.29	0	0.14	0.58	1.6	1.17	0.143	1.116	-1.333348094	0.490771404	0.088686455	mucin-2 [Gopherus evgoodei]
CL492.Contig7_All	Novel_gene	1	1621	78.54	59.38	39.14	270.87	323.03	272.1	59.02	288.666	-1.801832385	1.92E-08	2.64E-11	actin-4 [Bombyx mori]
Unigene4635_All	Novel_gene	1	1876	147.14	165.44	68.51	111.55	87.16	98.86	127.03	99.19	0.708685113	0.141235204	0.009213876	PREDICTED: uncharacterized protein LOC108019364 isoform X1 [Drosophila suzukii]
CL234.Contig2_All	Novel_gene	1	6399	1.29	1.34	0.4	2.24	2.75	2.02	1.01	2.336	-0.817188564	0.240733103	0.022818388	PREDICTED: centrosomal and chromosomal factor isoform X12 [Drosophila suzukii]
CL1456.Contig2_All	Novel_gene	1	430	1.48	0.28	0.18	0.75	0.8	0	0.646	0.516	0.270021804	0.931665379	0.732815199	NA
CL1068.Contig1_All	Novel_gene	1	1910	22.48	13.47	5.42	10.15	12.64	11.27	13.79	11.353	0.598161026	0.565893838	0.127866089	PREDICTED: uncharacterized protein LOC108005412 isoform X2 [Drosophila suzukii]
Unigene10061_All	Novel_gene	1	203	0	0	0.74	0	0	1.69	0.246	0.563	-0.019889777	0.99381088	0.96991131	PREDICTED: fibroblast growth factor receptor homolog 2 [Drosophila suzukii]
CL1175.Contig2_All	Novel_gene	1	656	1.35	3.09	0	1.72	3.93	2.51	1.48	2.72	-0.470873151	0.892020574	0.510562842	PREDICTED: V-type proton ATPase 116 kDa subunit a isoform X1 [Drosophila takahashii]
CL154.Contig3_All	Novel_gene	1	942	116.95	115.97	86.37	92.48	99.36	88.3	106.43	93.38	0.640060993	0.160500403	0.011450851	PREDICTED: uncharacterized protein LOC108004558 isoform X1 [Drosophila suzukii]
CL809.Contig2_All	Novel_gene	1	1688	8.01	7.77	5.55	16.59	21.15	18.03	7.11	18.59	-0.902547818	0.029821678	0.000840211	PREDICTED: uncharacterized protein LOC108008102 [Drosophila suzukii]
CL1777.Contig1_All	Novel_gene	1	1493	4.61	1.76	1.01	2.56	1.27	3.27	2.46	2.366	0.359056464	0.892020574	0.510079189	PREDICTED: transport and Golgi organization protein 2 isoform X1 [Drosophila suzukii]
Unigene5111_All	Novel_gene	1	559	0.53	1.43	1.03	2.64	1.65	1.34	0.996	1.876	-0.35049767	0.909998788	0.585440083	NA
Unigene725_All	Novel_gene	1	407	0.61	2.03	0.19	1.84	0.61	0.82	0.943	1.09	0.040671027	0.992067377	0.957424597	PREDICTED: tectonin beta-propeller repeat-containing protein [Drosophila suzukii]
CL1539.Contig2_All	Novel_gene	1	459	2.2	1.68	0.39	1.83	1.69	1.02	1.423	1.513	0.206602621	0.93994721	0.761318342	NA
Unigene1283_All	Novel_gene	1	872	2351.99	2276.63	2485.58	1612.45	1683.33	1487.38	2371.4	1594.386	1.05900856	0.04587185	0.001642881	PREDICTED: 40S ribosomal protein S2 [Drosophila suzukii] >XP_016962047.1 PREDICTED: 40S ribosomal protein S2 [Drosophila biarmipes]
CL1684.Contig1_All	Novel_gene	1	4111	9.76	7.07	3.76	5.37	5.42	4.8	6.863	5.196	0.766284764	0.175033061	0.013155744	PREDICTED: TBC1 domain family member 9 isoform X1 [Drosophila suzukii]
Unigene2380_All	Novel_gene	1	612	1.35	5.56	2.07	4.71	5.85	6.77	2.993	5.776	-0.484091879	0.811994782	0.348685722	PREDICTED: putative transcription factor C16C4.22 [Drosophila suzukii]
CL387.Contig11_All	Novel_gene	1	1162	2.39	3.11	0.66	0.87	1.37	1.66	2.053	1.3	0.870475859	0.491406435	0.089541272	PREDICTED: restin homolog isoform X17 [Drosophila suzukii]
Unigene4379_All	Novel_gene	1	272	0.84	0	0	0	2.08	0	0.28	0.693	-0.159201035	0.94876436	0.791289598	NA
Unigene2788_All	Novel_gene	1	2214	6.54	4.83	4.26	5.08	5.2	4.65	5.21	4.976	0.514551462	0.523011815	0.105462277	PREDICTED: protein VAC14 homolog [Drosophila takahashii]
Unigene3790_All	Novel_gene	1	2015	3.58	6.27	1.27	7.27	8.69	7.54	3.706	7.833	-0.718391152	0.434238256	0.069046922	PREDICTED: putative GPI-anchored protein PB15E9.01c [Drosophila suzukii]
Unigene10494_All	Novel_gene	1	220	0	0.69	0	0	0	0	0.23	0	0.116731983	0.930413447	0.70062935	PREDICTED: early boundary activity protein 2 [Drosophila suzukii]
Unigene7472_All	Novel_gene	1	684	44.62	62.78	75.75	51.82	59.47	55.97	61.05	55.753	0.664865778	0.523011815	0.105321497	PREDICTED: putative SERF-like protein [Drosophila suzukii] >XP_016948397.1 PREDICTED: putative SERF-like protein isoform X2 [Drosophila biarmipes]
CL1677.Contig2_All	Novel_gene	1	8010	2.92	2.31	0.31	6.18	9.6	5.69	1.846	7.156	-1.473565946	0.083507649	0.004106284	PREDICTED: papilin isoform X2 [Drosophila ficusphila]
CL266.Contig2_All	Novel_gene	1	731	0.42	0.28	0	0.53	0.97	0.33	0.233	0.61	-0.663578035	0.836962867	0.39497254	PREDICTED: LOW QUALITY PROTEIN: AF4/FMR2 family member 4 [Drosophila suzukii]
CL883.Contig1_All	Novel_gene	1	610	5.45	6.03	6.56	6.87	5.69	6.46	6.013	6.34	0.421920407	0.796324461	0.327086882	PREDICTED: uncharacterized protein LOC108009485 [Drosophila suzukii]
CL572.Contig14_All	Novel_gene	1	846	205.52	422.2	345.12	192.03	168.05	174.83	324.28	178.303	1.297319725	0.028156838	0.000747322	serine protease 1-like [Drosophila obscura]
Unigene4988_All	Novel_gene	1	1205	14.98	10.4	7.13	18.89	20.93	17.87	10.836	19.23	-0.378164767	0.694635172	0.216222023	PREDICTED: uncharacterized protein LOC108007701 [Drosophila suzukii]
Unigene5198_All	Novel_gene	1	594	0.47	0.46	0.68	0.7	0.82	0.59	0.536	0.703	0.12006303	0.96911957	0.866722589	PREDICTED: circumsporozoite protein [Drosophila suzukii]
CL1714.Contig2_All	Novel_gene	1	2099	2.91	2.43	1.35	2.52	2.59	2.69	2.23	2.6	0.182139291	0.909998788	0.583396478	PREDICTED: uncharacterized protein LOC108056988 isoform X1 [Drosophila takahashii]
Unigene8058_All	Novel_gene	1	1948	4.57	5.57	2.64	5.55	5.51	5.85	4.26	5.636	-0.0021136	0.997782925	0.993894374	PREDICTED: kelch-like protein 18 [Drosophila suzukii] >XP_016942570.1 PREDICTED: kelch-like protein 18 [Drosophila suzukii] >XP_016960645.1 PREDICTED: kelch-like protein 18 [Drosophila biarmipes]
CL49.Contig2_All	Novel_gene	1	3915	0.9	0.73	0.31	3.24	3.97	3.6	0.646	3.603	-1.994888409	2.79E-06	7.03E-09	PREDICTED: sarcalumenin isoform X2 [Drosophila biarmipes]
CL370.Contig5_All	Novel_gene	1	723	0	0.77	0	0.61	0	0.26	0.256	0.29	0.031967092	0.993723134	0.96525171	PREDICTED: nudix hydrolase 2 [Drosophila suzukii] >XP_016942379.1 PREDICTED: nudix hydrolase 2 [Drosophila suzukii]
Unigene6263_All	Novel_gene	1	3520	14.18	21.55	4.71	22.35	22.92	19.7	13.48	21.656	-0.354170284	0.803897228	0.336339547	PREDICTED: sarcolemmal membrane-associated protein isoform X1 [Drosophila suzukii]
Unigene8007_All	Novel_gene	1	805	3.52	1.95	2.46	2.68	3.64	1.66	2.643	2.66	0.457964139	0.821669708	0.368681849	Retrovirus-related Pol polyprotein from transposon 17.6 [Eumeta japonica]
Unigene10152_All	Novel_gene	1	213	0	0	0	0	0.7	0	0	0.233	-0.100099229	0.930413447	0.729240351	NA
Unigene8548_All	Novel_gene	1	353	0.26	0.52	1.96	0.52	1.03	1.31	0.913	0.953	0.410987692	0.914389692	0.599393626	NA
Unigene10999_All	Novel_gene	1	361	0.25	1.49	0.24	0.75	0	0	0.66	0.25	0.587551751	0.860660119	0.440134409	PREDICTED: ribonucleases P/MRP protein subunit POP1 [Drosophila suzukii]
Unigene6286_All	Novel_gene	1	1627	2.14	2.78	0.65	2.46	2.27	1.67	1.856	2.133	0.116302236	0.948917613	0.791563522	PREDICTED: uncharacterized protein LOC108009473 [Drosophila suzukii]
Unigene4303_All	Novel_gene	1	526	2.08	2.61	0.4	1.25	1.25	0.97	1.696	1.156	0.683917936	0.772691309	0.291971144	NA
Unigene6883_All	Novel_gene	1	460	1.69	3.35	2.91	2.02	1.18	2.38	2.65	1.86	0.843617947	0.626626903	0.164696537	PREDICTED: uncharacterized protein LOC108018060 [Drosophila suzukii]
CL616.Contig1_All	Novel_gene	1	849	1.12	2.11	0.32	2.78	1.63	2.66	1.183	2.356	-0.607911579	0.768826196	0.286628157	NA
Unigene2980_All	Novel_gene	1	1736	5.64	9.01	4.87	9.21	9.9	9.52	6.506	9.543	-0.117582819	0.930413447	0.681439761	PREDICTED: conserved oligomeric Golgi complex subunit 8 [Drosophila suzukii]
CL845.Contig1_All	Novel_gene	1	3657	1.84	2.93	1.38	2.93	4.14	2.62	2.05	3.23	-0.234990022	0.871749115	0.468109183	uncharacterized protein Dyak_GE24221 [Drosophila yakuba] >XP_016938012.1 PREDICTED: DNA-directed RNA polymerase II subunit RPB2 [Drosophila suzukii] >XP_016939704.1 PREDICTED: DNA-directed RNA polymerase II subunit RPB2 [Drosophila suzukii] >XP_016960944.1 PREDICTED: DNA-directed RNA polymerase II subunit RPB2 [Drosophila biarmipes] >XP_017001310.1 PREDICTED: DNA-directed RNA polymerase II subuni…
Unigene7649_All	Novel_gene	1	661	1.32	1.71	0	3.24	3.56	2.14	1.01	2.98	-0.995266705	0.588807279	0.141956359	PREDICTED: integrator complex subunit 1 [Drosophila takahashii]
Unigene8190_All	Novel_gene	1	1078	2.01	6.19	2.61	2.77	3.62	3.45	3.603	3.28	0.498391248	0.751640764	0.267053237	PREDICTED: THUMP domain-containing protein 1 homolog isoform X1 [Drosophila suzukii]
Unigene11157_All	Novel_gene	1	244	0	0.54	0.49	0.54	1.04	1.64	0.343	1.073	-0.403610688	0.914447361	0.600807488	PREDICTED: exosome complex component RRP4 [Drosophila suzukii]
CL151.Contig2_All	Novel_gene	1	2380	2.18	0.92	3.63	1.3	1.18	1.08	2.243	1.186	1.370932165	0.197886146	0.016360757	unnamed protein product, partial [Schistocephalus solidus]
Unigene9408_All	Novel_gene	1	286	0	0.39	0.36	2.31	0	0	0.25	0.77	-0.252345574	0.930413447	0.711442189	PREDICTED: guanine nucleotide-binding protein subunit alpha-like, partial [Rhagoletis zephyria]
Unigene8367_All	Novel_gene	1	745	2121.47	1673.12	2197.18	1481.19	1426.89	1459.49	1997.256	1455.856	0.957240675	0.139131984	0.008981705	PREDICTED: 60S ribosomal protein L10 [Drosophila suzukii] >XP_016949341.1 PREDICTED: 60S ribosomal protein L10 [Drosophila biarmipes] >XP_017051154.1 PREDICTED: 60S ribosomal protein L10 [Drosophila ficusphila] >XP_017051163.1 PREDICTED: 60S ribosomal protein L10 [Drosophila ficusphila] >XP_017072240.1 PREDICTED: 60S ribosomal protein L10 [Drosophila eugracilis] >XP_017072247.1 PREDICTED: 60S rib…
CL1503.Contig3_All	Novel_gene	1	2951	7.31	20.42	7.61	18.47	14.89	14.43	11.78	15.93	-0.052636021	0.977833685	0.888684676	PREDICTED: cytosolic 10-formyltetrahydrofolate dehydrogenase [Drosophila suzukii]
CL704.Contig3_All	Novel_gene	1	617	9.06	77.14	1.27	33.1	20.21	13.36	29.156	22.223	0.393906222	0.907436667	0.570926394	PREDICTED: 14-3-3 protein zeta isoform X3 [Drosophila elegans]
Unigene8192_All	Novel_gene	1	996	2.82	3.91	0.3	2.49	3.12	2.5	2.343	2.703	0.04417151	0.989829845	0.938732829	PREDICTED: flocculation protein FLO11, partial [Drosophila suzukii]
Unigene22_All	Novel_gene	1	1295	1.78	3.41	0.18	3.53	4.8	2.73	1.79	3.686	-0.673122516	0.740513326	0.255043001	PREDICTED: uncharacterized protein LOC108017485 isoform X1 [Drosophila suzukii]
Unigene5193_All	Novel_gene	1	321	2.75	0.92	0.29	0.92	0	1.25	1.32	0.723	0.621782232	0.860036281	0.432399812	NA
Unigene8887_All	Novel_gene	1	237	1.7	0.58	0	0.57	0	0	0.76	0.19	0.46195971	0.880161041	0.483494219	NA
Unigene7044_All	Novel_gene	1	255	0	0.98	0	1.47	1.9	1.98	0.326	1.783	-0.888843345	0.741270166	0.256375057	hypothetical protein D4764_05G0013480 [Takifugu flavidus]
CL218.Contig2_All	Novel_gene	1	1073	52.04	40.22	62.48	52.85	75.39	54.89	51.58	61.043	0.3224012	0.860086015	0.432565347	PREDICTED: uncharacterized protein LOC108010813 [Drosophila suzukii]
Unigene6996_All	Novel_gene	1	330	1.75	2.92	0.27	1.76	2.31	1.48	1.646	1.85	0.09053677	0.982594207	0.900952058	NA
CL342.Contig1_All	Novel_gene	1	510	21.88	14.56	25.44	38.81	33.98	31.4	20.626	34.73	-0.141536404	0.937247511	0.748385803	PREDICTED: NADH dehydrogenase [ubiquinone] 1 alpha subcomplex subunit 5 [Drosophila suzukii]
Unigene7988_All	Novel_gene	1	236	6.28	4.08	6.3	5.22	5.59	5.3	5.553	5.37	0.504218486	0.857603049	0.428450883	PREDICTED: heat shock protein 68 [Drosophila biarmipes]
Unigene6823_All	Novel_gene	1	407	2.45	0.61	0	1.01	1.22	0.81	1.02	1.013	0.292669682	0.930413447	0.709531742	NA
Unigene9393_All	Novel_gene	1	219	0	0	0	0.69	0	0	0	0.23	-0.10557163	0.930413447	0.721786079	NA
Unigene4804_All	Novel_gene	1	871	46.16	34.82	49.34	63.11	69.18	67.52	43.44	66.603	-0.046669855	0.982594207	0.903314379	Apoptosis-linked gene-2 [Drosophila melanogaster] >EDP28052.2 Apoptosis-linked gene-2 [Drosophila melanogaster]
CL1046.Contig2_All	Novel_gene	1	4603	0.41	0	0.34	1.22	5.02	2.16	0.25	2.8	-1.358684603	0.484658543	0.086373381	PREDICTED: serine/threonine-protein kinase 11-interacting protein isoform X5 [Drosophila suzukii]
Unigene11537_All	Novel_gene	1	303	0	0.34	0	0	0	0	0.113	0	0.116731983	0.930413447	0.70062935	PREDICTED: organic cation transporter protein-like isoform X1 [Drosophila suzukii]
Unigene6906_All	Novel_gene	1	241	0.55	0.56	0	0	0	0	0.37	0	0.369104678	0.867418608	0.461061259	NA
Unigene7387_All	Novel_gene	1	635	2.36	3.18	2.7	2.78	3.21	3.65	2.746	3.213	0.241295669	0.916436004	0.60851459	PREDICTED: DNA-binding protein RFXANK [Drosophila suzukii]
Unigene9182_All	Novel_gene	1	224	0	0	0.59	0.65	0.63	0	0.196	0.426	-0.027493382	0.993268034	0.963405836	PREDICTED: uncharacterized protein LOC108014249 [Drosophila suzukii]
Unigene4984_All	Novel_gene	1	1426	68.18	85.27	83.6	120.19	127.8	111.06	79.016	119.683	-0.065435162	0.963315296	0.847072611	PREDICTED: D-3-phosphoglycerate dehydrogenase [Drosophila suzukii]
Unigene3045_All	Novel_gene	1	1768	27.19	19.6	15.67	25.33	26.04	27.03	20.82	26.133	0.122526127	0.930413447	0.673284615	PREDICTED: tumor necrosis factor alpha-induced protein 8-like protein isoform X1 [Drosophila suzukii]
Unigene10150_All	Novel_gene	1	204	0	0	0	0.82	0	0	0	0.273	-0.10557163	0.930413447	0.721786079	PREDICTED: S-adenosylmethionine decarboxylase proenzyme [Drosophila suzukii]
Unigene3698_All	Novel_gene	1	1722	4.05	5.12	1.61	2.31	2.56	1.8	3.593	2.223	0.98749496	0.127075327	0.007857329	PREDICTED: uncharacterized protein LOC108017816 [Drosophila suzukii]
CL615.Contig1_All	Novel_gene	1	480	1.88	2.43	0.61	1.05	3.19	0	1.64	1.413	0.355031881	0.927991359	0.643553148	GTP-binding protein Rheb homolog [Drosophila erecta] >EDV47906.1 uncharacterized protein Dere_GG12903 [Drosophila erecta]
Unigene1900_All	Novel_gene	1	1738	3.03	1.47	0.25	2.13	1.43	2.04	1.583	1.866	0.049969809	0.989031546	0.931446806	PREDICTED: uncharacterized protein LOC108018053 [Drosophila suzukii] >XP_016940945.1 PREDICTED: uncharacterized protein LOC108018053 [Drosophila suzukii]
Unigene6283_All	Novel_gene	1	3247	3.42	3.72	2.15	4.97	6.68	5.82	3.096	5.823	-0.467451523	0.468211496	0.080363018	PREDICTED: probable phospholipid-transporting ATPase IF [Drosophila suzukii]
Unigene5679_All	Novel_gene	1	751	2.08	2.6	1.26	2.1	2.85	2.72	1.98	2.556	0.046339575	0.987600675	0.919054345	PREDICTED: LOW QUALITY PROTEIN: GDNF-inducible zinc finger protein 1-like [Drosophila suzukii]
Unigene4104_All	Novel_gene	1	1081	3.56	3.5	1.68	3.64	3.22	5.04	2.913	3.966	-0.047439551	0.982594207	0.903033997	PREDICTED: synembryn [Drosophila suzukii]
Unigene8900_All	Novel_gene	1	538	2.69	0.27	0.13	0.13	0.13	0.13	1.03	0.13	1.650398644	0.31450769	0.036722987	NA
CL888.Contig3_All	Novel_gene	1	915	42.43	35.11	17.72	20.26	22.16	32.79	31.753	25.07	0.702072577	0.315874343	0.037022031	PREDICTED: heat shock protein 22 [Drosophila suzukii]
Unigene3408_All	Novel_gene	1	293	0.73	2.94	0.34	1.47	1.08	2.6	1.336	1.716	-0.047081457	0.991229566	0.951214105	PREDICTED: tyrosine-protein phosphatase Lar isoform X2 [Drosophila suzukii]
CL624.Contig4_All	Novel_gene	1	2921	2.81	5.36	0.2	2.95	5.48	2.95	2.79	3.793	-0.185005651	0.940024595	0.761955344	PREDICTED: elongation of very long chain fatty acids protein AAEL008004 [Drosophila suzukii]
CL1503.Contig2_All	Novel_gene	1	2946	5.29	13.62	5.11	10.66	9.54	10.09	8.006	10.096	0.042918724	0.982594207	0.904646023	PREDICTED: cytosolic 10-formyltetrahydrofolate dehydrogenase [Drosophila suzukii]
CL1945.Contig1_All	Novel_gene	1	508	64.54	85.44	115.24	118.65	67.68	93.18	88.406	93.17	0.480102531	0.770622307	0.289260759	PREDICTED: cytochrome P450 6a2 [Drosophila suzukii]
Unigene8096_All	Novel_gene	1	3290	7	5.81	2.56	7.99	7.41	6.55	5.123	7.316	-0.131420002	0.930413447	0.674300956	PREDICTED: uncharacterized protein LOC108021055 [Drosophila suzukii]
Unigene1053_All	Novel_gene	1	2637	4.05	6.58	1.42	7.61	7.07	5.69	4.016	6.79	-0.415876082	0.767842426	0.284432744	PREDICTED: uncharacterized protein LOC108021625 [Drosophila suzukii]
Unigene9229_All	Novel_gene	1	251	0	0	0	4.05	0	0	0	1.35	-0.571931701	0.804952279	0.338240913	NA
Unigene1908_All	Novel_gene	1	1848	2.89	2.95	0.77	1.63	2.07	1.93	2.203	1.876	0.526095792	0.691566317	0.212955806	PREDICTED: uncharacterized protein LOC108013746 [Drosophila suzukii]
Unigene6765_All	Novel_gene	1	686	1.36	1.24	0.84	2.32	3	2.42	1.146	2.58	-0.636006118	0.69165616	0.213398112	NA
Unigene9005_All	Novel_gene	1	208	1.53	1.58	0	0	0	0	1.036	0	0.645261321	0.77393352	0.29404424	NA
Unigene2070_All	Novel_gene	1	1688	19.11	17.39	13.99	22.85	26.19	21.7	16.83	23.58	-0.012732659	0.993268034	0.963180261	PREDICTED: vesicular integral-membrane protein VIP36 [Drosophila biarmipes]
Unigene5910_All	Novel_gene	1	1017	30.81	0	22.97	0.18	2.57	0.06	17.926	0.936	1.121871512	0.56242024	0.125553498	PREDICTED: endocuticle structural glycoprotein ABD-4 [Drosophila suzukii]
Unigene8406_All	Novel_gene	1	1747	17.11	15.29	9.14	13.7	12.29	13.89	13.846	13.293	0.465060783	0.468899678	0.08050867	PREDICTED: kelch domain-containing protein 3 [Drosophila biarmipes]
Unigene11491_All	Novel_gene	1	546	0.4	0.26	0.51	0.92	0.66	1.06	0.39	0.88	-0.422633184	0.906012655	0.567345094	PREDICTED: uncharacterized protein LOC108004629 [Drosophila suzukii]
Unigene2399_All	Novel_gene	1	426	2.09	0.94	0.54	1.9	1.51	0.96	1.19	1.456	0.089364143	0.981689636	0.897984893	NA
Unigene10858_All	Novel_gene	1	571	1.98	3.06	0	0.37	1.48	0.62	1.68	0.823	0.790306046	0.781956928	0.301583186	PREDICTED: LOW QUALITY PROTEIN: disheveled-associated activator of morphogenesis 1 [Drosophila suzukii]
Unigene10090_All	Novel_gene	1	221	0	1.36	0	0	0	0.69	0.453	0.23	0.121327854	0.953666442	0.808007792	PREDICTED: uncharacterized protein LOC108013360 [Drosophila suzukii]
CL1535.Contig1_All	Novel_gene	1	429	1.5	4.71	0	1.31	1.87	1.32	2.07	1.5	0.418642176	0.909998788	0.579867571	PREDICTED: flocculation protein FLO11 isoform X1 [Drosophila suzukii] >XP_016939897.1 PREDICTED: flocculation protein FLO11 isoform X1 [Drosophila suzukii] >XP_016939905.1 PREDICTED: flocculation protein FLO11 isoform X1 [Drosophila suzukii]
Unigene6148_All	Novel_gene	1	392	4.33	1.94	0.21	0.22	0	0	2.16	0.073	2.278011662	0.081508627	0.00395817	NA
Unigene7848_All	Novel_gene	1	285	0.77	0.39	0.72	0.39	0	0.39	0.626	0.26	0.687410005	0.824019931	0.373795802	PREDICTED: vacuolar protein sorting-associated protein 13B isoform X2 [Drosophila suzukii]
CL413.Contig4_All	Novel_gene	1	2371	8.13	7.41	3.69	6.57	8.58	8.52	6.41	7.89	0.09603914	0.934241072	0.740378877	PREDICTED: uncharacterized protein LOC108012432 isoform X2 [Drosophila suzukii]
CL347.Contig3_All	Novel_gene	1	3043	2.23	9.28	0.23	5.49	6.43	6.09	3.913	6.003	-0.354051652	0.909780523	0.579577739	PREDICTED: E3 ubiquitin-protein ligase TRIP12 isoform X15 [Drosophila suzukii]
Unigene4302_All	Novel_gene	1	446	1.59	1.93	0	1.06	1.94	0.89	1.173	1.296	0.07244189	0.988097911	0.923807963	PREDICTED: PHD finger protein rhinoceros [Drosophila suzukii] >XP_016934047.1 PREDICTED: PHD finger protein rhinoceros [Drosophila suzukii]
Unigene2331_All	Novel_gene	1	935	24.86	22.59	24.91	35.29	40.1	33.9	24.12	36.43	-0.058407486	0.968274198	0.865324183	PREDICTED: uncharacterized protein LOC108018947 [Drosophila suzukii]
Unigene10027_All	Novel_gene	1	217	0	0.71	0	0	0.67	0	0.236	0.223	0.016634134	0.99381088	0.969571594	PREDICTED: histone-lysine N-methyltransferase trr isoform X2 [Drosophila suzukii]
Unigene10690_All	Novel_gene	1	224	NA	NA	NA	NA	NA	NA	NA	NA	NA	NA	NA	PREDICTED: uncharacterized protein LOC108009929 [Drosophila suzukii]
Unigene8550_All	Novel_gene	1	781	1.15	3.32	0.24	2.13	2.22	2.22	1.57	2.19	-0.187210261	0.93994721	0.761778064	PREDICTED: structural maintenance of chromosomes protein 3 [Drosophila biarmipes]
CL819.Contig6_All	Novel_gene	1	3163	5.05	0	1.8	0	2.09	0	2.283	0.696	0.310675732	0.909998788	0.586118424	PREDICTED: protein spinster isoform X2 [Drosophila suzukii]
Unigene1408_All	Novel_gene	1	2722	15.42	19.71	8.1	21.25	23.31	20.97	14.41	21.843	-0.212327328	0.834649222	0.391337224	PREDICTED: wiskott-Aldrich syndrome protein family member 3 isoform X5 [Drosophila suzukii]
Unigene2809_All	Novel_gene	1	2131	1521.96	1439.03	942.25	1262.05	903.29	1010.29	1301.08	1058.543	0.709563022	0.142397179	0.009331489	PREDICTED: maltase A1 [Drosophila kikkawai]
Unigene5527_All	Novel_gene	1	1020	1.49	1.58	1.56	1.77	3.45	3.08	1.543	2.766	-0.298939847	0.893633714	0.529725916	PREDICTED: large neutral amino acids transporter small subunit 1 [Drosophila biarmipes]
Unigene2810_All	Novel_gene	1	1746	63.92	83.8	69.69	117.82	51.76	58.26	72.47	75.946	0.391529103	0.805068889	0.338856946	PREDICTED: maltase A3-like isoform X2 [Drosophila suzukii]
Unigene9519_All	Novel_gene	1	284	0.77	1.17	0.36	2.34	0.76	0.79	0.766	1.296	-0.209786533	0.948522636	0.789927932	PREDICTED: dnaJ homolog subfamily C member 17 [Drosophila suzukii]
CL527.Contig1_All	Novel_gene	1	2255	8.01	13.66	7.07	19.95	17.43	15.84	9.58	17.74	-0.448948092	0.561333459	0.124982022	PREDICTED: glucose dehydrogenase [FAD, quinone] [Drosophila suzukii]
Unigene10354_All	Novel_gene	1	630	0.5	0.35	0.16	0.38	0.34	0.47	0.336	0.396	0.023897019	0.994126034	0.975443071	PREDICTED: uncharacterized protein LOC108035848 [Drosophila biarmipes]
Unigene6725_All	Novel_gene	1	968	1.9	3.18	0.31	1.51	1.14	1.83	1.796	1.493	0.437945348	0.866974736	0.458742511	PREDICTED: uncharacterized protein LOC108019157 [Drosophila suzukii]
Unigene11077_All	Novel_gene	1	305	0	0	0	0	0.33	1.03	0	0.453	-0.517512641	0.824994038	0.374711032	PREDICTED: uncharacterized protein LOC108008997 [Drosophila suzukii]
Unigene4355_All	Novel_gene	1	398	0.85	1.47	0.6	0.63	1.26	1.28	0.973	1.056	0.203892455	0.944905301	0.779325541	PREDICTED: nuclear pore complex protein Nup88-like [Drosophila suzukii]
Unigene3458_All	Novel_gene	1	445	1.42	3.7	1.53	2.13	1.77	2.32	2.216	2.073	0.418492858	0.880728535	0.48473685	PREDICTED: nucleoporin Nup43 [Drosophila biarmipes]
CL698.Contig1_All	Novel_gene	1	575	1.22	0.93	2.31	0.51	2.69	1.39	1.486	1.53	0.451394084	0.892828076	0.51708769	PREDICTED: uncharacterized protein LOC108055500 [Drosophila takahashii]
Unigene9981_All	Novel_gene	1	226	0	0.64	0	1.28	0	0.65	0.213	0.643	-0.247108068	0.930413447	0.687074027	uncharacterized protein Dmel_CG4497, isoform B [Drosophila melanogaster] >NP_609102.1 uncharacterized protein Dmel_CG4497, isoform A [Drosophila melanogaster] >ACL85700.1 CG4497-PA, partial [synthetic construct] >AAF52491.1 uncharacterized protein Dmel_CG4497, isoform A [Drosophila melanogaster] >AAM75042.1 LD43863p [Drosophila melanogaster] >ACL90580.1 CG4497-PA [synthetic construct] >ADV36957.1…
CL177.Contig8_All	Novel_gene	1	3959	2.66	3.46	0.58	2.53	3.36	2.82	2.233	2.903	-0.080144325	0.965941183	0.855971339	LOW QUALITY PROTEIN: uncharacterized protein Dsimw501_GD10037 [Drosophila simulans] >KMY92622.1 LOW QUALITY PROTEIN: uncharacterized protein Dsimw501_GD10037 [Drosophila simulans]
CL572.Contig4_All	Novel_gene	1	851	50.6	54.96	138.67	40.79	33.42	59.66	81.41	44.623	1.357898397	0.16374436	0.011874591	cell wall protein DAN4-like [Oreochromis aureus]
Unigene9640_All	Novel_gene	1	275	0	0	0	0	0	0.42	0	0.14	-0.106152597	0.930413447	0.721005585	NA
CL715.Contig1_All	Novel_gene	1	1179	0	0.19	0	0	0.19	0.54	0.063	0.243	-0.612424349	0.846066753	0.410962899	PREDICTED: LOW QUALITY PROTEIN: uncharacterized protein LOC108005138 [Drosophila suzukii]
Unigene11029_All	Novel_gene	1	227	0	0	0	0	0	0	0	0	NA	NA	NA	Cap [Drosophila melanogaster]
Unigene10735_All	Novel_gene	1	378	0	4.13	0	0	0	0	1.376	0	1.015643005	0.593927992	0.145883781	PREDICTED: GPI-anchored CFEM domain protein A [Drosophila suzukii]
Unigene9233_All	Novel_gene	1	208	0	0	0	1.56	0	0	0	0.52	-0.199230282	0.916817159	0.614208278	PREDICTED: sodium-independent sulfate anion transporter isoform X3 [Drosophila bipectinata]
Unigene9953_All	Novel_gene	1	265	0	0.45	0	1.8	2.19	0	0.15	1.33	-0.742706042	0.783395151	0.303809648	PREDICTED: innexin inx3 [Drosophila biarmipes] >XP_016950021.1 PREDICTED: innexin inx3 [Drosophila biarmipes]
Unigene9242_All	Novel_gene	1	245	0	0	0	1.07	0.52	0	0	0.53	-0.416137629	0.860557688	0.440031494	unnamed protein product [Vitrella brassicaformis CCMP3155]
Unigene8926_All	Novel_gene	1	320	1.54	0	0.58	0.31	0.61	0	0.706	0.306	0.625634156	0.846370508	0.413069101	uncharacterized protein LOC117186127 [Drosophila miranda] >XP_033242172.1 uncharacterized protein LOC117186127 [Drosophila miranda]
Unigene10774_All	Novel_gene	1	345	0.81	2.69	0	1.08	1.87	1.09	1.166	1.346	0.003795638	0.998926434	0.996122173	PREDICTED: uncharacterized protein LOC108020992 [Drosophila suzukii]
Unigene646_All	Novel_gene	1	376	0.7	1.85	0.88	1.4	2.31	2.35	1.143	2.02	-0.283450264	0.930413447	0.681951702	NA
CL502.Contig3_All	Novel_gene	1	4099	12.6	10.08	6.91	13.01	16.92	15.26	9.863	15.063	-0.166954092	0.896887429	0.539600292	uncharacterized protein LOC110185170 isoform X1 [Drosophila serrata] >XP_020809541.1 uncharacterized protein LOC110185170 isoform X1 [Drosophila serrata] >XP_020809542.1 uncharacterized protein LOC110185170 isoform X1 [Drosophila serrata]
Unigene3072_All	Novel_gene	1	507	14.33	18.83	19.95	12.84	15.16	17.18	17.703	15.06	0.730128014	0.45512347	0.075951903	PREDICTED: replication protein A 14 kDa subunit [Drosophila suzukii]
Unigene576_All	Novel_gene	1	796	1.77	3.48	1.56	2.8	3.37	2.57	2.27	2.913	0.051604519	0.984072684	0.908263315	PREDICTED: serine/threonine-protein kinase RIO1-like, partial [Drosophila suzukii]
Unigene9778_All	Novel_gene	1	366	0.24	0.49	0	0.24	1.93	0.25	0.243	0.806	-0.58943909	0.863325964	0.450673389	PREDICTED: ninjurin-2 isoform X3 [Drosophila suzukii]
CL450.Contig1_All	Novel_gene	1	316	0	0	0	0	0	0	0	0	NA	NA	NA	PREDICTED: geranylgeranyl transferase type-2 subunit alpha [Drosophila biarmipes]
Unigene2538_All	Novel_gene	1	406	3.27	2.85	1.56	0.61	2.45	2.48	2.56	1.846	0.715377313	0.751640764	0.267272305	PREDICTED: uncharacterized protein LOC108009821 [Drosophila suzukii]
Unigene9403_All	Novel_gene	1	207	0	0	0	0.79	0	0	0	0.263	-0.10557163	0.930413447	0.721786079	PREDICTED: chondroitin sulfate synthase 2 [Drosophila suzukii]
CL1771.Contig1_All	Novel_gene	1	985	2.39	3.58	0.29	2.7	3.21	4.61	2.086	3.506	-0.42760457	0.870423893	0.46599366	PREDICTED: ATP-binding cassette sub-family B member 7, mitochondrial isoform X1 [Drosophila suzukii]
CL1142.Contig3_All	Novel_gene	1	1633	3.13	2.21	1.26	2.12	1.85	1.61	2.2	1.86	0.60579452	0.56242024	0.125413697	PREDICTED: leucine-rich repeat-containing protein 4B [Drosophila suzukii] >XP_016927874.1 PREDICTED: leucine-rich repeat-containing protein 4B [Drosophila suzukii]
Unigene10872_All	Novel_gene	1	276	0.41	2.49	0	1.24	0.4	2.52	0.966	1.386	-0.159244301	0.961336522	0.840403005	PREDICTED: zinc finger CCCH-type with G patch domain-containing protein isoform X2 [Drosophila suzukii]
CL1356.Contig2_All	Novel_gene	1	2650	2.4	4.4	0.64	3.43	4.29	3.15	2.48	3.623	-0.244473075	0.913860808	0.595646064	mushroom-body expressed, isoform A [Drosophila melanogaster] >XP_015014169.1 poly(rC)-binding protein 3 isoform X13 [Drosophila erecta] >XP_015051023.1 uncharacterized protein Dyak_GE22592, isoform E [Drosophila yakuba] >XP_016032922.1 uncharacterized protein Dsimw501_GD17651, isoform O [Drosophila simulans] >XP_017013473.1 PREDICTED: poly(rC)-binding protein 3 isoform X12 [Drosophila takahashii]…
Unigene1810_All	Novel_gene	1	306	0.33	1.35	0	1.35	0.66	0.34	0.56	0.783	-0.117269811	0.975592587	0.881298671	PREDICTED: thrombospondin type-1 domain-containing protein 4 isoform X1 [Drosophila suzukii] >XP_016926828.1 PREDICTED: thrombospondin type-1 domain-containing protein 4 isoform X1 [Drosophila suzukii]
CL1898.Contig1_All	Novel_gene	1	6719	5.91	5.74	1.69	6.67	5.45	6.07	4.446	6.063	-0.110497576	0.939017198	0.756294011	PREDICTED: uncharacterized protein LOC108005305 isoform X1 [Drosophila suzukii]
CL970.Contig2_All	Novel_gene	1	1001	4.27	4.47	5.43	4.35	4.5	5.25	4.723	4.7	0.51237166	0.710201392	0.227085936	PREDICTED: WD repeat-containing protein 61 [Drosophila suzukii]
Unigene10467_All	Novel_gene	1	337	0	1.41	0	0.56	0.84	0.57	0.47	0.656	-0.118913239	0.974831162	0.876947352	PREDICTED: WD repeat and HMG-box DNA-binding protein 1 [Drosophila suzukii]
Unigene2038_All	Novel_gene	1	1395	1654.8	840.23	784.48	565.41	514.17	599.13	1093.17	559.57	1.34728254	0.008452725	0.000128057	PREDICTED: cathepsin L [Drosophila suzukii]
Unigene2195_All	Novel_gene	1	481	17.99	31.61	30.43	27.89	27.54	29.99	26.676	28.473	0.426412209	0.781956928	0.301526644	PREDICTED: bis(5'-nucleosyl)-tetraphosphatase [asymmetrical] [Drosophila suzukii]
CL260.Contig2_All	Novel_gene	1	2971	1.99	1.68	0.35	0.85	1.17	1.13	1.34	1.05	0.592148369	0.70530491	0.223106401	PREDICTED: nostrin isoform X2 [Drosophila suzukii]
Unigene5033_All	Novel_gene	1	530	2.88	1.36	2.91	2.6	3.01	2.2	2.383	2.603	0.382796067	0.892020574	0.511048369	NA
Unigene6748_All	Novel_gene	1	463	1.34	0.83	0	5.17	3.33	3.36	0.723	3.953	-1.61303241	0.210128062	0.01794047	PREDICTED: annulin-like isoform X2 [Drosophila suzukii]
Unigene4754_All	Novel_gene	1	562	2.02	1.13	0.37	2.14	2.15	1.27	1.173	1.853	-0.23278396	0.930413447	0.714557797	PREDICTED: probable Ufm1-specific protease 1 [Drosophila suzukii]
Unigene6217_All	Novel_gene	1	5524	3.55	6.23	1.75	7.02	9.17	8.15	3.843	8.113	-0.703376903	0.305417837	0.034843451	PREDICTED: kinase D-interacting substrate of 220 kDa isoform X10 [Drosophila suzukii]
CL152.Contig6_All	Novel_gene	1	3495	0.44	0.66	0.22	2.31	2.71	1.77	0.44	2.263	-1.879102698	0.00019719	1.15E-06	TRPL translocation defect protein 14 isoform X1 [Drosophila mauritiana]
Unigene5589_All	Novel_gene	1	1055	5.62	10.06	6.63	8.52	9.43	7.52	7.436	8.49	0.265187412	0.865537603	0.452691922	PREDICTED: neuferricin homolog [Drosophila suzukii]
CL1477.Contig2_All	Novel_gene	1	805	0.08	1.72	1.54	4.57	1.42	0.63	1.113	2.206	-0.288647664	0.930413447	0.695732549	PREDICTED: glyceraldehyde-3-phosphate dehydrogenase [Salmo salar]
Unigene9400_All	Novel_gene	1	473	0.16	0.48	0.47	1.94	0.48	0.16	0.37	0.86	-0.382678386	0.920237814	0.626780992	NA
CL539.Contig2_All	Novel_gene	1	2732	2.07	0.32	0.39	1.91	1.6	1.68	0.926	1.73	-0.413926469	0.877987627	0.479721139	uncharacterized protein Dyak_GE10952, isoform A [Drosophila yakuba] >EDW99237.1 uncharacterized protein Dyak_GE10952, isoform A [Drosophila yakuba]
CL550.Contig3_All	Novel_gene	1	673	6.4	1.3	0.89	2.78	0.58	0.71	2.863	1.356	1.06498953	0.569200574	0.129725488	PREDICTED: aryl hydrocarbon receptor nuclear translocator homolog [Drosophila suzukii]
Unigene1257_All	Novel_gene	1	945	1.04	2.95	0.06	3.11	3.06	3.7	1.35	3.29	-0.848937944	0.667112062	0.191062617	PREDICTED: zinc finger FYVE domain-containing protein 26 homolog, partial [Drosophila suzukii]
CL1394.Contig2_All	Novel_gene	1	11677	18.14	13.16	8.59	14.59	18.97	17.34	13.296	16.966	0.071676429	0.952634166	0.801851929	PREDICTED: uncharacterized protein LOC108014978 [Drosophila suzukii]
CL975.Contig1_All	Novel_gene	1	2352	12.6	10.41	5.42	14.77	15.33	12.8	9.476	14.3	-0.185784589	0.892020574	0.510660078	PREDICTED: abl interactor 2 isoform X2 [Drosophila biarmipes] >XP_017117476.1 PREDICTED: abl interactor 2 isoform X2 [Drosophila elegans]
Unigene8998_All	Novel_gene	1	361	1.49	0.5	0.24	0.25	0.49	0.25	0.743	0.33	0.781961093	0.794214192	0.323583426	NA
CL470.Contig2_All	Novel_gene	1	2572	8.97	7.99	3.36	8.68	8.93	8.43	6.773	8.68	0.016562511	0.992039253	0.955974624	PREDICTED: USP6 N-terminal-like protein isoform X1 [Drosophila suzukii] >XP_016940993.1 PREDICTED: USP6 N-terminal-like protein isoform X1 [Drosophila suzukii]
Unigene6949_All	Novel_gene	1	421	0.77	2.11	0.74	1.55	1.92	2.73	1.206	2.066	-0.293424212	0.930413447	0.659488216	PREDICTED: CWF19-like protein 2 homolog [Drosophila suzukii]
Unigene6920_All	Novel_gene	1	539	0.4	0.8	0.13	1.74	1.07	2.15	0.443	1.653	-1.137347186	0.526172477	0.106822373	PREDICTED: uncharacterized protein LOC108021468 isoform X2 [Drosophila suzukii]
Unigene3926_All	Novel_gene	1	839	4.15	5.19	4.02	5.01	3.53	3.08	4.453	3.873	0.628443592	0.561333459	0.124989811	zinc finger BED domain-containing protein 4-like [Drosophila obscura]
Unigene3988_All	Novel_gene	1	940	1.84	4.45	5.04	4.24	3.67	3.27	3.776	3.726	0.529324174	0.785299418	0.307122526	PREDICTED: uncharacterized protein F23B12.7 [Drosophila biarmipes]
Unigene2762_All	Novel_gene	1	4068	3.88	5.37	2.01	6.17	5.49	6.1	3.753	5.92	-0.278016689	0.799666636	0.330666615	uncharacterized protein LOC117145974 isoform X2 [Drosophila mauritiana]
CL58.Contig2_All	Novel_gene	1	431	NA	NA	NA	NA	NA	NA	NA	NA	NA	NA	NA	PREDICTED: PAB-dependent poly(A)-specific ribonuclease subunit PAN3 isoform X4 [Drosophila suzukii]
Unigene4976_All	Novel_gene	1	1322	19.84	23.13	15.8	30	21.87	25.51	19.59	25.793	0.054045708	0.964782111	0.851931496	PREDICTED: phosphoglycolate phosphatase 2 [Drosophila biarmipes]
Unigene1820_All	Novel_gene	1	2234	2.87	5.06	0.22	3.75	3.36	2.63	2.716	3.246	-0.031521159	0.992122979	0.957894593	probable serine/threonine-protein kinase yakA [Drosophila serrata]
Unigene3731_All	Novel_gene	1	2426	8.47	5.29	1.84	4.29	3.63	4.39	5.2	4.103	0.631180634	0.575713896	0.133026082	PREDICTED: leucine-rich repeat-containing protein 40-like isoform X3 [Drosophila suzukii]
Unigene7319_All	Novel_gene	1	1309	4.96	9.94	5.7	6.64	5.53	6.44	6.866	6.203	0.559295869	0.553575654	0.119905489	PREDICTED: loss of heterozygosity 12 chromosomal region 1 protein homolog [Drosophila biarmipes]
Unigene7479_All	Novel_gene	1	624	9.56	17.45	18.14	15.19	13.92	13.41	15.05	14.173	0.596416236	0.641999443	0.173673413	PREDICTED: 39S ribosomal protein L40, mitochondrial [Drosophila suzukii]
Unigene5341_All	Novel_gene	1	2258	192.89	189.16	102.15	168.51	79.69	121.83	161.4	123.343	0.747092922	0.293858191	0.032474522	PREDICTED: maltase A1 [Drosophila suzukii]
CL462.Contig2_All	Novel_gene	1	1650	391.91	391.83	329.51	855.22	974.82	848.43	371.083	892.823	-0.754057183	0.107804213	0.006074491	PREDICTED: ATP synthase subunit beta, mitochondrial [Drosophila suzukii]
Unigene7734_All	Novel_gene	1	695	0.86	2.82	0.28	1.42	1.9	2.29	1.32	1.87	-0.189672928	0.941078979	0.765678478	PREDICTED: protein ELYS homolog [Drosophila suzukii]
Unigene841_All	Novel_gene	1	492	1.07	1.36	0.73	1.22	0.61	1.23	1.053	1.02	0.359278261	0.914080442	0.59605774	PREDICTED: rho guanine nucleotide exchange factor 18 [Drosophila suzukii] >XP_016944878.1 PREDICTED: rho guanine nucleotide exchange factor 18 [Drosophila suzukii] >XP_016944879.1 PREDICTED: rho guanine nucleotide exchange factor 18 [Drosophila suzukii] >XP_016944880.1 PREDICTED: rho guanine nucleotide exchange factor 18 [Drosophila suzukii]
Unigene3792_All	Novel_gene	1	830	615.47	308.7	450.95	373.33	432.27	436.81	458.373	414.136	0.640388614	0.511220138	0.099388463	snakeskin, isoform A [Drosophila melanogaster] >NP_730487.1 snakeskin, isoform B [Drosophila melanogaster] >XP_002095512.1 uncharacterized protein Dyak_GE19647 [Drosophila yakuba] >XP_016032612.1 uncharacterized protein Dsimw501_GD14857 [Drosophila simulans] >XP_016932038.1 PREDICTED: uncharacterized protein LOC108011424 [Drosophila suzukii] >XP_016955503.1 PREDICTED: uncharacterized protein LOC1…
Unigene3273_All	Novel_gene	1	332	33.39	2.31	3.53	7.24	20.87	17.27	13.076	15.126	0.144257526	0.959162045	0.833507874	PREDICTED: cecropin-C [Drosophila suzukii] >XP_016950849.1 PREDICTED: cecropin-C [Drosophila biarmipes]
Unigene9060_All	Novel_gene	1	521	3.52	0.84	0.68	0.56	0	0.71	1.68	0.423	1.480548783	0.384657089	0.052266383	PREDICTED: trypsin-4 [Drosophila biarmipes]
Unigene11324_All	Novel_gene	1	228	1.23	0	0	0	0.6	0.64	0.41	0.413	0.066506596	0.985647767	0.914169494	NA
Unigene9151_All	Novel_gene	1	320	1.23	0	0.58	0	0	0	0.603	0	0.97373449	0.619975704	0.160783989	PREDICTED: serine/threonine-protein kinase SAPK4 isoform X1 [Drosophila suzukii]
Unigene8794_All	Novel_gene	1	282	0.39	0.4	2.56	1.98	1.16	0.8	1.116	1.313	0.320761356	0.930413447	0.684311015	NA
CL1322.Contig1_All	Novel_gene	1	5210	3.69	5.51	1.52	7.48	8.57	6.57	3.573	7.54	-0.70583557	0.300139562	0.033697407	LOW QUALITY PROTEIN: uncharacterized protein Dere_GG13420 [Drosophila erecta]
Unigene7239_All	Novel_gene	1	1059	4.28	8.23	4.27	6.84	8.25	6.64	5.593	7.243	0.057526034	0.970239513	0.868966154	PREDICTED: guanine nucleotide-binding protein subunit beta-like protein 1 isoform X1 [Drosophila suzukii]
Unigene11576_All	Novel_gene	1	273	0.84	1.27	0	1.27	0.41	0	0.703	0.56	0.189411663	0.952588088	0.800808926	NA
Unigene3892_All	Novel_gene	1	1041	0.81	1.66	0.17	1.44	1.8	1.91	0.88	1.716	-0.571246954	0.798712507	0.328442965	PREDICTED: sex peptide receptor isoform X2 [Drosophila suzukii]
Unigene1947_All	Novel_gene	1	1501	2.95	4.28	2.65	2.81	2.26	2.51	3.293	2.526	0.78377825	0.264469047	0.026542197	PREDICTED: transcription factor grauzone isoform X1 [Drosophila suzukii]
Unigene894_All	Novel_gene	1	1278	3.04	4.4	0.62	4.41	4.73	4.35	2.686	4.496	-0.419335506	0.829760862	0.385227669	homeotic protein female sterile isoform X1 [Drosophila serrata] >XP_020805871.1 homeotic protein female sterile isoform X1 [Drosophila serrata] >XP_020805872.1 homeotic protein female sterile isoform X1 [Drosophila serrata] >XP_020805873.1 homeotic protein female sterile isoform X1 [Drosophila serrata] >XP_020805875.1 homeotic protein female sterile isoform X1 [Drosophila serrata]
Unigene10882_All	Novel_gene	1	250	0	1.02	1.4	0	0.49	0	0.806	0.163	0.710412715	0.791097949	0.315152297	PREDICTED: probable serine/threonine-protein kinase fhkB [Drosophila suzukii]
Unigene4368_All	Novel_gene	1	500	1.34	0.59	0.14	0.74	2.08	1.35	0.69	1.39	-0.447363765	0.896887429	0.539659746	NA
Unigene9659_All	Novel_gene	1	259	0.47	0	0	0.47	0	0.48	0.156	0.316	-0.10464485	0.965941183	0.856653678	NA
Unigene2199_All	Novel_gene	1	397	9.76	12.05	16.77	17.21	10.14	10.72	12.86	12.69	0.554335242	0.752429844	0.268365172	NA
CL1877.Contig3_All	Novel_gene	1	423	0.8	0.92	0.81	0.86	0.4	0.42	0.843	0.56	0.667953016	0.828093328	0.381258887	PREDICTED: ran-binding protein 16 isoform X1 [Drosophila suzukii]
CL493.Contig5_All	Novel_gene	1	1631	2.68	1.87	0.81	1.03	2.6	1.77	1.786	1.8	0.338751233	0.880142045	0.483225374	PREDICTED: angiopoietin-related protein 7-like [Drosophila biarmipes]
Unigene5776_All	Novel_gene	1	1876	8.9	13.26	9.42	10.89	10.41	12.67	10.526	11.323	0.350735136	0.752661658	0.268757225	PREDICTED: brahma-associated protein of 60 kDa [Drosophila biarmipes]
Unigene4343_All	Novel_gene	1	326	1.19	0.9	1.12	1.8	2.36	0.91	1.07	1.69	-0.083557275	0.984437262	0.909947601	NA
Unigene11133_All	Novel_gene	1	257	0	0.48	0.44	0	0.47	1.95	0.306	0.806	-0.235586775	0.936401288	0.745475753	NA
Unigene8136_All	Novel_gene	1	1405	2.6	3.96	2.61	3.68	4.04	4.55	3.056	4.09	0.036692435	0.987172997	0.917536299	PREDICTED: inhibitor of Bruton tyrosine kinase [Drosophila suzukii] >XP_016929756.1 PREDICTED: inhibitor of Bruton tyrosine kinase [Drosophila suzukii]
Unigene3132_All	Novel_gene	1	771	22.85	29.15	21.41	27.35	21.46	31.39	24.47	26.733	0.329552302	0.789730709	0.312924417	PREDICTED: protein C19orf12 homolog [Drosophila suzukii]
CL1.Contig8_All	Novel_gene	1	1487	19.79	39.75	10.77	25.55	18.44	22.72	23.436	22.236	0.38213588	0.772539818	0.291394777	PREDICTED: alaserpin isoform X6 [Drosophila suzukii]
Unigene1630_All	Novel_gene	1	320	5.54	4.64	3.77	3.72	9.78	5.96	4.65	6.486	0.010849506	0.995666674	0.984539466	PREDICTED: uncharacterized protein LOC108018117 isoform X8 [Drosophila suzukii]
Unigene4023_All	Novel_gene	1	1561	13.57	16.06	6.05	15.59	15.56	15.55	11.893	15.566	-0.017563176	0.991229566	0.949970521	PREDICTED: MOB kinase activator-like 1 [Drosophila suzukii] >XP_016961263.1 PREDICTED: MOB kinase activator-like 1 [Drosophila biarmipes] >XP_016961264.1 PREDICTED: MOB kinase activator-like 1 [Drosophila biarmipes]
Unigene3526_All	Novel_gene	1	300	1.74	0	0.33	0.7	1.38	1.42	0.69	1.166	-0.141644607	0.965941183	0.85807444	PREDICTED: DNA mismatch repair protein Mlh1 [Drosophila suzukii]
Unigene7879_All	Novel_gene	1	379	0	0.69	0.22	0.23	0.23	3.71	0.303	1.39	-0.790668924	0.791946936	0.315709204	PREDICTED: ATP-sensitive inward rectifier potassium channel 11 [Drosophila suzukii]
Unigene9925_All	Novel_gene	1	206	0	0	0	0	1.52	0	0	0.506	-0.189883265	0.919270213	0.623655728	PREDICTED: uncharacterized protein LOC108035914 isoform X6 [Drosophila biarmipes]
CL769.Contig3_All	Novel_gene	1	4928	17.74	17.9	7.1	14.1	16.07	16.4	14.246	15.523	0.236720411	0.83790495	0.399847196	PREDICTED: sodium/potassium-transporting ATPase subunit beta-1-interacting protein isoform X1 [Drosophila suzukii]
CL161.Contig3_All	Novel_gene	1	2161	7.43	9.26	6.04	11.12	15.39	14.13	7.576	13.546	-0.373154104	0.65432549	0.182222285	PREDICTED: leucine carboxyl methyltransferase 1 isoform X2 [Drosophila suzukii]
Unigene3812_All	Novel_gene	1	707	3.27	4.05	3.16	4.36	3.17	4.85	3.493	4.126	0.214192505	0.919156654	0.620322752	PREDICTED: uncharacterized protein LOC108013158 [Drosophila suzukii]
Unigene5147_All	Novel_gene	1	506	0	0.15	0.14	1.02	0.88	1.91	0.096	1.27	-1.74265103	0.25900037	0.025565451	PREDICTED: neuropeptide-like 3 [Drosophila suzukii] >XP_016941766.1 PREDICTED: neuropeptide-like 3 [Drosophila suzukii]
Unigene7554_All	Novel_gene	1	2464	191.25	91.22	31.17	39.11	49.55	50.22	104.546	46.293	1.374101999	0.060841654	0.0025438	PREDICTED: probable 4-coumarate--CoA ligase 1, partial [Drosophila suzukii]
Unigene1954_All	Novel_gene	1	2391	12.18	7.6	7.82	9.22	11.12	9.93	9.2	10.09	0.338503293	0.791097949	0.314832132	PREDICTED: ethanolaminephosphotransferase 1 [Drosophila suzukii]
Unigene9201_All	Novel_gene	1	306	1.67	0	0.31	0.34	0.33	0	0.66	0.223	0.635573472	0.835416161	0.393278412	NA
Unigene8543_All	Novel_gene	1	875	1.07	1.13	0.14	1.49	2.64	2.43	0.78	2.186	-0.975535257	0.511220138	0.099439814	PREDICTED: cationic amino acid transporter 2 isoform X1 [Drosophila eugracilis]
Unigene11400_All	Novel_gene	1	257	0.47	0	0	0.48	0.47	0.49	0.156	0.48	-0.275594436	0.930413447	0.682033846	PREDICTED: uncharacterized protein LOC108017976 isoform X11 [Drosophila suzukii]
Unigene6849_All	Novel_gene	1	492	1.07	4.39	0.88	2.59	2.59	0.92	2.113	2.033	0.297294289	0.930413447	0.650987683	NA
CL397.Contig2_All	Novel_gene	1	2792	68.82	139.12	55.5	124.93	136.52	160.03	87.813	140.493	-0.281475765	0.820545136	0.365590114	PREDICTED: peptide transporter family 1 isoform X2 [Drosophila suzukii] >XP_016942425.1 PREDICTED: peptide transporter family 1 isoform X2 [Drosophila suzukii]
Unigene6562_All	Novel_gene	1	286	771.94	369.17	544.32	423.54	467.27	455.14	561.81	448.65	0.831376281	0.326804184	0.039051469	uncharacterized protein Dsimw501_GD11476 [Drosophila simulans] >EDX07845.1 GD11476 [Drosophila simulans] >KMY95175.1 uncharacterized protein Dsimw501_GD11476 [Drosophila simulans]
Unigene8852_All	Novel_gene	1	267	2.63	0	0	0.44	0.86	0.45	0.876	0.583	0.312673728	0.930413447	0.676170884	NA
Unigene5074_All	Novel_gene	1	685	0.68	1.53	0	1.93	1.36	0.87	0.736	1.386	-0.479964843	0.892077932	0.512133076	PREDICTED: ribosomal protein S6 kinase 2 beta [Drosophila suzukii]
Unigene6408_All	Novel_gene	1	1634	7.57	8.57	3.33	5.01	5.29	7.68	6.49	5.993	0.460866698	0.646595671	0.177250706	PREDICTED: SPRY domain-containing SOCS box protein 3-like [Drosophila biarmipes]
Unigene5797_All	Novel_gene	1	1151	55.51	61.7	98.83	173.79	161.04	186.72	72.013	173.85	-0.600393317	0.639870614	0.172197711	PREDICTED: sugar transporter SWEET1 [Drosophila suzukii]
Unigene1960_All	Novel_gene	1	1892	3.36	2.91	0.14	2.23	3.47	2.09	2.136	2.596	-0.022206083	0.993984283	0.971291497	PREDICTED: uncharacterized protein LOC108078821 isoform X2 [Drosophila kikkawai]
Unigene5748_All	Novel_gene	1	1415	23.5	20.85	18.2	25.22	20.67	33.9	20.85	26.596	0.119557699	0.930413447	0.725278518	PREDICTED: N-acetylglucosamine-6-phosphate deacetylase [Drosophila suzukii]
CL1390.Contig3_All	Novel_gene	1	1761	68.71	22.24	19.74	17.63	14.02	13.48	36.896	15.043	1.560457137	0.020496244	0.000475397	PREDICTED: probable cytochrome P450 6a14 isoform X1 [Drosophila suzukii]
Unigene3832_All	Novel_gene	1	1219	9.26	18.39	14.59	14.03	19.01	19.22	14.08	17.42	0.191305548	0.919408723	0.624474498	39 kDa FK506-binding nuclear protein [Drosophila willistoni] >EDW81241.1 uncharacterized protein Dwil_GK11959 [Drosophila willistoni]
Unigene3266_All	Novel_gene	1	642	1.48	3.65	0	2.95	5.38	4.02	1.71	4.116	-0.784306616	0.744943997	0.260641764	PREDICTED: zinc finger FYVE domain-containing protein 26 homolog [Drosophila suzukii]
CL438.Contig2_All	Novel_gene	1	2928	7.8	6.37	2.55	7.62	9.49	7.56	5.573	8.223	-0.18248538	0.909998788	0.581048295	flotillin 2, isoform L [Drosophila melanogaster] >AGB95396.1 flotillin 2, isoform L [Drosophila melanogaster]
Unigene11042_All	Novel_gene	1	209	0	0	0.69	0.77	0	1.57	0.23	0.78	-0.151281306	0.954114558	0.810896964	PREDICTED: organic cation transporter 1-like [Drosophila suzukii]
Unigene10016_All	Novel_gene	1	237	0	1.15	0	0.57	1.66	0.58	0.383	0.936	-0.325714451	0.930413447	0.653886501	PREDICTED: probable G-protein coupled receptor Mth-like 8 [Drosophila biarmipes]
Unigene4314_All	Novel_gene	1	424	0.57	1.14	0	1.53	2.86	0.77	0.57	1.72	-0.822756542	0.767091207	0.283446801	NA
Unigene730_All	Novel_gene	1	298	0	1.77	0	0.71	1.05	1.8	0.59	1.186	-0.341615282	0.930413447	0.661258193	PREDICTED: uncharacterized protein LOC108016282 [Drosophila suzukii]
CL1035.Contig1_All	Novel_gene	1	2116	1.67	1.29	1.15	1.07	1.65	1.67	1.37	1.463	0.353324403	0.829760862	0.385406781	PREDICTED: uncharacterized protein LOC108011877 [Drosophila suzukii]
Unigene3699_All	Novel_gene	1	1616	6.71	5.95	2.45	4.54	4.72	4.13	5.036	4.463	0.523770606	0.545328031	0.116142382	PREDICTED: transmembrane protein 64 isoform X1 [Drosophila suzukii] >XP_016926926.1 PREDICTED: transmembrane protein 64 isoform X2 [Drosophila suzukii]
Unigene3745_All	Novel_gene	1	1466	1.53	3.08	0.31	2.42	2.47	1.6	1.64	2.163	-0.116362254	0.958501138	0.831585305	PREDICTED: mucin-17 [Drosophila suzukii]
Unigene3454_All	Novel_gene	1	403	0	0	0	0	0	4.6	0	1.533	-0.989417682	0.613013451	0.156559683	PREDICTED: solute carrier family 2, facilitated glucose transporter member 1 [Drosophila suzukii]
Unigene2514_All	Novel_gene	1	251	4.49	1.02	2.77	2.53	3.92	2.05	2.76	2.833	0.368050874	0.917479232	0.615611532	PREDICTED: probable ATP-dependent RNA helicase DDX23 [Drosophila takahashii]
CL1020.Contig1_All	Novel_gene	1	354	0.26	0.51	0.56	0.49	0.26	0.54	0.443	0.43	0.374779861	0.924746362	0.635427843	mucin-2-like [Ceratitis capitata]
CL315.Contig2_All	Novel_gene	1	1207	0	0.67	0.14	1.21	1.53	0.92	0.27	1.22	-1.386672333	0.398815323	0.056438339	PREDICTED: acyl-CoA-binding protein homolog [Drosophila suzukii] >XP_016924595.1 PREDICTED: acyl-CoA-binding protein homolog [Drosophila suzukii]
CL236.Contig2_All	Novel_gene	1	910	526.65	270.67	301.62	182.22	291	258.33	366.313	243.85	1.019042048	0.112819681	0.006518765	PREDICTED: uncharacterized histidine-rich protein DDB_G0274557 [Drosophila suzukii]
Unigene6495_All	Novel_gene	1	3842	32.37	27.07	10.07	33.35	33.98	30.33	23.17	32.553	-0.128041509	0.930413447	0.693081013	PREDICTED: lysophospholipid acyltransferase 1 [Drosophila suzukii]
CL1575.Contig1_All	Novel_gene	1	627	126.41	87.56	84.48	79.33	81.92	83.3	99.483	81.516	0.749604107	0.206967094	0.017621978	electron transfer flavoprotein regulatory factor 1 [Drosophila erecta] >XP_002090496.1 uncharacterized protein Dyak_GE13153 [Drosophila yakuba] >XP_016945268.1 PREDICTED: LYR motif-containing protein 5 [Drosophila suzukii] >XP_017014133.1 PREDICTED: LYR motif-containing protein 5 [Drosophila takahashii] >XP_017086571.1 PREDICTED: LYR motif-containing protein 5 [Drosophila eugracilis] >AAQ09866.1 …
Unigene11417_All	Novel_gene	1	242	0	0	0	1.1	0.53	0.56	0	0.73	-0.691617344	0.767842426	0.285469004	PREDICTED: collagen alpha-1(IV) chain [Drosophila suzukii]
Unigene4775_All	Novel_gene	1	2813	13.03	15.58	5.79	18.91	21.42	18.04	11.466	19.456	-0.38220654	0.623084643	0.162448374	PREDICTED: tyrosine-protein kinase Src42A isoform X4 [Drosophila suzukii]
Unigene8090_All	Novel_gene	1	1993	7.78	6.56	4.28	7.83	8.57	7.35	6.206	7.916	0.07960352	0.943092173	0.774022273	PREDICTED: KH domain-containing, RNA-binding, signal transduction-associated protein 2 isoform X1 [Drosophila suzukii] >XP_016953524.1 PREDICTED: KH domain-containing, RNA-binding, signal transduction-associated protein 2 isoform X1 [Drosophila biarmipes]
Unigene7998_All	Novel_gene	1	794	5.97	6.43	2.84	4.3	6.19	5.23	5.08	5.24	0.336518368	0.815004015	0.352613133	PREDICTED: syntaxin-10 [Drosophila suzukii]
CL1002.Contig2_All	Novel_gene	1	991	35.45	45.01	33.87	44.99	48.23	57.27	38.11	50.163	0.079455348	0.948522636	0.790390234	uncharacterized protein Dyak_GE24659, isoform D [Drosophila yakuba] >KRK03409.1 uncharacterized protein Dyak_GE24659, isoform D [Drosophila yakuba]
CL855.Contig1_All	Novel_gene	1	824	0.8	1.76	0	1.58	1.19	1.57	0.853	1.446	-0.388511982	0.910937177	0.587482268	PREDICTED: polyhomeotic-proximal chromatin protein-like [Drosophila suzukii]
Unigene6268_All	Novel_gene	1	3063	2.35	2.67	0.33	4.9	5.88	4.3	1.783	5.026	-1.087805525	0.258898883	0.025499085	PREDICTED: uncharacterized protein LOC108014978 [Drosophila suzukii]
Unigene3599_All	Novel_gene	1	1688	0.99	0.67	0.06	0.95	1.58	0.86	0.573	1.13	-0.552431573	0.837175044	0.39789165	PREDICTED: LOW QUALITY PROTEIN: uncharacterized protein LOC108030513 [Drosophila biarmipes]
CL1703.Contig2_All	Novel_gene	1	1873	10.06	12.51	5.83	16.74	19.68	16.25	9.466	17.556	-0.4774059	0.389778069	0.053632851	tubulin alpha-3E chain [Rhinatrema bivittatum] >XP_030049836.1 tubulin alpha-3 chain [Microcaecilia unicolor] >XP_033779108.1 tubulin alpha-3E chain isoform X2 [Geotrypetes seraphini]
Unigene8693_All	Novel_gene	1	492	1.83	3.33	0.29	1.07	1.98	1.38	1.816	1.476	0.444920423	0.891723705	0.509021581	PREDICTED: semaphorin-2A isoform X1 [Drosophila suzukii]
CL1011.Contig2_All	Novel_gene	1	2606	13.34	10.15	5.75	9.73	9.03	9.01	9.746	9.256	0.461999459	0.54147137	0.114336213	PREDICTED: uncharacterized protein LOC108013938 [Drosophila suzukii]
Unigene9169_All	Novel_gene	1	250	1.51	0.51	0.47	0.51	0.49	0.52	0.83	0.506	0.500744483	0.892828076	0.523826558	NA
CL770.Contig1_All	Novel_gene	1	1006	15.97	14.77	11.58	15.94	20.25	15.97	14.106	17.386	0.163966148	0.909267993	0.576104619	PREDICTED: uncharacterized Golgi apparatus membrane protein-like protein CG5021 isoform X1 [Drosophila suzukii]
Unigene8430_All	Novel_gene	1	1470	8.63	13.98	13.39	19.19	20.51	19.28	12	19.66	-0.165116979	0.930413447	0.664291533	PREDICTED: elongation factor Ts, mitochondrial [Drosophila suzukii]
Unigene2816_All	Novel_gene	1	2143	8.41	4.62	2.43	3.83	4.95	2.57	5.153	3.783	0.7763431	0.422797471	0.064749052	PREDICTED: heparan-alpha-glucosaminide N-acetyltransferase [Drosophila suzukii]
CL1170.Contig3_All	Novel_gene	1	7995	4.6	9.95	1.2	11.09	12	10.21	5.25	11.1	-0.748355502	0.529754636	0.108610595	PREDICTED: protein-methionine sulfoxide oxidase Mical isoform X3 [Drosophila biarmipes]
Unigene9414_All	Novel_gene	1	233	0	0	0	0.6	0	0	0	0.2	-0.10557163	0.930413447	0.721786079	NA
CL1083.Contig7_All	Novel_gene	1	3814	15.69	18.18	13.31	13.6	12.86	13.82	15.726	13.426	0.672291661	0.160409141	0.011434921	PREDICTED: titin [Drosophila suzukii] >XP_016929706.1 PREDICTED: titin [Drosophila suzukii]
Unigene1444_All	Novel_gene	1	1157	328.03	346.46	448.19	423.71	487.05	434.8	374.226	448.52	0.294752581	0.860745897	0.442489986	PREDICTED: peptidyl-prolyl cis-trans isomerase [Drosophila suzukii]
Unigene9686_All	Novel_gene	1	283	0.78	0	0.36	0.79	0.77	0	0.38	0.52	0.03997537	0.992039253	0.956731425	uncharacterized protein Dyak_GE14218 [Drosophila yakuba] >EDW92195.2 uncharacterized protein Dyak_GE14218 [Drosophila yakuba]
Unigene3291_All	Novel_gene	1	399	5.47	4.4	8.42	4.21	3.35	3.83	6.096	3.796	1.114624409	0.36776353	0.048437675	NA
Unigene3278_All	Novel_gene	1	673	1.99	2.94	1.73	3.26	2.88	2.98	2.22	3.04	-0.011958877	0.994126034	0.979074538	PREDICTED: uncharacterized protein C7orf26 homolog [Drosophila suzukii]
CL668.Contig3_All	Novel_gene	1	2737	16.15	14.59	9.65	17.55	19.27	15.94	13.463	17.586	0.052172558	0.959442347	0.834364174	PREDICTED: catenin delta-2 isoform X1 [Drosophila biarmipes] >XP_016968747.1 PREDICTED: catenin delta-2 isoform X1 [Drosophila biarmipes] >XP_016968748.1 PREDICTED: catenin delta-2 isoform X1 [Drosophila biarmipes]
Unigene3819_All	Novel_gene	1	815	3.2	2.38	2.73	2.4	3.2	3.12	2.77	2.906	0.404082259	0.82377484	0.373054725	PREDICTED: Hermansky-Pudlak syndrome 1 protein homolog [Drosophila suzukii]
CL544.Contig2_All	Novel_gene	1	1447	5.88	7.52	5.5	11.64	9.29	14.59	6.3	11.84	-0.424529078	0.69265374	0.214507095	PREDICTED: succinyl-CoA ligase [GDP-forming] subunit beta, mitochondrial [Drosophila suzukii]
Unigene1661_All	Novel_gene	1	304	1.69	2.39	1.91	1.37	1.01	2.42	1.996	1.6	0.587551349	0.846066753	0.411505623	PREDICTED: lanC-like protein 3 homolog [Drosophila takahashii] >XP_017002389.1 PREDICTED: lanC-like protein 3 homolog [Drosophila takahashii]
CL1180.Contig2_All	Novel_gene	1	1724	4.48	8.15	6	8.68	7.71	5.99	6.21	7.46	0.212889094	0.906937064	0.569662012	PREDICTED: dual specificity mitogen-activated protein kinase kinase dSOR1 isoform X1 [Drosophila suzukii] >XP_016948827.1 PREDICTED: dual specificity mitogen-activated protein kinase kinase dSOR1 isoform X1 [Drosophila biarmipes]
Unigene11564_All	Novel_gene	1	269	0	0	0	0	0.43	0	0	0.143	-0.100099229	0.930413447	0.729240351	PREDICTED: cullin-5 [Drosophila biarmipes]
Unigene9769_All	Novel_gene	1	221	0	0.68	0	0	1.94	0	0.226	0.646	-0.167405391	0.938020501	0.752068815	PREDICTED: TBC1 domain family member 31 [Drosophila suzukii]
Unigene11587_All	Novel_gene	1	240	0	1.12	0	0	1.08	0	0.373	0.36	0.024709376	0.993236402	0.962908573	NA
Unigene10100_All	Novel_gene	1	251	0	0	0	0	0	0	0	0	NA	NA	NA	PREDICTED: alpha-1,3-mannosyl-glycoprotein 4-beta-N-acetylglucosaminyltransferase A [Drosophila suzukii]
Unigene9816_All	Novel_gene	1	231	0	0	0	0.61	0	0.62	0	0.41	-0.304893009	0.892828076	0.522903824	NA
Unigene11434_All	Novel_gene	1	225	NA	NA	NA	NA	NA	NA	NA	NA	NA	NA	NA	PREDICTED: uncharacterized protein LOC108035520 isoform X1 [Drosophila biarmipes]
Unigene10869_All	Novel_gene	1	263	0.45	0.92	0.42	0.46	0.89	1.39	0.596	0.913	-0.085063747	0.985686257	0.914378831	PREDICTED: histone-arginine methyltransferase CARMER [Drosophila suzukii]
Unigene8595_All	Novel_gene	1	274	0.42	0	0	0	1.23	0	0.14	0.41	-0.14952346	0.944905301	0.779852392	PREDICTED: bifunctional heparan sulfate N-deacetylase/N-sulfotransferase [Drosophila suzukii]
Unigene6907_All	Novel_gene	1	406	1.23	2.85	0.98	0.82	2.45	1.65	1.686	1.64	0.332951107	0.919270213	0.622574094	PREDICTED: cleavage and polyadenylation specificity factor 73 isoform X1 [Drosophila rhopaloa] >XP_016969178.1 PREDICTED: cleavage and polyadenylation specificity factor 73 isoform X2 [Drosophila rhopaloa]
CL215.Contig2_All	Novel_gene	1	201	0	0.86	0	0	1.61	0.86	0.286	0.823	-0.23705424	0.930413447	0.697753176	NA
Unigene9635_All	Novel_gene	1	318	0	0.31	0.29	0.63	2.47	0	0.2	1.033	-0.592020659	0.860122919	0.435237005	PREDICTED: LOW QUALITY PROTEIN: nuclear pore complex protein Nup205 [Drosophila suzukii]
Unigene1995_All	Novel_gene	1	3313	6.67	12.1	4.24	8.77	9.67	8.63	7.67	9.023	0.12841513	0.930413447	0.670253226	PREDICTED: importin-11 [Drosophila suzukii]
Unigene3211_All	Novel_gene	1	3236	59.37	61.73	37.24	65.02	65.34	62.88	52.78	64.413	0.13936783	0.892828076	0.521789345	uncharacterized protein Dmel_CG9281, isoform D [Drosophila melanogaster] >NP_573057.1 uncharacterized protein Dmel_CG9281, isoform B [Drosophila melanogaster] >NP_727881.1 uncharacterized protein Dmel_CG9281, isoform C [Drosophila melanogaster] >ACL88949.1 CG9281-PB [synthetic construct] >AAF48493.1 uncharacterized protein Dmel_CG9281, isoform B [Drosophila melanogaster] >AAL28607.1 LD02975p [Dro…
Unigene2849_All	Novel_gene	1	1403	4.02	8.39	6.46	8.63	5.27	5.56	6.29	6.486	0.420539469	0.796117707	0.326497471	PREDICTED: zyxin [Drosophila suzukii]
CL259.Contig3_All	Novel_gene	1	909	36.89	35	22.48	32.38	27.89	31.59	31.456	30.62	0.46330066	0.458161135	0.077209873	PREDICTED: synaptobrevin isoform X1 [Drosophila suzukii] >XP_016930190.1 PREDICTED: synaptobrevin isoform X1 [Drosophila suzukii] >XP_016930191.1 PREDICTED: synaptobrevin isoform X1 [Drosophila suzukii]
Unigene3007_All	Novel_gene	1	2444	99.11	167.47	80.03	196.03	255.99	204.07	115.536	218.696	-0.489319181	0.442748289	0.071702864	PREDICTED: arginine kinase isoform X1 [Drosophila suzukii]
CL1149.Contig1_All	Novel_gene	1	500	1.6	1.23	0.17	7.51	7.75	3.84	1	6.366	-1.981099728	0.033725872	0.000985069	NA
Unigene4092_All	Novel_gene	1	1136	14.51	18.36	16.99	27.93	33.99	33.14	16.62	31.686	-0.392965141	0.731275891	0.24689481	PREDICTED: signal recognition particle receptor subunit beta [Drosophila suzukii]
Unigene4822_All	Novel_gene	1	484	10.17	12.71	16.21	12.18	9.2	16.35	13.03	12.576	0.569992539	0.711807186	0.228309896	PREDICTED: U6 snRNA-associated Sm-like protein LSm4 [Drosophila suzukii]
Unigene9066_All	Novel_gene	1	205	0	0	0	0	0	0	0	0	NA	NA	NA	PREDICTED: uncharacterized protein LOC108006632 isoform X3 [Drosophila suzukii]
CL1700.Contig2_All	Novel_gene	1	2188	28.99	9.56	28.16	13.79	15.04	12.03	22.236	13.62	1.176377728	0.204116785	0.017208355	PREDICTED: TLD domain-containing protein 2 isoform X21 [Drosophila biarmipes]
Unigene2335_All	Novel_gene	1	1049	8.65	11.77	7.01	8.01	7.88	7.75	9.143	7.88	0.632725575	0.282155727	0.030154047	PREDICTED: RNA-binding protein Rsf1 [Drosophila suzukii]
Unigene7873_All	Novel_gene	1	339	0.28	0.56	0	0.28	1.1	1.97	0.28	1.116	-0.784679623	0.793946269	0.320930148	PREDICTED: BRCA2-interacting transcriptional repressor EMSY [Drosophila suzukii]
CL1516.Contig1_All	Novel_gene	1	859	104.65	113.43	135.69	38.54	40.58	80.3	117.923	53.14	1.563886298	0.016821915	0.000341772	PREDICTED: trypsin alpha-3 [Drosophila suzukii]
Unigene4659_All	Novel_gene	1	1299	4.96	7.64	3.29	5.9	5.53	6.67	5.296	6.033	0.198020864	0.894378613	0.532820643	PREDICTED: protein lunapark [Drosophila suzukii] >XP_016942985.1 PREDICTED: protein lunapark [Drosophila suzukii]
Unigene9511_All	Novel_gene	1	220	0.67	0.69	0	2.05	1.3	0.69	0.453	1.346	-0.475748214	0.89618702	0.536302876	PREDICTED: protein hairless [Drosophila biarmipes] >XP_016960895.1 PREDICTED: protein hairless [Drosophila biarmipes] >XP_016960896.1 PREDICTED: protein hairless [Drosophila biarmipes]
Unigene2096_All	Novel_gene	1	1169	1.37	6.23	2.28	4.89	5.02	4.04	3.293	4.65	-0.095174694	0.963201512	0.845236405	PREDICTED: uncharacterized protein LOC108005198 [Drosophila suzukii]
CL505.Contig2_All	Novel_gene	1	1365	2.17	2.21	1.7	1.69	2.51	2.92	2.026	2.373	0.222317581	0.909998788	0.585333514	PREDICTED: alpha-aminoadipic semialdehyde synthase, mitochondrial [Drosophila suzukii]
Unigene8269_All	Novel_gene	1	1096	2.14	2.53	0.75	1.3	1.7	1.8	1.806	1.6	0.478976736	0.783395151	0.303124612	PREDICTED: S phase cyclin A-associated protein in the endoplasmic reticulum [Drosophila suzukii]
Unigene4968_All	Novel_gene	1	1022	13.74	17.51	13.07	19.94	17.8	20.83	14.773	19.523	0.069455169	0.956451272	0.820088166	PREDICTED: uncharacterized protein C11D3.03c [Drosophila suzukii]
Unigene8661_All	Novel_gene	1	401	1.04	2.5	0	1.67	1.66	0.84	1.18	1.39	-0.011799543	0.996422541	0.987721659	PREDICTED: uncharacterized protein LOC108009381 isoform X2 [Drosophila suzukii]
Unigene7796_All	Novel_gene	1	1447	0	0	0	0.19	0.24	0	0	0.143	-0.923300207	0.657394089	0.184016302	PREDICTED: acid phosphatase type 7 isoform X3 [Drosophila suzukii]
Unigene551_All	Novel_gene	1	692	0.77	2.46	1.21	7.16	7.47	6.9	1.48	7.176	-1.660968031	0.020267282	0.00046696	PREDICTED: dopamine N-acetyltransferase-like [Drosophila suzukii]
Unigene917_All	Novel_gene	1	6023	11.78	27.36	1.42	30.86	31.92	29.79	13.52	30.856	-0.838122275	0.581099084	0.137375509	PREDICTED: protein similar isoform X1 [Drosophila biarmipes]
CL1132.Contig1_All	Novel_gene	1	567	42.55	31.14	32.21	26.22	21.83	26.34	35.3	24.796	0.965247066	0.103504223	0.005731326	PREDICTED: protein NPC2 homolog [Drosophila suzukii]
Unigene9260_All	Novel_gene	1	212	NA	NA	NA	NA	NA	NA	NA	NA	NA	NA	NA	PREDICTED: syndetin [Drosophila suzukii]
Unigene2082_All	Novel_gene	1	896	5.91	9.3	8.51	6.7	7.36	7.49	7.906	7.183	0.61917234	0.552509438	0.119127823	PREDICTED: sepiapterin reductase [Drosophila suzukii]
Unigene3902_All	Novel_gene	1	1048	3.41	8.61	6.51	6.64	8.24	9.13	6.176	8.003	0.12291469	0.944905301	0.77992912	PREDICTED: UPF0568 protein C14orf166 homolog [Drosophila suzukii] >XP_016932815.1 PREDICTED: UPF0568 protein C14orf166 homolog [Drosophila suzukii] >XP_016932817.1 PREDICTED: UPF0568 protein C14orf166 homolog [Drosophila suzukii]
Unigene10935_All	Novel_gene	1	230	0	1.86	0	0	0	0.63	0.62	0.21	0.213652683	0.930413447	0.692777852	PREDICTED: nuclear pore complex protein Nup133 [Drosophila takahashii]
CL1275.Contig1_All	Novel_gene	1	2544	19.52	16.52	8.38	15.38	8.42	10.14	14.806	11.313	0.737583044	0.305417837	0.034863903	PREDICTED: egl nine homolog 1 isoform X1 [Drosophila biarmipes]
Unigene9576_All	Novel_gene	1	203	1.62	0	0	1.66	2.35	0.84	0.54	1.616	-0.38824061	0.914813466	0.602150235	NA
Unigene6948_All	Novel_gene	1	246	5.73	3.75	0	2.67	3.65	1.61	3.16	2.643	0.328430237	0.930413447	0.671231641	NA
Unigene5612_All	Novel_gene	1	642	2.96	3.86	1.02	3.68	3.48	3.81	2.613	3.656	-0.120377966	0.951988379	0.798220733	PREDICTED: E3 ubiquitin-protein ligase Topors [Drosophila suzukii] >XP_016941025.1 PREDICTED: E3 ubiquitin-protein ligase Topors [Drosophila suzukii]
CL711.Contig3_All	Novel_gene	1	2359	1.52	7.21	1.44	8.36	10.35	5.62	3.39	8.11	-0.851343613	0.490900658	0.088937145	PREDICTED: tudor and KH domain-containing protein [Drosophila suzukii] >XP_016945703.1 PREDICTED: tudor and KH domain-containing protein [Drosophila suzukii] >XP_016945704.1 PREDICTED: tudor and KH domain-containing protein [Drosophila suzukii]
Unigene7394_All	Novel_gene	1	2277	56.29	112.61	74.12	106.74	98.48	132.43	81.006	112.55	-0.005304093	0.996430496	0.988012378	PREDICTED: acid trehalase-like protein 1, partial [Drosophila suzukii]
Unigene1232_All	Novel_gene	1	1008	5.44	8.07	3.58	6.96	6.33	6.8	5.696	6.696	0.160593151	0.916817159	0.613726414	PREDICTED: 26S proteasome non-ATPase regulatory subunit 9 [Drosophila suzukii]
Unigene187_All	Novel_gene	1	1998	29.03	22.84	11.15	24.41	26.76	23.71	21.006	24.96	0.137039712	0.92671071	0.639902143	PREDICTED: translocation protein SEC62 isoform X1 [Drosophila suzukii]
CL387.Contig10_All	Novel_gene	1	1887	2.42	1.3	0.56	1.62	3.23	2.72	1.426	2.523	-0.402080937	0.842993247	0.406596978	PREDICTED: restin homolog isoform X18 [Drosophila suzukii]
Unigene4034_All	Novel_gene	1	1668	28.64	40.29	23.22	33.69	37.53	32.55	30.716	34.59	0.260808266	0.773722998	0.292895445	putative ATP-dependent RNA helicase me31b isoform X1 [Drosophila erecta] >XP_002089052.1 me31B [Drosophila yakuba] >XP_016940980.1 PREDICTED: putative ATP-dependent RNA helicase me31b [Drosophila suzukii] >XP_016964898.1 PREDICTED: putative ATP-dependent RNA helicase me31b [Drosophila biarmipes] >EDV58480.1 uncharacterized protein Dere_GG10095 [Drosophila erecta] >EDW88764.1 me31B [Drosophila yak…
CL1184.Contig4_All	Novel_gene	1	2164	6.31	4.61	3.8	7.36	6.39	4.57	4.906	6.106	0.136557395	0.930413447	0.691730429	PREDICTED: NAD kinase isoform X1 [Drosophila suzukii]
CL808.Contig1_All	Novel_gene	1	1163	NA	NA	NA	NA	NA	NA	NA	NA	NA	NA	NA	PREDICTED: uncharacterized protein LOC108012221 isoform X1 [Drosophila suzukii]
Unigene1480_All	Novel_gene	1	986	1.18	0.73	1.15	3.69	6.19	4.51	1.02	4.796	-1.516282869	0.04842796	0.00180574	PREDICTED: collagen alpha-1(IV) chain [Drosophila suzukii]
Unigene647_All	Novel_gene	1	362	2.23	1.73	0.23	1.99	2.46	2.01	1.396	2.153	-0.212750632	0.94036695	0.76293436	PREDICTED: putative GTP-binding protein 6 [Drosophila suzukii]
CL1164.Contig1_All	Novel_gene	1	5271	15.57	18.83	8.09	29.01	32.14	29.46	14.163	30.203	-0.690941924	0.074611534	0.003426085	calcium-transporting ATPase sarcoplasmic/endoplasmic reticulum type isoform X1 [Drosophila virilis] >XP_015029873.1 calcium-transporting ATPase sarcoplasmic/endoplasmic reticulum type isoform X1 [Drosophila virilis] >XP_030561303.1 calcium-transporting ATPase sarcoplasmic/endoplasmic reticulum type isoform X1 [Drosophila novamexicana] >XP_030561312.1 calcium-transporting ATPase sarcoplasmic/endop…
CL1076.Contig2_All	Novel_gene	1	1641	6.36	5.97	2.14	7.51	6.16	6.85	4.823	6.84	-0.136925269	0.930413447	0.693227969	PREDICTED: acyl-coenzyme A thioesterase 9, mitochondrial [Drosophila suzukii]
Unigene6966_All	Novel_gene	1	230	0	0	0	0.61	0	0	0	0.203	-0.10557163	0.930413447	0.721786079	PREDICTED: histone-lysine N-methyltransferase ash1 isoform X1 [Drosophila suzukii] >XP_016931064.1 PREDICTED: histone-lysine N-methyltransferase ash1 isoform X2 [Drosophila suzukii]
CL496.Contig5_All	Novel_gene	1	3910	1.92	0.14	0.83	0.84	0.39	1.07	0.963	0.766	0.660670157	0.791079472	0.314371018	PREDICTED: G-protein coupled receptor Mth2 isoform X1 [Drosophila suzukii]
Unigene2163_All	Novel_gene	1	813	13.87	11.79	10.94	9.02	8.6	10.94	12.2	9.52	0.805336621	0.225182386	0.020301163	PREDICTED: protein crossbronx [Drosophila suzukii]
Unigene693_All	Novel_gene	1	495	1.21	0.45	0.15	1.96	1.66	1.06	0.603	1.56	-0.709180887	0.795956257	0.325495815	heparan-sulfate 6-O-sulfotransferase 2 [Scaptodrosophila lebanonensis]
Unigene3791_All	Novel_gene	1	1576	5.12	6.01	2.8	6.11	4.13	4.54	4.643	4.926	0.294193107	0.822206579	0.370263448	PREDICTED: nuclear fragile X mental retardation-interacting protein 1 isoform X1 [Drosophila suzukii]
Unigene225_All	Novel_gene	1	1100	7.91	7.28	4.41	7.03	6.26	6.3	6.533	6.53	0.410605251	0.646224944	0.176958372	PREDICTED: congested-like trachea protein [Drosophila suzukii]
CL1772.Contig1_All	Novel_gene	1	1145	33.24	40.29	37.81	49.11	52.47	50.76	37.113	50.78	0.062689458	0.963688952	0.848437401	PREDICTED: retinol dehydrogenase 12 [Drosophila suzukii]
CL337.Contig2_All	Novel_gene	1	4911	5.1	8.79	1.48	8.95	9.02	8.95	5.123	8.973	-0.487760643	0.72318071	0.239640153	PREDICTED: AF4/FMR2 family member 4 [Drosophila rhopaloa]
Unigene3953_All	Novel_gene	1	902	47.56	65.84	61.86	87.2	82.91	85.32	58.42	85.143	-0.014378132	0.99381088	0.967093137	PREDICTED: NADH-ubiquinone oxidoreductase subunit 8 [Drosophila suzukii]
CL655.Contig2_All	Novel_gene	1	2108	2.37	3.67	1.41	5.53	4.66	4.37	2.483	4.853	-0.56571445	0.47588502	0.083428939	PREDICTED: TAR DNA-binding protein 43 [Drosophila suzukii] >XP_016930084.1 PREDICTED: TAR DNA-binding protein 43 [Drosophila suzukii] >XP_016930085.1 PREDICTED: TAR DNA-binding protein 43 [Drosophila suzukii] >XP_016930086.1 PREDICTED: TAR DNA-binding protein 43 [Drosophila suzukii] >XP_016930087.1 PREDICTED: TAR DNA-binding protein 43 [Drosophila suzukii] >XP_016930088.1 PREDICTED: TAR DNA-bindi…
CL701.Contig1_All	Novel_gene	1	257	1.94	1.46	0.44	1.48	2.37	0	1.28	1.283	0.186981961	0.954883286	0.813429756	NA
Unigene9194_All	Novel_gene	1	250	1.01	0	0.93	1.53	2.47	0	0.646	1.333	-0.136138169	0.966353213	0.859674173	PREDICTED: protein O-mannosyl-transferase 2 [Drosophila suzukii]
Unigene96_All	Novel_gene	1	1250	2.68	3.23	3.44	4.9	5.5	5.38	3.116	5.26	-0.208872605	0.914422703	0.600737592	PREDICTED: mitochondrial inner membrane protein COX18 [Drosophila suzukii]
Unigene2560_All	Novel_gene	1	493	0.61	0.91	0.15	1.82	1.82	0.76	0.556	1.466	-0.754205828	0.776313584	0.295755874	NA
Unigene2742_All	Novel_gene	1	1240	0.67	2.3	0	2.1	1.92	1.33	0.99	1.783	-0.47606929	0.890436325	0.506131745	PREDICTED: mucin-17 isoform X2 [Drosophila takahashii]
Unigene2993_All	Novel_gene	1	1232	4.65	6.01	3.68	5.84	5.92	7.09	4.78	6.283	0.042872834	0.979277287	0.891806457	PREDICTED: U5 small nuclear ribonucleoprotein 40 kDa protein [Drosophila suzukii]
Unigene7635_All	Novel_gene	1	603	3.68	5.22	0.22	2.86	4.24	3.45	3.04	3.516	0.02720068	0.99381088	0.965733489	PREDICTED: rap1 GTPase-GDP dissociation stimulator 1 isoform X2 [Drosophila suzukii]
CL198.Contig9_All	Novel_gene	1	1695	13.12	10.32	8.9	18.03	14.34	13.98	10.78	15.45	-0.046881241	0.97561685	0.881377877	PREDICTED: UDP-glucuronosyltransferase 2B16-like [Drosophila suzukii]
CL290.Contig2_All	Novel_gene	1	1090	NA	NA	NA	NA	NA	NA	NA	NA	NA	NA	NA	PREDICTED: CD63 antigen [Drosophila suzukii]
Unigene10695_All	Novel_gene	1	300	1.39	0.35	0.33	0	0.69	0	0.69	0.23	0.6610948	0.827964759	0.378826899	NA
Unigene9681_All	Novel_gene	1	428	2.58	1.15	0.76	3.09	4	2.91	1.496	3.333	-0.62413658	0.787701971	0.310964202	PREDICTED: lipid storage droplets surface-binding protein 1, partial [Drosophila suzukii]
CL1669.Contig1_All	Novel_gene	1	530	0.51	1.15	0	0.67	1.53	0.6	0.553	0.933	-0.326679193	0.930413447	0.674979897	PREDICTED: exocyst complex component 1 [Drosophila suzukii]
CL557.Contig3_All	Novel_gene	1	840	1.51	1.9	0.15	2.9	1.9	2.45	1.186	2.416	-0.619779732	0.783395151	0.303768971	PREDICTED: glycerophosphocholine phosphodiesterase GPCPD1 [Drosophila suzukii] >XP_016945685.1 PREDICTED: glycerophosphocholine phosphodiesterase GPCPD1 [Drosophila suzukii]
Unigene1248_All	Novel_gene	1	4508	8.91	19.9	6.01	19.99	20.97	15.58	11.606	18.846	-0.330971778	0.806052232	0.340264797	PREDICTED: Krueppel homolog 1 isoform X2 [Drosophila takahashii]
Unigene3106_All	Novel_gene	1	558	2.68	3.03	3.57	4.07	4.97	5.25	3.093	4.763	-0.06961042	0.977532842	0.886767825	PREDICTED: nuclear pore complex protein Nup155 [Drosophila suzukii]
CL127.Contig2_All	Novel_gene	1	1407	7.84	10.9	6.59	19.25	21.8	18.33	8.443	19.793	-0.759014588	0.09672807	0.005089157	PREDICTED: uncharacterized protein LOC108021328 isoform X2 [Drosophila suzukii]
Unigene366_All	Novel_gene	1	598	11.51	26.06	27.37	23.62	17.63	19.56	21.646	20.27	0.606740225	0.673069309	0.196011839	PREDICTED: H/ACA ribonucleoprotein complex subunit 2-like protein [Drosophila suzukii]
Unigene7798_All	Novel_gene	1	373	1.18	0.7	0	1.41	0	2.14	0.626	1.183	-0.299877718	0.930413447	0.703866238	PREDICTED: protein folded gastrulation [Drosophila suzukii]
CL662.Contig3_All	Novel_gene	1	2753	31.63	28.93	27.63	77.26	82.34	67.79	29.396	75.796	-0.831114109	0.107804213	0.006069108	PREDICTED: ATP-binding cassette sub-family D member 3 [Drosophila suzukii]
Unigene8952_All	Novel_gene	1	480	3.17	0.47	0.76	0.47	0.63	0.8	1.466	0.633	1.124684888	0.563828478	0.126770361	PREDICTED: aminoacylase-1A isoform X1 [Drosophila suzukii] >XP_016931536.1 PREDICTED: aminoacylase-1A isoform X1 [Drosophila suzukii] >XP_016931537.1 PREDICTED: aminoacylase-1A isoform X2 [Drosophila suzukii]
Unigene3330_All	Novel_gene	1	565	1.88	0.62	0.12	2.63	3.76	2.27	0.873	2.886	-1.049302845	0.548282147	0.117512028	NA
CL910.Contig1_All	Novel_gene	1	5194	8.29	5.52	2.35	7.23	6.82	4.93	5.386	6.326	0.12722137	0.931665379	0.732427408	PREDICTED: ATP-binding cassette sub-family A member 3 [Drosophila suzukii]
Unigene11579_All	Novel_gene	1	309	0	0	0	0	0	0	0	0	NA	NA	NA	PREDICTED: monocarboxylate transporter 7 [Drosophila suzukii]
Unigene5312_All	Novel_gene	1	3169	0.17	0.31	0	0.31	0.69	0.2	0.16	0.4	-0.810997337	0.74476068	0.260211358	PREDICTED: uncharacterized protein DDB_G0286299-like [Drosophila suzukii]
CL1131.Contig2_All	Novel_gene	1	2456	1093.71	1051.22	510.21	1500.09	1575.92	1354.34	885.046	1476.783	-0.334388097	0.634274999	0.169015851	PREDICTED: V-type proton ATPase catalytic subunit A [Drosophila suzukii] >XP_034101303.1 V-type proton ATPase catalytic subunit A [Drosophila albomicans]
Unigene9542_All	Novel_gene	1	214	0	0	0	0.73	0	0	0	0.243	-0.10557163	0.930413447	0.721786079	NA
CL728.Contig1_All	Novel_gene	1	1223	4.47	4.37	2.86	7.38	6.15	5.67	3.9	6.4	-0.271732149	0.83790495	0.399134694	PREDICTED: 60S ribosomal protein L22 [Drosophila suzukii]
Unigene1740_All	Novel_gene	1	311	1.3	1.96	2.75	1.63	0.97	0.99	2.003	1.196	0.92382549	0.685160878	0.20715069	PREDICTED: proteoglycan 4 [Drosophila suzukii]
Unigene10096_All	Novel_gene	1	352	0.52	0.78	0	0	0.52	0.26	0.433	0.26	0.32655532	0.930413447	0.661157844	PREDICTED: uncharacterized protein LOC108016733 [Drosophila suzukii] >XP_016938954.1 PREDICTED: uncharacterized protein LOC108016733 [Drosophila suzukii]
Unigene4523_All	Novel_gene	1	3053	2.67	3.38	1.34	4.05	4.05	4.85	2.463	4.316	-0.416557164	0.631670005	0.167391462	PREDICTED: actin-binding protein IPP [Drosophila suzukii]
Unigene650_All	Novel_gene	1	388	1.54	0.88	1.68	0.22	3.07	1.56	1.366	1.616	0.242413845	0.936615265	0.745902082	PREDICTED: alcohol dehydrogenase 1 [Drosophila suzukii]
Unigene3975_All	Novel_gene	1	429	10.88	23.32	18.64	23.45	26.17	24.78	17.613	24.8	0.031420706	0.989829845	0.940307569	PREDICTED: mitochondrial import inner membrane translocase subunit Tim13 [Drosophila biarmipes]
Unigene1165_All	Novel_gene	1	1040	3.55	3.37	2.49	2.77	3.78	2.26	3.136	2.936	0.523150592	0.655326304	0.182866049	PREDICTED: modifier of mdg4-like isoform X8 [Drosophila suzukii]
Unigene8461_All	Novel_gene	1	1076	13.66	22.08	14.32	23.98	23.91	23.67	16.686	23.853	-0.049941538	0.970325913	0.869871606	PREDICTED: cleavage and polyadenylation specificity factor subunit 5 isoform X1 [Drosophila suzukii] >XP_016975212.1 PREDICTED: cleavage and polyadenylation specificity factor subunit 5 isoform X1 [Drosophila rhopaloa] >XP_017121845.1 PREDICTED: cleavage and polyadenylation specificity factor subunit 5 isoform X1 [Drosophila elegans]
Unigene1385_All	Novel_gene	1	1363	18.87	19.04	16.19	25.04	23.65	23.28	18.033	23.99	0.071655761	0.953666442	0.806420453	PREDICTED: prostaglandin E synthase 2 [Drosophila suzukii]
CL117.Contig10_All	Novel_gene	1	2008	0.72	0	0	0	0.13	0.06	0.24	0.063	0.81497108	0.767842426	0.284307902	PREDICTED: nose resistant to fluoxetine protein 6 [Drosophila suzukii]
Unigene5672_All	Novel_gene	1	305	2584.69	1003.62	1442.13	773	631.74	602.12	1676.813	668.953	1.7215301	0.003670559	4.12E-05	PREDICTED: proline-rich protein 2 [Drosophila suzukii]
Unigene7568_All	Novel_gene	1	2011	23.21	16.1	7.01	19.39	20.7	19.8	15.44	19.963	0.000263465	0.999677903	0.999384398	PREDICTED: uncharacterized protein LOC108018141 isoform X2 [Drosophila suzukii]
Unigene5905_All	Novel_gene	1	861	0.73	1.08	0.07	2.25	2.62	2.47	0.626	2.446	-1.385664891	0.225182386	0.020299453	PREDICTED: uncharacterized protein LOC108137639 isoform X1 [Drosophila elegans] >XP_017114934.1 PREDICTED: uncharacterized protein LOC108137639 isoform X1 [Drosophila elegans]
Unigene341_All	Novel_gene	1	891	124.63	184.67	151.73	211.29	159.42	142.65	153.676	171.12	0.332813326	0.806777347	0.340870025	PREDICTED: troponin C-akin-1 protein [Drosophila suzukii] >XP_016947884.1 PREDICTED: troponin C-akin-1 protein [Drosophila biarmipes] >XP_017070425.1 PREDICTED: troponin C-akin-1 protein [Drosophila eugracilis]
Unigene5670_All	Novel_gene	1	384	7.84	17.66	22.79	16.84	16.95	21.76	16.096	18.516	0.376549449	0.873403178	0.472004892	PHD finger protein 5a [Drosophila melanogaster] >XP_001970025.1 PHD finger-like domain-containing protein 5A [Drosophila erecta] >XP_001993134.2 PHD finger-like domain-containing protein 5A [Drosophila grimshawi] >XP_002038106.1 PHD finger-like domain-containing protein 5A [Drosophila sechellia] >XP_002069384.1 PHD finger-like domain-containing protein 5A isoform X1 [Drosophila willistoni] >XP_00…
Unigene2381_All	Novel_gene	1	748	1.22	2.05	0.08	3.89	1.65	2.43	1.116	2.656	-0.788647599	0.711807186	0.228505572	NA
Unigene545_All	Novel_gene	1	398	0.85	2.11	0	2.54	3.37	2.14	0.986	2.683	-0.831369507	0.740954561	0.256005675	NA
CL710.Contig2_All	Novel_gene	1	910	36.72	17.21	17.07	17.14	20.29	18	23.666	18.476	0.775223655	0.333310644	0.040435689	PREDICTED: protein late bloomer [Drosophila suzukii]
Unigene6708_All	Novel_gene	1	1321	41.23	62.08	59.57	50.97	51.95	59.37	54.293	54.096	0.507842801	0.631735196	0.167526702	PREDICTED: 26S proteasome non-ATPase regulatory subunit 4 [Drosophila rhopaloa]
CL392.Contig3_All	Novel_gene	1	2232	133.42	103.73	27.22	77.66	33.45	86.54	88.123	65.883	0.651410962	0.634249525	0.16897182	PREDICTED: maltase A1 [Drosophila suzukii]
CL1778.Contig2_All	Novel_gene	1	787	2.97	0.76	2.06	1.09	1.29	2.18	1.93	1.52	0.760375849	0.700574112	0.220179275	PREDICTED: myosin heavy chain, non-muscle [Drosophila suzukii]
CL143.Contig3_All	Novel_gene	1	5342	1.73	1.45	0.31	6.68	4.08	2.68	1.163	4.48	-1.472894868	0.060669073	0.002532925	PREDICTED: protein timeless isoform X2 [Drosophila biarmipes]
CL427.Contig5_All	Novel_gene	1	805	38.85	18.19	16.34	37.76	41.62	29.93	24.46	36.436	-0.113979389	0.941075398	0.765293786	PREDICTED: arrestin domain-containing protein 3 [Drosophila takahashii]
Unigene5837_All	Novel_gene	1	688	2.03	0.67	1.4	4.13	4.92	2.32	1.366	3.79	-0.781972165	0.643784677	0.174498536	NA
Unigene4830_All	Novel_gene	1	584	31.58	31.78	25.47	20.92	22.87	23.09	29.61	22.293	0.860929366	0.082888069	0.004064095	PREDICTED: tubulin-specific chaperone A [Drosophila suzukii]
Unigene2556_All	Novel_gene	1	246	1.04	0.53	0.96	2.11	0.51	0	0.843	0.873	0.219214224	0.944898189	0.779111002	putative Per a allergen [Periplaneta americana]
Unigene4585_All	Novel_gene	1	4094	4.51	5.82	1.9	7.42	7.39	6.25	4.076	7.02	-0.414106354	0.644771902	0.17531992	PREDICTED: uncharacterized protein LOC108005043 [Drosophila suzukii]
Unigene7666_All	Novel_gene	1	400	0.63	12.53	0	6.3	7.93	4.45	4.386	6.226	-0.236402371	0.939017198	0.757659181	PREDICTED: ribosome biogenesis protein BMS1 homolog isoform X1 [Drosophila suzukii]
Unigene11550_All	Novel_gene	1	209	0	0	0	0	0	0.78	0	0.26	-0.106152597	0.930413447	0.721005585	eukaryotic translation elongation factor 1 alpha 2, isoform A [Drosophila melanogaster] >NP_733449.1 eukaryotic translation elongation factor 1 alpha 2, isoform B [Drosophila melanogaster] >NP_996315.1 eukaryotic translation elongation factor 1 alpha 2, isoform D [Drosophila melanogaster] >NP_996316.1 eukaryotic translation elongation factor 1 alpha 2, isoform C [Drosophila melanogaster] >XP_0019…
Unigene5654_All	Novel_gene	1	585	18.33	20.47	31.76	33.52	30.82	30.59	23.52	31.643	0.173603831	0.930413447	0.698641425	PREDICTED: small integral membrane protein 4 [Drosophila suzukii]
Unigene1076_All	Novel_gene	1	1318	6.12	6.04	3.85	5.49	5.71	5.77	5.336	5.656	0.339203824	0.731275891	0.247116366	PREDICTED: cyclin-dependent kinase 9 [Drosophila takahashii]
Unigene10409_All	Novel_gene	1	250	0.5	1.02	0	0	0.49	0	0.506	0.163	0.333086404	0.912839205	0.593267659	PREDICTED: probable histone-lysine N-methyltransferase Mes-4 [Drosophila suzukii]
Unigene3374_All	Novel_gene	1	431	1.49	0.37	0.71	0.93	1.11	1.13	0.856	1.056	0.139200811	0.963688952	0.84941852	NA
Unigene163_All	Novel_gene	1	2478	880.79	313.71	265.23	102.68	88.34	114.5	486.576	101.84	2.458449979	2.92E-06	7.88E-09	PREDICTED: hornerin [Drosophila suzukii]
CL1990.Contig9_All	Novel_gene	1	2257	5.64	3.06	4.44	0.05	2.2	1.32	4.38	1.19	1.86439178	0.101889261	0.005552157	PREDICTED: nose resistant to fluoxetine protein 6 [Drosophila suzukii]
CL140.Contig1_All	Novel_gene	1	2342	0.91	0.8	0	1.9	1.9	1.87	0.57	1.89	-1.159096744	0.477295479	0.08396813	Phenylalanyl-tRNA synthetase subunit beta, related [Eimeria necatrix] >CDJ62264.1 Phenylalanyl-tRNA synthetase subunit beta, related [Eimeria necatrix]
Unigene10315_All	Novel_gene	1	243	0.54	0	0.99	0.54	0	0.55	0.51	0.363	0.350792001	0.919408723	0.624455453	PREDICTED: trypsin [Drosophila suzukii]
Unigene5915_All	Novel_gene	1	586	0.24	1.65	0	1.19	1.91	0.6	0.63	1.233	-0.46826386	0.899041155	0.54446481	PREDICTED: LOW QUALITY PROTEIN: uncharacterized protein LOC108016011 [Drosophila suzukii]
Unigene9972_All	Novel_gene	1	281	0	0	0	0	2.34	1.21	0	1.183	-0.912839821	0.662300276	0.187642463	NA
Unigene4536_All	Novel_gene	1	618	3.37	2.66	0	1.5	2.98	3.04	2.01	2.506	-0.035348631	0.99259093	0.960942259	PREDICTED: tropomodulin isoform X4 [Drosophila suzukii]
Unigene4294_All	Novel_gene	1	503	0.89	2.2	0	1.77	2.8	2.53	1.03	2.366	-0.692180826	0.8038695	0.336025584	PREDICTED: disintegrin and metalloproteinase domain-containing protein 10 isoform X1 [Drosophila suzukii]
Unigene7590_All	Novel_gene	1	919	11.68	14.12	12.06	12.32	9.97	11.22	12.62	11.17	0.638928077	0.41139902	0.061124922	PREDICTED: uncharacterized protein LOC108011150 [Drosophila suzukii]
Unigene1376_All	Novel_gene	1	931	95.55	79.29	107.52	207.02	208.16	235.89	94.12	217.023	-0.601983279	0.53820449	0.112437954	PREDICTED: peroxisomal membrane protein PMP22 [Drosophila biarmipes]
Unigene2073_All	Novel_gene	1	4439	59.84	49.7	14.22	45.82	52.56	43.73	41.253	47.37	0.123337099	0.934950353	0.742248777	PREDICTED: E3 ubiquitin-protein ligase Su(dx) [Drosophila suzukii]
Unigene4164_All	Novel_gene	1	494	1.67	1.65	0.73	1.51	1.36	1.53	1.35	1.466	0.229484295	0.930413447	0.711082422	NA
Unigene7456_All	Novel_gene	1	369	112.28	172.5	213.38	230.53	229.18	244.01	166.053	234.573	0.106968947	0.953028323	0.803749118	NA
Unigene7210_All	Novel_gene	1	3055	5.59	8.82	4.94	14.36	15.13	15.21	6.45	14.9	-0.750763213	0.104551784	0.005799645	PREDICTED: endoplasmic reticulum metallopeptidase 1 isoform X4 [Drosophila suzukii]
CL1990.Contig7_All	Novel_gene	1	2239	343.98	65.93	67.96	47.38	68.51	70.24	159.29	62.043	1.53792271	0.075018331	0.00346679	PREDICTED: nose resistant to fluoxetine protein 6 [Drosophila suzukii]
Unigene8659_All	Novel_gene	1	615	1.12	0.44	0.76	1	2.12	1.34	0.773	1.486	-0.32864014	0.917966319	0.616267395	NA
Unigene1071_All	Novel_gene	1	1438	1.53	2.84	0.51	2.87	2.49	2.24	1.626	2.533	-0.300349991	0.892828076	0.523078392	PREDICTED: transportin-3 [Drosophila suzukii]
Unigene742_All	Novel_gene	1	616	0.56	1.76	0.54	1.11	1.45	2.46	0.953	1.673	-0.34910379	0.910394238	0.58671236	PREDICTED: RNA cytidine acetyltransferase [Drosophila biarmipes]
CL932.Contig2_All	Novel_gene	1	5970	10.81	8.03	2.24	5.57	8.16	5.91	7.026	6.546	0.403193712	0.796306684	0.326891447	PREDICTED: uncharacterized protein LOC108006862 isoform X1 [Drosophila suzukii]
CL962.Contig2_All	Novel_gene	1	1125	4.13	6.8	4.88	4.43	6.72	6.56	5.27	5.903	0.296029075	0.860557688	0.438409607	PREDICTED: uncharacterized protein LOC108010095 isoform X1 [Drosophila suzukii]
Unigene3319_All	Novel_gene	1	374	2.57	6.78	2.67	4.46	5.36	6.16	4.006	5.326	-0.00094611	0.999642178	0.998586149	PREDICTED: negative elongation factor E [Drosophila elegans]
Unigene9186_All	Novel_gene	1	226	1.26	0	0	0	0	0	0.42	0	0.252778912	0.900988239	0.555769531	NA
Unigene927_All	Novel_gene	1	607	2.39	1.57	1.1	2.38	1.71	0.8	1.686	1.63	0.406442774	0.886988271	0.49612887	uncharacterized protein LOC111076266 isoform X26 [Drosophila obscura]
Unigene2314_All	Novel_gene	1	1068	48.41	67.61	49.5	48	52.69	62.03	55.173	54.24	0.484663763	0.538573708	0.112901241	PREDICTED: AN1-type zinc finger protein 2A [Drosophila suzukii]
Unigene11553_All	Novel_gene	1	453	0	0	0.17	0	0	1.04	0.056	0.346	-0.293574315	0.92321324	0.631991776	PREDICTED: integumentary mucin C.1-like [Stomoxys calcitrans]
CL72.Contig4_All	Novel_gene	1	2203	0	0.11	0	0.12	0.2	0.06	0.036	0.126	-0.639004805	0.848586704	0.416019219	PREDICTED: glutathione synthetase isoform X2 [Drosophila suzukii]
Unigene4580_All	Novel_gene	1	1973	1.45	2.72	0.44	2.72	3.4	2.59	1.536	2.903	-0.560985521	0.703761476	0.221790243	PREDICTED: tyrosine-protein phosphatase 10D isoform X1 [Drosophila suzukii] >XP_016939214.1 PREDICTED: tyrosine-protein phosphatase 10D isoform X1 [Drosophila suzukii]
Unigene9386_All	Novel_gene	1	217	1.38	0.71	0	0.7	0.67	0	0.696	0.456	0.235431661	0.933467369	0.736497897	PREDICTED: protein ENL [Drosophila suzukii]
Unigene4428_All	Novel_gene	1	344	0.54	0.81	0	0.54	1.61	1.1	0.45	1.083	-0.509261292	0.892828076	0.520044588	NA
CL1441.Contig1_All	Novel_gene	1	607	1.29	1.54	0	3.12	4.28	2.88	0.943	3.426	-1.260652778	0.401386889	0.057204331	ribosomal protein L19, putative [Eimeria necatrix] >CDJ65760.1 ribosomal protein L19, putative [Eimeria necatrix]
CL300.Contig1_All	Novel_gene	1	1491	10.83	10.86	5.25	11.38	9.83	11.57	8.98	10.926	0.108761688	0.930413447	0.699351829	LOW QUALITY PROTEIN: uncharacterized protein Dsimw501_GD10415 [Drosophila simulans] >KMY91759.1 LOW QUALITY PROTEIN: uncharacterized protein Dsimw501_GD10415 [Drosophila simulans]
Unigene3404_All	Novel_gene	1	422	0.58	0.77	0	1.54	2.88	2.33	0.45	2.25	-1.361720817	0.423368042	0.065307566	PREDICTED: vacuolar protein sorting-associated protein 13B isoform X2 [Drosophila suzukii]
CL662.Contig2_All	Novel_gene	1	3253	1.32	2.59	0.52	10.1	10.43	5.43	1.476	8.653	-2.057221345	0.000295051	1.85E-06	PREDICTED: ATP-binding cassette sub-family D member 3 [Drosophila suzukii]
Unigene8944_All	Novel_gene	1	303	2.39	0.34	0	1.03	1.69	0.35	0.91	1.023	0.0786945	0.987866675	0.920702793	NA
Unigene10322_All	Novel_gene	1	317	0	0	2.95	0	0.31	0	0.983	0.103	0.886948509	0.687578326	0.208978592	PREDICTED: uncharacterized protein LOC108011618 [Drosophila suzukii]
Unigene9557_All	Novel_gene	1	354	0	0.27	0	0	0	0	0.09	0	0.116731983	0.930413447	0.70062935	uncharacterized protein Dsimw501_GD29128, isoform F [Drosophila simulans] >KMZ08894.1 uncharacterized protein Dsimw501_GD29128, isoform F [Drosophila simulans]
CL1714.Contig1_All	Novel_gene	1	1065	1.69	0.75	0.57	0	0.52	0.81	1.003	0.443	1.085914269	0.586005606	0.140324772	PREDICTED: uncharacterized protein LOC108141800 isoform X2 [Drosophila elegans]
CL440.Contig1_All	Novel_gene	1	1891	0.62	0.17	0	0.41	0.33	0.07	0.263	0.27	0.142359992	0.96584608	0.855251442	PREDICTED: arginine-glutamic acid dipeptide repeats protein isoform X7 [Drosophila suzukii]
CL458.Contig1_All	Novel_gene	1	376	2.87	9.85	0	5.85	2.2	5.52	4.24	4.523	0.046236323	0.991229566	0.950564742	NA
Unigene1299_All	Novel_gene	1	578	28.86	34.88	44.25	31.29	25.38	29.03	35.996	28.566	0.84775137	0.342084639	0.042329488	PREDICTED: ragulator complex protein LAMTOR3 homolog [Drosophila suzukii] >XP_016963272.1 PREDICTED: ragulator complex protein LAMTOR3 homolog [Drosophila biarmipes] >XP_016987298.1 PREDICTED: ragulator complex protein LAMTOR3 homolog [Drosophila rhopaloa] >XP_016993652.1 PREDICTED: ragulator complex protein LAMTOR3 homolog [Drosophila takahashii] >XP_017044889.1 PREDICTED: ragulator complex prot…
CL1171.Contig1_All	Novel_gene	1	1231	0.77	1.09	2.58	3.03	2.47	2.36	1.48	2.62	-0.108172298	0.965530903	0.854119152	PREDICTED: uncharacterized protein LOC108014727 [Drosophila suzukii]
CL708.Contig1_All	Novel_gene	1	1740	9.84	21.07	10.65	26.37	19.54	29.04	13.853	24.983	-0.407278111	0.73761416	0.251992905	PREDICTED: glutarate-semialdehyde dehydrogenase DavD-like [Drosophila suzukii] >XP_016932879.1 PREDICTED: glutarate-semialdehyde dehydrogenase DavD-like [Drosophila suzukii]
CL392.Contig5_All	Novel_gene	1	1876	56.37	42.46	109.68	8.49	22.51	12.43	69.503	14.476	2.571503876	0.000221936	1.32E-06	PREDICTED: maltase A1 [Drosophila suzukii]
CL214.Contig1_All	Novel_gene	1	301	272.1	33.76	73.52	46.3	44.13	48.66	126.46	46.363	1.635340874	0.081750292	0.003979506	zona pellucida sperm-binding protein 4-like [Pseudochaenichthys georgianus]
Unigene3758_All	Novel_gene	1	1372	2.37	3.78	1.4	3.06	4.65	3.91	2.516	3.873	-0.223062227	0.900628464	0.54685587	PREDICTED: tetratricopeptide repeat protein 7B isoform X1 [Drosophila suzukii]
Unigene3797_All	Novel_gene	1	1459	2.33	4.11	1.74	3.68	5.25	3.97	2.726	4.3	-0.240698293	0.888700868	0.499874669	PREDICTED: 5-methylcytosine rRNA methyltransferase NSUN4 [Drosophila suzukii]
Unigene1278_All	Novel_gene	1	903	9.31	18.42	16.2	12.66	13.69	14.28	14.643	13.543	0.598094188	0.588807279	0.142879868	PREDICTED: transcription initiation factor TFIID subunit 9 [Drosophila suzukii]
CL259.Contig4_All	Novel_gene	1	1110	0	0	0	0	0	0	0	0	NA	NA	NA	PREDICTED: synaptobrevin isoform X2 [Drosophila suzukii]
Unigene3728_All	Novel_gene	1	1792	3.94	5.46	2.21	7.3	7.39	6.75	3.87	7.146	-0.48051892	0.509512948	0.097885018	PREDICTED: solute carrier family 22 member 6 [Drosophila suzukii]
CL326.Contig4_All	Novel_gene	1	1427	28.92	10.99	32.44	24.27	29.48	47.8	24.116	33.85	0.119069277	0.95542391	0.817966433	mucin related 29B [Drosophila melanogaster] >AAN11165.1 mucin related 29B [Drosophila melanogaster]
Unigene4950_All	Novel_gene	1	1066	10.98	21.33	13.93	21.16	27.45	25.51	15.413	24.706	-0.194994473	0.909256259	0.575186006	PREDICTED: complement component 1 Q subcomponent-binding protein, mitochondrial [Drosophila suzukii]
Unigene4380_All	Novel_gene	1	240	0	1.12	1.52	0.56	0	2.84	0.88	1.133	0.119389394	0.973813181	0.875402583	NA
CL1922.Contig2_All	Novel_gene	1	1565	10.39	10.69	9	17.83	25.06	20.03	10.026	20.973	-0.55390564	0.437319285	0.070122279	PREDICTED: selenium-binding protein 1 [Drosophila suzukii]
Unigene3017_All	Novel_gene	1	4020	16.76	13.24	3.5	13.57	14.44	13.5	11.166	13.836	0.011432784	0.994126034	0.977147721	PREDICTED: H(+)/Cl(-) exchange transporter 5 [Drosophila biarmipes]
Unigene5409_All	Novel_gene	1	3068	3.77	6.01	1.89	6.36	6.91	6.3	3.89	6.523	-0.375971191	0.713506391	0.230405228	PREDICTED: uncharacterized protein LOC108014724 [Drosophila suzukii] >XP_016936384.1 PREDICTED: uncharacterized protein LOC108014724 [Drosophila suzukii]
CL380.Contig1_All	Novel_gene	1	604	1.38	2.27	1.69	2.1	1.52	2.66	1.78	2.093	0.189975781	0.932457339	0.734329615	PREDICTED: oocyte zinc finger protein XlCOF6-like [Cyprinodon variegatus]
Unigene10928_All	Novel_gene	1	283	0	1.18	0	0	1.15	0.4	0.393	0.516	-0.054469842	0.989829845	0.935267037	chromodomain-helicase-DNA-binding protein 9 isoform X2 [Coturnix japonica]
Unigene3656_All	Novel_gene	1	2154	1.81	1.59	0.83	3.22	4.38	2.84	1.41	3.48	-0.843532445	0.203246231	0.017030674	PREDICTED: nesprin-1 isoform X10 [Drosophila eugracilis]
Unigene9914_All	Novel_gene	1	235	1.73	0	0	0	1.13	0	0.576	0.376	0.147979139	0.951444465	0.796538356	PREDICTED: uncharacterized protein LOC108019172 [Drosophila suzukii]
CL552.Contig2_All	Novel_gene	1	2213	2.63	3.82	1.93	6.44	6.1	4.48	2.793	5.673	-0.58732082	0.410344495	0.060431239	PREDICTED: aarF domain-containing protein kinase 4 [Drosophila suzukii]
CL667.Contig3_All	Novel_gene	1	300	0	0	0	0	0.36	0	0	0.12	-0.100099229	0.930413447	0.729240351	PREDICTED: protein no-on-transient A [Drosophila suzukii]
Unigene7_All	Novel_gene	1	2912	1.29	1.28	0.07	1.29	1.01	0.74	0.88	1.013	0.020402044	0.994126034	0.974198316	PREDICTED: protein phosphatase 1 regulatory subunit 12B isoform X7 [Drosophila biarmipes]
Unigene10511_All	Novel_gene	1	399	0	1.47	0	0.63	1.26	0.43	0.49	0.773	-0.203713666	0.950600837	0.794563625	PREDICTED: uncharacterized protein LOC108009056 [Drosophila suzukii]
Unigene5219_All	Novel_gene	1	264	0.9	0	0	0	3.09	0.46	0.3	1.183	-0.411736772	0.901699284	0.557909886	NA
Unigene3775_All	Novel_gene	1	1155	1.7	1.87	0.6	2.5	2.88	2.67	1.39	2.683	-0.533228796	0.69165616	0.213455448	PREDICTED: N-acetylgalactosaminyltransferase 7 [Drosophila biarmipes]
CL567.Contig6_All	Novel_gene	1	4280	12.07	5.06	3.36	11.38	13.32	12.43	6.83	12.376	-0.42821586	0.773802291	0.293242422	PREDICTED: LOW QUALITY PROTEIN: rhoGEF domain-containing protein gxcJ [Drosophila suzukii]
Unigene2794_All	Novel_gene	1	2291	3.86	6.31	3.47	6.67	6.8	6.23	4.546	6.566	-0.093313859	0.938020501	0.751275975	PREDICTED: mitoguardin [Drosophila biarmipes]
Unigene10270_All	Novel_gene	1	205	1.59	0.82	3.6	1.62	0.77	0.82	2.003	1.07	0.815392877	0.783395151	0.303411199	NA
Unigene9332_All	Novel_gene	1	213	NA	NA	NA	NA	NA	NA	NA	NA	NA	NA	NA	PREDICTED: eIF-2-alpha kinase GCN2 [Drosophila suzukii]
CL884.Contig2_All	Novel_gene	1	530	0.96	1.77	0.26	2.19	2.33	1.45	0.996	1.99	-0.515638871	0.85712762	0.427132284	NA
Unigene11499_All	Novel_gene	1	237	0.57	1.73	0	1.15	0	0.58	0.766	0.576	0.184147185	0.952361996	0.800308427	NA
CL1558.Contig2_All	Novel_gene	1	1163	1.35	1.31	0.37	2.81	2.24	1.38	1.01	2.143	-0.652734096	0.684644587	0.206479062	PREDICTED: blood vessel epicardial substance isoform X1 [Drosophila biarmipes] >XP_016954510.1 PREDICTED: blood vessel epicardial substance isoform X1 [Drosophila biarmipes]
Unigene11152_All	Novel_gene	1	205	0	0	0	0.81	0	0.82	0	0.543	-0.304893009	0.892828076	0.522903824	PREDICTED: LOW QUALITY PROTEIN: mitochondrial ribonuclease P protein 3 [Drosophila suzukii]
Unigene2000_All	Novel_gene	1	1449	3.27	5.27	2.76	5.57	5.37	5.46	3.766	5.466	-0.108557287	0.931862319	0.733342266	PREDICTED: loricrin [Drosophila suzukii]
CL309.Contig4_All	Novel_gene	1	3712	4.64	5.31	1.69	7.19	7.9	6.57	3.88	7.22	-0.523720946	0.511220138	0.098943008	PREDICTED: phosphatidylinositol-binding clathrin assembly protein LAP isoform X6 [Drosophila takahashii]
Unigene8089_All	Novel_gene	1	3034	6.79	7.02	2.38	4.79	5.03	5.56	5.396	5.126	0.409151867	0.687578326	0.208628036	PREDICTED: serendipity locus protein H-1 [Drosophila suzukii]
Unigene7381_All	Novel_gene	1	815	2.03	4.07	1.06	3.8	4.91	4.36	2.386	4.356	-0.471092329	0.772539818	0.291155152	PREDICTED: BUD13 homolog, partial [Drosophila suzukii]
CL483.Contig11_All	Novel_gene	1	2384	1.74	0.91	0.94	1.61	1.06	0.99	1.196	1.22	0.390867373	0.832837105	0.389498786	PREDICTED: RNA-binding protein 45-like [Drosophila suzukii] >XP_016943620.1 PREDICTED: RNA-binding protein 45-like [Drosophila suzukii]
Unigene2414_All	Novel_gene	1	722	0.82	3.31	1.06	2.98	3.36	3.54	1.73	3.293	-0.479643659	0.82377484	0.37282516	PREDICTED: thymidylate synthase [Drosophila suzukii]
Unigene1963_All	Novel_gene	1	2541	5.67	8.39	5.98	6.29	6.3	6.9	6.68	6.496	0.490715683	0.544757892	0.115808696	PREDICTED: nedd8-activating enzyme E1 catalytic subunit [Drosophila suzukii]
Unigene977_All	Novel_gene	1	3555	1.85	2.92	0.53	4.17	4.04	3.01	1.766	3.74	-0.720180111	0.489839027	0.088397385	PREDICTED: uncharacterized protein LOC108020409 [Drosophila suzukii] >XP_016944194.1 PREDICTED: uncharacterized protein LOC108020409 [Drosophila suzukii]
Unigene3232_All	Novel_gene	1	1220	24.55	17.52	18.25	15.07	15.75	13.57	20.106	14.796	0.900894478	0.115716578	0.006754097	PREDICTED: selenide, water dikinase 2 [Drosophila suzukii]
CL112.Contig5_All	Novel_gene	1	1863	0	1.27	0.2	0	0.76	0.23	0.49	0.33	0.429001639	0.911049257	0.588089517	flocculation protein FLO11 isoform X3 [Drosophila mauritiana]
CL1128.Contig1_All	Novel_gene	1	217	0.69	0	0	2.11	0	0.72	0.23	0.943	-0.323561924	0.917333943	0.61527743	PREDICTED: glycerate kinase [Drosophila suzukii] >XP_016945945.1 PREDICTED: glycerate kinase [Drosophila suzukii]
CL968.Contig2_All	Novel_gene	1	638	7.54	10.36	5.36	6.8	10.43	10.55	7.753	9.26	0.161053488	0.930413447	0.651495694	PREDICTED: 39S ribosomal protein L50, mitochondrial [Drosophila suzukii]
Unigene4669_All	Novel_gene	1	1824	0.25	0.51	0	2.39	4.01	1.72	0.253	2.706	-2.550687338	0.003362219	3.61E-05	PREDICTED: LOW QUALITY PROTEIN: twitchin [Drosophila suzukii]
CL905.Contig2_All	Novel_gene	1	1904	16.57	8.95	5.68	6.28	10.11	7.76	10.4	8.05	0.73461372	0.389778069	0.053651288	PREDICTED: kalirin isoform X1 [Drosophila suzukii]
Unigene3679_All	Novel_gene	1	2473	1.22	3.83	1.24	3.19	2.87	2.65	2.096	2.903	-0.095026649	0.956792407	0.822839762	PREDICTED: probable ATP-dependent RNA helicase DDX10 [Drosophila suzukii] >XP_016939242.1 PREDICTED: probable ATP-dependent RNA helicase DDX10 [Drosophila suzukii]
CL777.Contig2_All	Novel_gene	1	2783	1.48	2.32	0.18	3.42	4.6	4.4	1.326	4.14	-1.217696101	0.240733103	0.022833629	dynein heavy chain, cytoplasmic isoform X3 [Drosophila erecta] >KQS43608.1 uncharacterized protein Dere_GG14159, isoform C [Drosophila erecta]
CL144.Contig3_All	Novel_gene	1	2684	9.97	16.27	2.03	17.78	23.18	15.4	9.423	18.786	-0.659879123	0.617241507	0.159148999	PREDICTED: mucolipin-3-like [Drosophila suzukii]
Unigene8421_All	Novel_gene	1	1339	10.67	9.65	8.53	9.49	10.61	11.16	9.616	10.42	0.354611509	0.741270166	0.256471605	PREDICTED: WW domain-containing oxidoreductase isoform X1 [Drosophila suzukii]
Unigene7089_All	Novel_gene	1	5732	13.29	6.46	1.51	5.41	6.47	4.99	7.086	5.623	0.572517621	0.73978866	0.253170188	PREDICTED: LOW QUALITY PROTEIN: inositol 1,4,5-trisphosphate receptor [Drosophila biarmipes]
Unigene2699_All	Novel_gene	1	1264	2.16	2.93	1.29	2.69	3.44	3.61	2.126	3.246	-0.206717724	0.909441636	0.578327889	Phenylalanyl-tRNA synthetase subunit beta, related [Eimeria necatrix] >CDJ62264.1 Phenylalanyl-tRNA synthetase subunit beta, related [Eimeria necatrix]
CL1712.Contig2_All	Novel_gene	1	1950	43.08	12.2	9.51	86.19	87.67	65.7	21.596	79.853	-1.341514299	0.09122276	0.004692374	PREDICTED: tubulointerstitial nephritis antigen-like [Drosophila suzukii] >XP_016929247.1 PREDICTED: tubulointerstitial nephritis antigen-like [Drosophila suzukii]
CL848.Contig1_All	Novel_gene	1	2756	76.36	110.5	54.13	74.27	81.66	81.5	80.33	79.143	0.422010112	0.447095402	0.072931945	PREDICTED: thioredoxin reductase 1, mitochondrial isoform X1 [Drosophila suzukii]
CL442.Contig2_All	Novel_gene	1	3503	16.32	18.42	3.24	15.38	26.85	17.4	12.66	19.876	-0.323108856	0.870423893	0.466154989	Gliotactin precursor [Drosophila suzukii] >NP_001344012.1 Gliotactin precursor [Drosophila suzukii] >NP_001344013.1 Gliotactin precursor [Drosophila suzukii]
Unigene4992_All	Novel_gene	1	728	1.53	4.96	1.05	5.27	3.23	3.95	2.513	4.15	-0.356943027	0.887873261	0.498314306	PREDICTED: U3 small nucleolar RNA-associated protein 15 homolog [Drosophila suzukii]
Unigene11221_All	Novel_gene	1	723	0.27	0.45	0.53	0.63	0.45	0.54	0.416	0.54	0.107346854	0.975592587	0.881211407	ATP synthase F0 subunit 6 [Homo sapiens] >ABB99315.1 ATP synthase F0 subunit 6 [Homo sapiens] >ABB99328.1 ATP synthase F0 subunit 6 [Homo sapiens] >ABB99341.1 ATP synthase F0 subunit 6 [Homo sapiens] >ABB99354.1 ATP synthase F0 subunit 6 [Homo sapiens]
Unigene3964_All	Novel_gene	1	388	10.79	8.13	7.33	6.4	5.48	7.13	8.75	6.336	0.872562238	0.372989885	0.049366953	PREDICTED: uncharacterized protein LOC108008701 [Drosophila suzukii]
Unigene8380_All	Novel_gene	1	653	31.15	31.52	30.6	38.39	38.39	41.28	31.09	39.353	0.169318388	0.916403513	0.607913666	PREDICTED: uncharacterized protein LOC108016288 [Drosophila suzukii]
CL108.Contig1_All	Novel_gene	1	301	3.11	1.39	2.58	3.13	3.76	1.06	2.36	2.65	0.232039017	0.935193424	0.742663292	PREDICTED: probable serine hydrolase [Drosophila suzukii]
Unigene7487_All	Novel_gene	1	768	4.46	7.53	6.11	5.6	7.21	6.29	6.033	6.366	0.398853082	0.795956257	0.325306695	PREDICTED: DNA-directed RNA polymerase III subunit RPC8-like [Drosophila suzukii]
CL1580.Contig3_All	Novel_gene	1	2505	10.01	8.84	11.01	12.36	11.26	12.6	9.953	12.073	0.2496073	0.888637021	0.499734395	PREDICTED: telomerase Cajal body protein 1 isoform X1 [Drosophila suzukii]
CL126.Contig8_All	Novel_gene	1	4299	9.14	1.91	1.39	0	1.84	3.03	4.146	1.623	0.69343002	0.824019931	0.373833117	phospholipid-transporting ATPase IA isoform X8 [Drosophila erecta] >KQS62748.1 uncharacterized protein Dere_GG22494, isoform I [Drosophila erecta]
Unigene7682_All	Novel_gene	1	525	0.97	2.34	0.94	1.8	1.25	2.23	1.416	1.76	0.068986222	0.984886217	0.91071513	PREDICTED: zinc finger protein 664 [Drosophila ficusphila]
CL1361.Contig4_All	Novel_gene	1	248	0	0	0	0	0	0	0	0	NA	NA	NA	uncharacterized protein Dyak_GE21663, isoform F [Drosophila yakuba] >KRK01439.1 uncharacterized protein Dyak_GE21663, isoform F [Drosophila yakuba]
Unigene5060_All	Novel_gene	1	709	1.86	3.57	0.27	1.02	2.32	1.67	1.9	1.67	0.359584658	0.908628068	0.573561464	PREDICTED: rho guanine nucleotide exchange factor 10 [Drosophila suzukii]
Unigene502_All	Novel_gene	1	1172	13.29	17.65	9.63	21.81	23.38	19.46	13.523	21.55	-0.237204577	0.815004015	0.35205816	PREDICTED: probable cardiolipin synthase (CMP-forming) [Drosophila biarmipes]
Unigene2562_All	Novel_gene	1	460	0.34	1.67	0	1.68	1.34	1.87	0.67	1.63	-0.683778322	0.822206579	0.36941731	NA
CL608.Contig3_All	Novel_gene	1	12949	12.77	19.09	2.49	17.58	26.18	20.38	11.45	21.38	-0.573517222	0.691566317	0.213157484	PREDICTED: spectrin beta chain, non-erythrocytic 5 isoform X5 [Drosophila biarmipes]
CL515.Contig2_All	Novel_gene	1	1655	168.98	211.01	150.15	326.19	279.63	279.79	176.713	295.203	-0.265712403	0.796232773	0.326675184	PREDICTED: glyoxylate reductase/hydroxypyruvate reductase isoform X2 [Drosophila suzukii]
CL390.Contig1_All	Novel_gene	1	3045	0.2	0.88	1.62	1.37	1.87	1.76	0.9	1.666	-0.161666295	0.951264939	0.795354378	PREDICTED: lysosomal alpha-mannosidase [Drosophila suzukii]
CL5.Contig6_All	Novel_gene	1	1444	17.26	14.29	12.66	8.14	9.43	8.48	14.736	8.683	1.198845498	0.006256237	8.41E-05	PREDICTED: probable cytochrome P450 12d1 proximal, mitochondrial [Drosophila suzukii]
Unigene8316_All	Novel_gene	1	666	3.73	1.69	1.85	3.61	6.84	6.05	2.423	5.5	-0.625032399	0.687578326	0.208930477	PREDICTED: GRIP and coiled-coil domain-containing protein 2 [Drosophila suzukii]
Unigene4087_All	Novel_gene	1	1112	13.69	12.16	9.81	40.66	40.06	30.01	11.886	36.91	-1.119175966	0.011179342	0.000186432	PREDICTED: SPARC [Drosophila suzukii]
CL467.Contig4_All	Novel_gene	1	1104	6.23	1.39	0.95	1.63	2.93	2.76	2.856	2.44	0.492608339	0.842525843	0.405607336	PREDICTED: ovalbumin-related protein X [Drosophila suzukii] >XP_016940898.1 PREDICTED: ovalbumin-related protein X [Drosophila suzukii]
Unigene10647_All	Novel_gene	1	447	0	3.5	0	0	0	0	1.166	0	1.067010808	0.571992991	0.131024349	PREDICTED: ATP-dependent RNA helicase vasa [Drosophila suzukii]
Unigene1378_All	Novel_gene	1	1730	13.3	20.52	12.53	12.45	13.2	12.41	15.45	12.686	0.709923782	0.164168597	0.011914996	PREDICTED: heat shock 70 kDa protein 14 [Drosophila suzukii]
Unigene10015_All	Novel_gene	1	478	0.32	0	0	0.48	3.02	0.64	0.106	1.38	-1.486554828	0.410364711	0.060626451	NA
Unigene9119_All	Novel_gene	1	259	0.47	0.47	0.43	0	0	0	0.456	0	0.768468835	0.72204738	0.238513912	PREDICTED: uncharacterized protein LOC108007672 [Drosophila suzukii]
Unigene4919_All	Novel_gene	1	1514	142.34	146.98	96.98	152.24	167.21	145.45	128.766	154.966	0.177121563	0.860557688	0.438361749	eukaryotic translation initiation factor 1A, isoform C [Drosophila melanogaster] >NP_524728.2 eukaryotic translation initiation factor 1A, isoform A [Drosophila melanogaster] >NP_996231.1 eukaryotic translation initiation factor 1A, isoform B [Drosophila melanogaster] >XP_001359311.1 uncharacterized protein Dpse_GA20792, isoform A [Drosophila pseudoobscura pseudoobscura] >XP_001964385.1 eukaryoti…
Unigene6147_All	Novel_gene	1	505	2.94	1.17	0	0.29	0	0.44	1.37	0.243	1.294478896	0.517285904	0.102302932	NA
Unigene318_All	Novel_gene	1	1237	2.05	3.32	3.2	1.84	2.52	2.23	2.856	2.196	0.831039746	0.422797471	0.064596904	PREDICTED: ketimine reductase mu-crystallin [Drosophila suzukii]
Unigene9652_All	Novel_gene	1	257	0	0	0.44	0.96	0.47	0.49	0.146	0.64	-0.324191839	0.93012748	0.647339582	NA
Unigene3746_All	Novel_gene	1	3851	8.91	10.37	3.43	13.56	13.68	13.41	7.57	13.55	-0.471418355	0.54413115	0.115460801	PREDICTED: LOW QUALITY PROTEIN: E3 ubiquitin-protein ligase MARCH6 [Drosophila suzukii]
Unigene4460_All	Novel_gene	1	251	2	0	1.38	0.51	1.47	0.51	1.126	0.83	0.483596225	0.896887429	0.539537678	NA
CL607.Contig1_All	Novel_gene	1	427	3.02	3.2	2.66	0.94	1.62	2.12	2.96	1.56	1.180278396	0.367087181	0.048249493	NA
CL1971.Contig1_All	Novel_gene	1	1970	2.25	0.79	0.33	0.41	0.53	0.91	1.123	0.616	1.003677254	0.511220138	0.098825719	PREDICTED: protein phosphatase 1F [Drosophila suzukii]
Unigene8216_All	Novel_gene	1	1893	6.59	11.68	5.62	11.49	13.15	10.07	7.963	11.57	-0.116154089	0.930413447	0.698006236	spermine synthase, isoform C [Drosophila melanogaster] >AHN58069.1 spermine synthase, isoform C [Drosophila melanogaster]
Unigene432_All	Novel_gene	1	1605	18.14	17.24	13.05	21.52	24.32	20.09	16.143	21.976	0.020116161	0.989829845	0.939938057	uncharacterized protein Dyak_GE14344, isoform B [Drosophila yakuba] >XP_015051624.1 uncharacterized protein Dyak_GE14344, isoform C [Drosophila yakuba] >KRK00515.1 uncharacterized protein Dyak_GE14344, isoform B [Drosophila yakuba] >KRK00516.1 uncharacterized protein Dyak_GE14344, isoform C [Drosophila yakuba]
Unigene2428_All	Novel_gene	1	472	0.97	3.54	0	2.11	3.07	2.94	1.503	2.706	-0.451435642	0.896560653	0.536834502	PREDICTED: nuclear pore complex protein Nup160 homolog [Drosophila suzukii]
CL1412.Contig2_All	Novel_gene	1	1437	49.55	42.57	45.63	52.52	65.89	57	45.916	58.47	0.16693084	0.916817159	0.612362126	PREDICTED: endoplasmic reticulum resident protein 44 [Drosophila biarmipes]
CL248.Contig1_All	Novel_gene	1	2687	3.22	3.35	1.12	3.49	3.69	3.36	2.563	3.513	-0.092209688	0.947232506	0.785747738	PREDICTED: spermatogenesis-associated protein 20 isoform X1 [Drosophila suzukii]
Unigene4685_All	Novel_gene	1	1668	0.72	2.3	0.13	2.26	2.08	1.66	1.05	2	-0.579014531	0.804052429	0.336548285	PREDICTED: regulator of nonsense transcripts 2 [Drosophila suzukii]
CL753.Contig2_All	Novel_gene	1	5302	4.54	5.06	1.14	5.07	5.25	4.9	3.58	5.073	-0.179474981	0.92696615	0.642017953	PREDICTED: protein TANC2 isoform X6 [Drosophila biarmipes]
Unigene1890_All	Novel_gene	1	2265	5.55	9.02	3.58	5.69	6.76	6.45	6.05	6.3	0.316173052	0.762558548	0.27992792	PREDICTED: another transcription unit protein [Drosophila takahashii]
Unigene825_All	Novel_gene	1	913	12.89	12.58	9.63	11.55	26.32	19.65	11.7	19.173	-0.222203181	0.900988239	0.55148497	PREDICTED: molybdenum cofactor biosynthesis protein 1 isoform X1 [Drosophila suzukii] >XP_016926974.1 PREDICTED: molybdenum cofactor biosynthesis protein 1 isoform X1 [Drosophila suzukii] >XP_016926975.1 PREDICTED: molybdenum cofactor biosynthesis protein 1 isoform X1 [Drosophila suzukii]
Unigene8809_All	Novel_gene	1	356	0	0	0	0	0.25	0.52	0	0.256	-0.417260893	0.860557688	0.439261865	PREDICTED: solute carrier organic anion transporter family member 2A1 [Drosophila suzukii]
Unigene11245_All	Novel_gene	1	568	1.37	1.36	0	0.12	0	0	0.91	0.04	1.641612528	0.314428434	0.036618284	alpha-1-antitrypsin 1-1 isoform 2 [Mus musculus]
CL1741.Contig2_All	Novel_gene	1	1576	6.46	8.92	6.95	6.52	6.54	6.71	7.443	6.59	0.629774959	0.391810211	0.054230266	PREDICTED: G protein pathway suppressor 2 isoform X3 [Drosophila suzukii]
Unigene11009_All	Novel_gene	1	331	0	1.45	0	0.58	0.57	0	0.483	0.383	0.12557413	0.965941183	0.857176507	PREDICTED: protein pecanex [Drosophila suzukii]
CL1208.Contig2_All	Novel_gene	1	4222	NA	NA	NA	NA	NA	NA	NA	NA	NA	NA	NA	PREDICTED: 2-oxoglutarate dehydrogenase-like, mitochondrial isoform X1 [Drosophila ficusphila] >XP_017059810.1 PREDICTED: 2-oxoglutarate dehydrogenase-like, mitochondrial isoform X1 [Drosophila ficusphila] >XP_017059811.1 PREDICTED: 2-oxoglutarate dehydrogenase-like, mitochondrial isoform X1 [Drosophila ficusphila] >XP_017059812.1 PREDICTED: 2-oxoglutarate dehydrogenase-like, mitochondrial isofor…
CL1103.Contig3_All	Novel_gene	1	2470	21.11	25.56	11.7	34.35	32.77	32.23	19.456	33.116	-0.365501157	0.54845065	0.117681183	PREDICTED: cholinephosphotransferase 1 isoform X1 [Drosophila biarmipes]
Unigene8503_All	Novel_gene	1	423	7.29	10.49	15.56	6.14	7.83	8.51	11.113	7.493	1.052099658	0.344847608	0.043151512	PREDICTED: D-tyrosyl-tRNA(Tyr) deacylase 1 isoform X1 [Drosophila biarmipes]
Unigene10122_All	Novel_gene	1	268	0	0	0	0.44	0	0	0	0.146	-0.10557163	0.930413447	0.721786079	NA
Unigene1585_All	Novel_gene	1	326	2.08	3.59	0.56	4.49	4.73	2.73	2.076	3.983	-0.477998934	0.870423893	0.465546739	PREDICTED: exosome component 10 [Drosophila suzukii]
Unigene7897_All	Novel_gene	1	487	2.33	2.46	2.23	3.71	2.32	1.87	2.34	2.633	0.276445829	0.919270213	0.621887088	PREDICTED: probable deoxyhypusine synthase [Drosophila biarmipes]
Unigene220_All	Novel_gene	1	1438	5.63	10.16	3.72	12.03	12.36	14.45	6.503	12.946	-0.591741607	0.422779266	0.064535592	PREDICTED: isovaleryl-CoA dehydrogenase, mitochondrial [Drosophila suzukii]
CL419.Contig3_All	Novel_gene	1	884	8.82	10.7	4.44	9.73	10.88	9.88	7.986	10.163	0.0350534	0.983534875	0.907082692	PREDICTED: mitochondrial uncoupling protein 4 isoform X1 [Drosophila suzukii] >XP_016939224.1 PREDICTED: mitochondrial uncoupling protein 4 isoform X1 [Drosophila suzukii]
CL1262.Contig2_All	Novel_gene	1	1732	13.23	15.23	6.84	13.02	15.66	12.21	11.766	13.63	0.178590444	0.884399678	0.49205443	PREDICTED: sorting nexin-32 isoform X1 [Drosophila suzukii]
Unigene6955_All	Novel_gene	1	471	0.16	0.65	0.62	4.88	1.95	0.49	0.476	2.44	-1.170827896	0.553575654	0.119841655	Pyruvate/Phosphoenolpyruvate kinase-like domain [Pseudocohnilembus persalinus]
CL100.Contig3_All	Novel_gene	1	277	0.81	0	0.38	0.41	2.01	1.67	0.396	1.363	-0.535467913	0.887368579	0.49721448	NA
Unigene2498_All	Novel_gene	1	633	1.4	2.02	1.56	1.82	1.61	2.37	1.66	1.933	0.221593151	0.930413447	0.681418026	PREDICTED: nuclear pore complex protein Nup133 [Drosophila biarmipes]
CL750.Contig2_All	Novel_gene	1	5719	2.27	2.54	0	1.19	0.78	1.33	1.603	1.1	0.336579029	0.930413447	0.669950355	PREDICTED: zinc finger protein 271 isoform X1 [Drosophila suzukii] >XP_016940174.1 PREDICTED: zinc finger protein 271 isoform X1 [Drosophila suzukii] >XP_016940182.1 PREDICTED: zinc finger protein 271 isoform X1 [Drosophila suzukii] >XP_016963707.1 PREDICTED: zinc finger protein 271 isoform X1 [Drosophila biarmipes] >XP_016963708.1 PREDICTED: zinc finger protein 271 isoform X1 [Drosophila biarmip…
Unigene1977_All	Novel_gene	1	1072	1.8	3.03	0.55	3.74	3.53	3.47	1.793	3.58	-0.618253052	0.659240721	0.185469193	PREDICTED: ras GTPase-activating protein 1 [Drosophila suzukii] >XP_016942343.1 PREDICTED: ras GTPase-activating protein 1 [Drosophila suzukii]
Unigene2951_All	Novel_gene	1	3872	34.62	29.63	13.54	21.29	30.01	31.71	25.93	27.67	0.278185276	0.822206579	0.370330934	PREDICTED: aminopeptidase N [Drosophila suzukii]
Unigene8223_All	Novel_gene	1	1216	4.18	5.19	3.64	5.11	4.66	4.59	4.336	4.786	0.304341209	0.817512128	0.356107634	PREDICTED: uncharacterized protein LOC108007670 [Drosophila suzukii]
Unigene3144_All	Novel_gene	1	772	3.17	6.25	5.67	5.15	5.58	6.08	5.03	5.603	0.341455588	0.863195843	0.449342434	PREDICTED: UPF0428 protein CG16865 isoform X1 [Drosophila suzukii]
Unigene6426_All	Novel_gene	1	1196	6.49	0.1	0.89	3.55	0.84	0.51	2.493	1.633	0.661311063	0.828093328	0.381220137	PREDICTED: sarcoplasmic reticulum histidine-rich calcium-binding protein [Drosophila suzukii]
Unigene11414_All	Novel_gene	1	287	0	0.38	0	0	0	0.39	0.126	0.13	0.010486775	0.994126034	0.980991661	NA
Unigene8145_All	Novel_gene	1	2085	15.61	12.87	6.55	13.89	12.91	14.87	11.676	13.89	0.138468422	0.924569287	0.634385914	PREDICTED: beta-1,4-glucuronyltransferase 1 [Drosophila suzukii] >XP_016926985.1 PREDICTED: beta-1,4-glucuronyltransferase 1 [Drosophila suzukii] >XP_016926992.1 PREDICTED: beta-1,4-glucuronyltransferase 1 [Drosophila suzukii]
Unigene8265_All	Novel_gene	1	1918	10.24	13.71	5.77	16.74	15.33	15.9	9.906	15.99	-0.296226433	0.741270166	0.256593519	adaptor protein complex 2, mu subunit, isoform C [Drosophila melanogaster] >NP_651049.3 adaptor protein complex 2, mu subunit, isoform B [Drosophila melanogaster] >NP_732744.1 adaptor protein complex 2, mu subunit, isoform A [Drosophila melanogaster] >XP_001358717.1 AP-2 complex subunit mu [Drosophila pseudoobscura] >XP_001964786.1 AP-2 complex subunit mu [Drosophila ananassae] >XP_001982273.1 AP…
CL933.Contig1_All	Novel_gene	1	2299	71.41	11.65	6.42	4.83	6.26	6.44	29.826	5.843	2.241809432	0.009652452	0.0001502	PREDICTED: branched-chain-amino-acid aminotransferase, cytosolic [Drosophila suzukii]
CL419.Contig1_All	Novel_gene	1	1743	11.21	9.96	6.85	9.41	6.44	9.08	9.34	8.31	0.58273341	0.423046605	0.065197872	PREDICTED: mitochondrial uncoupling protein 4 isoform X1 [Drosophila suzukii] >XP_016939224.1 PREDICTED: mitochondrial uncoupling protein 4 isoform X1 [Drosophila suzukii]
CL112.Contig3_All	Novel_gene	1	5986	0.14	1.52	0.02	0	2.19	0.15	0.56	0.78	-0.094928175	0.981689636	0.897777891	flocculation protein FLO11 isoform X2 [Drosophila pseudoobscura]
Unigene8534_All	Novel_gene	1	859	1.68	3.31	1.14	3.34	3.14	2.41	2.043	2.963	-0.142280393	0.938639622	0.754108474	PREDICTED: exosome component 10-like [Drosophila suzukii]
Unigene2905_All	Novel_gene	1	1560	2.24	1.58	1.04	2.73	3.63	3.17	1.62	3.176	-0.508984298	0.651136046	0.180328598	NA
Unigene5692_All	Novel_gene	1	719	10.33	24.84	20.88	20.89	22.43	22.72	18.683	22.013	0.273591031	0.892828076	0.523824586	PREDICTED: density-regulated protein homolog [Drosophila suzukii]
Unigene6208_All	Novel_gene	1	2760	2.44	3.99	0.26	4.82	6.42	3.66	2.23	4.966	-0.782482739	0.622922097	0.162296262	syntaxin-binding protein 5 isoform X3 [Drosophila erecta]
Unigene8514_All	Novel_gene	1	956	0.13	1.07	0.31	0.83	2.18	2.31	0.503	1.773	-1.108628819	0.500593167	0.095029359	PREDICTED: uncharacterized protein LOC108021532 [Drosophila suzukii] >XP_016945784.1 PREDICTED: uncharacterized protein LOC108021532 [Drosophila suzukii]
Unigene6649_All	Novel_gene	1	2243	118.21	189.8	113.37	347.27	245.41	212.07	140.46	268.25	-0.467277246	0.599749273	0.149085302	PREDICTED: transketolase-like protein 2 isoform X2 [Drosophila suzukii]
CL1653.Contig1_All	Novel_gene	1	2062	1.07	0.97	0.65	0.96	0.79	0.83	0.896	0.86	0.459360561	0.764997033	0.281876476	PREDICTED: uncharacterized protein KIAA0930 homolog isoform X2 [Drosophila suzukii]
CL1552.Contig2_All	Novel_gene	1	593	261.15	5.57	1.7	17.09	42.7	70.04	89.473	43.276	0.629294455	0.856206777	0.42614261	PREDICTED: cuticle collagen 2-like [Drosophila rhopaloa]
CL1425.Contig2_All	Novel_gene	1	2470	10.12	18.99	7.8	66.23	69.29	57.92	12.303	64.48	-1.929613031	1.92E-08	2.71E-11	NADP-dependent malic enzyme isoform X1 [Drosophila sechellia]
Unigene6515_All	Novel_gene	1	728	3.51	2.92	0.35	2.5	2.6	2.25	2.26	2.45	0.148732805	0.951988379	0.799337783	PREDICTED: trifunctional nucleotide phosphoesterase protein YfkN isoform X1 [Drosophila suzukii]
Unigene9284_All	Novel_gene	1	224	1.29	1.98	0	2.61	1.88	0	1.09	1.496	-0.091022287	0.982845399	0.90596991	PREDICTED: transcription factor hamlet isoform X2 [Drosophila suzukii]
Unigene8851_All	Novel_gene	1	898	2.64	1.16	0.94	0.21	0.35	0.21	1.58	0.256	2.437771029	0.007937445	0.000118386	NA
Unigene7140_All	Novel_gene	1	2290	3.07	1.42	0.14	4.4	6.2	3.62	1.543	4.74	-1.097684818	0.430658954	0.067671366	GD23852 [Drosophila simulans]
Unigene10700_All	Novel_gene	1	574	0.12	1.82	0	0	0.12	0	0.646	0.04	1.156193861	0.561302109	0.12479318	PREDICTED: serine/threonine-protein kinase greatwall isoform X4 [Drosophila eugracilis]
Unigene8908_All	Novel_gene	1	202	0.82	0	0	0	0	0	0.273	0	0.135386654	0.930413447	0.677077434	PREDICTED: kelch-like protein 26 [Drosophila suzukii]
Unigene937_All	Novel_gene	1	3752	8.47	10.64	3.05	12.85	13.56	12.22	7.386	12.876	-0.444878455	0.634459992	0.169251424	protein similar isoform X2 [Drosophila miranda]
Unigene7012_All	Novel_gene	1	519	2.55	1.26	1.09	0.99	0.85	0.28	1.633	0.706	1.253909292	0.423046605	0.065184147	NA
Unigene279_All	Novel_gene	1	1266	104.27	113.89	148.37	172.23	146.51	156.7	122.176	158.48	0.185045963	0.92650598	0.638271092	PREDICTED: lipase 3 [Drosophila suzukii]
CL328.Contig3_All	Novel_gene	1	2246	6.13	10.53	6.66	16.35	22.41	17.34	7.773	18.7	-0.769542028	0.191728327	0.015581445	PREDICTED: putative aminopeptidase W07G4.4 [Drosophila biarmipes] >XP_016961390.1 PREDICTED: putative aminopeptidase W07G4.4 [Drosophila biarmipes]
Unigene10972_All	Novel_gene	1	246	1.04	1.59	0	1.06	0	2.15	0.876	1.07	-0.01829091	0.994126034	0.980929092	PREDICTED: adenosine deaminase CECR1 [Drosophila suzukii]
Unigene480_All	Novel_gene	1	1977	26.84	19.28	13.63	35.03	23.51	21.2	19.916	26.58	0.01573752	0.993236402	0.962793788	uncharacterized protein Dsimw501_GD13571 [Drosophila simulans] >XP_033158510.1 protein extra-macrochaetae [Drosophila mauritiana] >EDX08725.1 GD13571 [Drosophila simulans] >KMY96717.1 uncharacterized protein Dsimw501_GD13571 [Drosophila simulans]
Unigene3069_All	Novel_gene	1	848	16.74	26.03	20.43	25.26	22.86	26.4	21.066	24.84	0.246123386	0.873403178	0.473128545	PREDICTED: RWD domain-containing protein 1-like [Drosophila suzukii]
Unigene9714_All	Novel_gene	1	220	0.67	0	0	0	1.96	0	0.223	0.653	-0.14952346	0.944905301	0.779852392	NA
CL495.Contig4_All	Novel_gene	1	1469	0.93	0	0.3	5.46	1.93	2.16	0.41	3.183	-1.809561938	0.159561546	0.011245646	PREDICTED: uncharacterized protein LOC108028453 isoform X2 [Drosophila biarmipes]
CL1990.Contig1_All	Novel_gene	1	302	2.12	0.7	0.34	0.35	0.7	0.36	1.053	0.47	0.781961093	0.794214192	0.323583426	PREDICTED: nose resistant to fluoxetine protein 6 [Drosophila suzukii]
CL403.Contig1_All	Novel_gene	1	475	46.91	35.55	57.26	60.34	64.41	65.16	46.573	63.303	0.148796944	0.930413447	0.723928795	myotrophin [Drosophila virilis] >EDW60297.1 uncharacterized protein Dvir_GJ20938 [Drosophila virilis]
CL717.Contig1_All	Novel_gene	1	641	0	2.61	0.74	1.61	1.21	1.74	1.116	1.52	-0.042714532	0.991813557	0.954632508	PREDICTED: methyltransferase-like protein isoform X1 [Drosophila suzukii]
CL1808.Contig1_All	Novel_gene	1	4609	4.56	5.36	1.71	7.11	7.3	6.3	3.876	6.903	-0.463615418	0.58104104	0.137064648	PREDICTED: large proline-rich protein BAG6 isoform X3 [Drosophila suzukii]
Unigene3869_All	Novel_gene	1	1170	6.1	1.99	3.07	1.16	2.18	1.72	3.72	1.686	1.449470918	0.090996625	0.004659369	PREDICTED: ZZ-type zinc finger-containing protein 3 [Drosophila suzukii]
Unigene3169_All	Novel_gene	1	1725	6.83	10.13	7.47	16.65	22.69	17.47	8.143	18.936	-0.700544685	0.277963306	0.029151055	PREDICTED: SAM50-like protein CG7639 [Drosophila suzukii]
Unigene2522_All	Novel_gene	1	292	0.37	1.11	0	1.11	1.45	1.12	0.493	1.226	-0.515757357	0.892828076	0.514952037	LOW QUALITY PROTEIN: uncharacterized protein Dsimw501_GD16002 [Drosophila simulans] >KMZ09193.1 LOW QUALITY PROTEIN: uncharacterized protein Dsimw501_GD16002 [Drosophila simulans]
Unigene8157_All	Novel_gene	1	1257	0.42	0.73	0.09	2.55	2.9	2	0.413	2.483	-1.950284477	0.015124411	0.000289522	PREDICTED: thiamine transporter 2 isoform X1 [Drosophila suzukii]
Unigene7093_All	Novel_gene	1	7377	17.21	6.37	1.09	7.13	7.1	8.99	8.223	7.74	0.317724411	0.909441636	0.578555536	PREDICTED: filamin-A isoform X6 [Drosophila eugracilis]
CL1641.Contig2_All	Novel_gene	1	2879	73.16	74.55	26.84	57.34	54.26	47.01	58.183	52.87	0.477385535	0.534669665	0.110921194	PREDICTED: 5'-AMP-activated protein kinase catalytic subunit alpha-2 [Drosophila biarmipes]
CL511.Contig1_All	Novel_gene	1	800	4.4	9.88	13.25	11.88	8.78	14.45	9.176	11.703	0.22879169	0.930413447	0.660259101	PREDICTED: uncharacterized protein LOC108006045 [Drosophila suzukii]
Unigene11151_All	Novel_gene	1	237	0	0	0	0	1.11	2.33	0	1.146	-0.702663436	0.758845186	0.275421145	NA
CL1340.Contig4_All	Novel_gene	1	4264	2.83	5.84	0.5	4.65	4.59	4.47	3.056	4.57	-0.305789375	0.900988239	0.554464084	circadian locomoter output cycles protein kaput isoform X6 [Oryzias latipes]
Unigene10099_All	Novel_gene	1	243	1.07	0	1.98	0.54	1.57	0.55	1.016	0.886	0.423061879	0.91148346	0.590233733	GL26275 [Drosophila persimilis]
CL330.Contig2_All	Novel_gene	1	1590	42.47	36.06	23.57	46.91	37.82	35.4	34.033	40.043	0.191516802	0.883285028	0.489878279	PREDICTED: uncharacterized protein LOC108016344 [Drosophila suzukii] >XP_016938470.1 PREDICTED: uncharacterized protein LOC108016344 [Drosophila suzukii]
Unigene4742_All	Novel_gene	1	769	5.96	8.34	4.15	6.34	5.86	6.2	6.15	6.133	0.401007971	0.71364217	0.230728936	PREDICTED: mediator of RNA polymerase II transcription subunit 7 [Drosophila takahashii]
Unigene2347_All	Novel_gene	1	1217	9.81	12.57	9.36	13.96	12.5	14.34	10.58	13.6	0.106549586	0.930413447	0.728817403	PREDICTED: 28S ribosomal protein S22, mitochondrial [Drosophila suzukii]
Unigene355_All	Novel_gene	1	1077	0.62	0.44	0	2.43	3.18	1	0.353	2.203	-1.775450483	0.135075549	0.008510632	troponin I isoform X2 [Drosophila miranda]
CL871.Contig1_All	Novel_gene	1	1204	3.27	3.71	2.55	6.55	7.16	5.22	3.176	6.31	-0.507863375	0.563892721	0.126817917	PREDICTED: 39S ribosomal protein L37, mitochondrial-like [Drosophila suzukii]
Unigene3074_All	Novel_gene	1	545	16.9	32.64	30.76	25.66	21.72	25.95	26.766	24.443	0.627845805	0.583497992	0.138662148	PREDICTED: single-stranded DNA-binding protein, mitochondrial isoform X1 [Drosophila suzukii] >XP_016936501.1 PREDICTED: single-stranded DNA-binding protein, mitochondrial isoform X2 [Drosophila suzukii]
Unigene956_All	Novel_gene	1	3310	4.58	4.27	1.3	3.04	3.05	3.08	3.383	3.056	0.457769549	0.688755219	0.210145162	PREDICTED: blastoderm-specific protein 25D isoform X3 [Drosophila suzukii]
Unigene76_All	Novel_gene	1	1564	2.53	3.73	1.61	3.05	3.98	3.56	2.623	3.53	-0.028503842	0.989362651	0.932533404	PREDICTED: B-cell CLL/lymphoma 7 protein family member A [Drosophila suzukii]
CL1952.Contig2_All	Novel_gene	1	1983	2.64	3.88	2.13	16.36	12.13	10.54	2.883	13.01	-1.675327012	5.64E-05	2.29E-07	PREDICTED: zinc transporter ZIP1 [Drosophila suzukii]
CL1068.Contig2_All	Novel_gene	1	1822	19.38	9.23	5.17	7.26	9.86	8.18	11.26	8.433	0.750608451	0.424799935	0.066002386	PREDICTED: pleckstrin homology-like domain family B member 1 isoform X1 [Drosophila suzukii]
Unigene6824_All	Novel_gene	1	380	0.68	2.5	0	1.37	1.82	1.38	1.06	1.523	-0.190263815	0.95336451	0.805028605	PREDICTED: titin [Drosophila suzukii]
CL1206.Contig3_All	Novel_gene	1	1129	1.56	0.33	1.23	0.73	1.31	0.92	1.04	0.986	0.541925937	0.836962867	0.395080397	PREDICTED: protein RTF2 homolog [Drosophila suzukii]
Unigene3694_All	Novel_gene	1	1794	2.36	4.28	1.26	3.27	3.14	3.56	2.633	3.323	0.012728475	0.994126034	0.972824302	PREDICTED: integrator complex subunit 4 [Drosophila suzukii]
CL1571.Contig3_All	Novel_gene	1	5341	7.77	6.02	1.92	7.01	7.69	6.15	5.236	6.95	-0.063418154	0.968730443	0.865941488	PREDICTED: unconventional myosin-Vb isoform X1 [Drosophila suzukii]
CL1331.Contig1_All	Novel_gene	1	5394	1.2	0.69	0.07	0.78	1.1	0.34	0.653	0.74	0.093866528	0.975590108	0.881009998	PREDICTED: serine/threonine-protein phosphatase 4 regulatory subunit 3 isoform X1 [Drosophila suzukii]
Unigene9402_All	Novel_gene	1	202	0	0	0	0.84	1.59	0	0	0.81	-0.41083478	0.860745897	0.443681354	PREDICTED: transmembrane and TPR repeat-containing protein CG4050 [Drosophila suzukii] >XP_016929991.1 PREDICTED: transmembrane and TPR repeat-containing protein CG4050 [Drosophila suzukii]
Unigene6596_All	Novel_gene	1	642	3.49	5.95	1.02	3.37	4.22	3.07	3.486	3.553	0.252624552	0.918352548	0.617561785	PREDICTED: transcription factor Sox-14 [Drosophila suzukii]
CL1833.Contig2_All	Novel_gene	1	1943	8.83	7.46	2.93	6.59	7.52	7.8	6.406	7.303	0.172083779	0.916300685	0.607154825	PREDICTED: uncharacterized protein LOC108032905 isoform X2 [Drosophila biarmipes]
CL608.Contig2_All	Novel_gene	1	13570	2.51	4.5	0.28	3.7	6	4.36	2.43	4.686	-0.616074769	0.74871598	0.264094944	PREDICTED: spectrin beta chain, non-erythrocytic 5 isoform X1 [Drosophila biarmipes]
Unigene5966_All	Novel_gene	1	519	1.41	0.28	0.27	1.27	2.4	1.56	0.653	1.743	-0.708062368	0.793802604	0.319645536	NA
Unigene4760_All	Novel_gene	1	1126	1.7	1.72	1.5	1.63	2.91	2.96	1.64	2.5	-0.113389611	0.952634166	0.80193811	PREDICTED: uncharacterized protein LOC108009846 [Drosophila suzukii] >XP_016930028.1 PREDICTED: uncharacterized protein LOC108009846 [Drosophila suzukii]
Unigene1238_All	Novel_gene	1	2394	40.05	20.35	12.27	14.43	18.21	17.29	24.223	16.643	0.883012178	0.21492058	0.018677772	PREDICTED: inhibitor of nuclear factor kappa-B kinase subunit beta [Drosophila biarmipes]
Unigene3338_All	Novel_gene	1	2323	1.26	0.7	0.58	0.64	1.59	6.25	0.846	2.826	-1.05160982	0.501505995	0.09535802	PREDICTED: sex peptide receptor [Drosophila suzukii] >XP_016937122.1 PREDICTED: sex peptide receptor [Drosophila suzukii]
Unigene499_All	Novel_gene	1	1054	54.78	68.11	61.14	76.68	78.18	84.23	61.343	79.696	0.128695548	0.930413447	0.689418582	PREDICTED: coatomer subunit epsilon [Drosophila suzukii]
Unigene7797_All	Novel_gene	1	879	1.57	3.71	0.21	1.84	2.13	1.77	1.83	1.913	0.137376899	0.95687552	0.825396441	PREDICTED: protein outspread isoform X2 [Drosophila suzukii]
Unigene9489_All	Novel_gene	1	240	0	0	1.01	1.12	1.62	0	0.336	0.913	-0.111817127	0.971674929	0.871597546	NA
Unigene673_All	Novel_gene	1	773	0.67	0.57	1.13	2.07	1.83	1.17	0.79	1.69	-0.402961382	0.892828076	0.514661188	NA
Unigene4442_All	Novel_gene	1	1524	0.38	0.18	0.07	0.34	0.3	0.3	0.21	0.313	-0.138545813	0.96208661	0.842207116	PREDICTED: protein bangles and beads [Drosophila biarmipes]
CL885.Contig1_All	Novel_gene	1	257	5.22	3.37	8.36	1.92	5.14	5.85	5.65	4.303	0.811089672	0.717154315	0.233801571	NA
Unigene10488_All	Novel_gene	1	1094	0.38	8.03	0.11	0.54	0.49	0.27	2.84	0.433	1.82320051	0.192365814	0.015685298	PREDICTED: uncharacterized protein LOC108018202 [Drosophila suzukii]
Unigene11095_All	Novel_gene	1	237	0	0	0	0.57	0	1.17	0	0.58	-0.422485446	0.860122919	0.435695418	PREDICTED: TOX high mobility group box family member 4 isoform X1 [Drosophila eugracilis]
Unigene6620_All	Novel_gene	1	1775	31.88	33.97	22.6	39.25	36.99	46.94	29.483	41.06	-0.032774608	0.982594207	0.900881557	PREDICTED: syntaxin-5 [Drosophila suzukii] >XP_016945775.1 PREDICTED: syntaxin-5 [Drosophila suzukii]
CL1991.Contig1_All	Novel_gene	1	1694	0.5	6.34	0.13	0	0	6.01	2.323	2.003	0.06603575	0.987330066	0.918531532	PREDICTED: basic proline-rich protein isoform X1 [Drosophila suzukii]
CL313.Contig4_All	Novel_gene	1	4196	2.61	4.01	0.47	4.73	4.15	3.09	2.363	3.99	-0.443315399	0.820545136	0.365467286	PREDICTED: embryonic polarity protein dorsal isoform X1 [Drosophila suzukii] >XP_016944799.1 PREDICTED: embryonic polarity protein dorsal isoform X1 [Drosophila suzukii] >XP_016944800.1 PREDICTED: embryonic polarity protein dorsal isoform X1 [Drosophila suzukii] >XP_016944801.1 PREDICTED: embryonic polarity protein dorsal isoform X1 [Drosophila suzukii]
CL1805.Contig1_All	Novel_gene	1	342	0.82	0.27	0	0.27	0.27	0.55	0.363	0.363	0.117354191	0.975249192	0.878673291	PREDICTED: serine protease 42-like [Drosophila suzukii]
Unigene7925_All	Novel_gene	1	273	0	0	0	1.69	1.65	0.43	0	1.256	-1.196644962	0.527049609	0.107143027	PREDICTED: probable phosphorylase b kinase regulatory subunit alpha isoform X14 [Drosophila biarmipes]
Unigene3910_All	Novel_gene	1	1077	1.17	2.52	1.74	3.83	3.79	3.28	1.81	3.633	-0.482636809	0.75789391	0.273125111	PREDICTED: tryptophan--tRNA ligase isoform X2 [Drosophila biarmipes]
Unigene1479_All	Novel_gene	1	1553	4.28	1.19	1.24	1.66	2.19	1.51	2.236	1.786	0.663152498	0.684468515	0.206224777	PREDICTED: probable phospholipid-transporting ATPase IA isoform X2 [Drosophila biarmipes]
Unigene5970_All	Novel_gene	1	332	0.86	2.89	3.26	2.89	2.86	0.29	2.336	2.013	0.553448128	0.866887268	0.457837103	PREDICTED: chromosome transmission fidelity protein 8 homolog [Drosophila suzukii]
CL287.Contig1_All	Novel_gene	1	2989	111.86	112.62	88.1	153.2	191.06	169.01	104.193	171.09	-0.233980722	0.824535347	0.374163779	PREDICTED: endoplasmic reticulum metallopeptidase 1 isoform X1 [Drosophila suzukii]
Unigene3398_All	Novel_gene	1	802	1.99	4.07	0	1.98	3.18	1.75	2.02	2.303	0.009966708	0.996623365	0.988952865	PREDICTED: uncharacterized protein LOC108015807 isoform X2 [Drosophila suzukii]
Unigene5710_All	Novel_gene	1	610	46.31	37.55	46.77	38.88	43.25	45.21	43.543	42.446	0.55499684	0.577034518	0.134151945	PREDICTED: FUN14 domain-containing protein 2 [Drosophila suzukii] >XP_016966049.1 PREDICTED: FUN14 domain-containing protein 2 [Drosophila biarmipes]
Unigene10184_All	Novel_gene	1	292	0.37	0.37	0	0	0	0.37	0.246	0.123	0.194665378	0.933467369	0.738776694	PREDICTED: cohesin subunit SA-1 [Drosophila suzukii]
Unigene3833_All	Novel_gene	1	918	1.62	3.52	0.39	2.88	2.76	2.29	1.843	2.643	-0.210866561	0.930413447	0.70174688	PREDICTED: histone-lysine N-methyltransferase setd3 [Drosophila suzukii]
Unigene821_All	Novel_gene	1	514	0.43	0.71	0.55	0.43	0.29	0.58	0.563	0.433	0.558983584	0.867631798	0.461276471	PREDICTED: transmembrane protein 181 [Drosophila suzukii]
Unigene10760_All	Novel_gene	1	217	0	0	0	0.7	0	0	0	0.233	-0.10557163	0.930413447	0.721786079	PREDICTED: uncharacterized protein LOC108007480 [Drosophila suzukii]
Unigene11275_All	Novel_gene	1	248	1.54	0.52	0.95	0	0	0	1.003	0	1.252706431	0.49179167	0.090142304	PREDICTED: actin-related protein 5 [Drosophila suzukii]
Unigene8967_All	Novel_gene	1	402	1.66	0.21	0.2	0.62	0.21	0.42	0.69	0.416	0.572779362	0.872083807	0.469481171	PREDICTED: galectin-3 [Drosophila suzukii]
Unigene5182_All	Novel_gene	1	497	1.05	1.64	1.01	1.5	2.55	1.06	1.233	1.703	-9.03E-05	0.999909588	0.999886566	NA
Unigene1821_All	Novel_gene	1	1729	3.89	0.84	3.57	0.78	1.9	2.21	2.766	1.63	1.143824524	0.402297942	0.057526136	LOW QUALITY PROTEIN: hypothetical protein ENH_00000920 [Eimeria necatrix] >CDJ65137.1 hypothetical protein ENH_00000920 [Eimeria necatrix]
CL233.Contig3_All	Novel_gene	1	2142	7.39	6.97	2.73	10.19	11.36	10.27	5.696	10.606	-0.50677045	0.507142875	0.097021656	PREDICTED: microtubule-associated protein RP/EB family member 1 isoform X4 [Drosophila suzukii]
CL155.Contig3_All	Novel_gene	1	1452	69.52	27.96	33.48	60.63	43.63	39.86	43.653	48.04	0.31131534	0.864275183	0.451270401	PREDICTED: uncharacterized protein LOC108004666 [Drosophila suzukii]
CL298.Contig1_All	Novel_gene	1	1418	2.66	2.75	1.36	5.84	3.62	4.93	2.256	4.796	-0.651217155	0.466568571	0.079779664	PREDICTED: acyl carrier protein, mitochondrial isoform X1 [Drosophila biarmipes]
CL473.Contig2_All	Novel_gene	1	3289	39.85	68.25	21.95	104.96	122.49	99.65	43.35	109.033	-0.938856082	0.046428194	0.001682102	PREDICTED: venom dipeptidyl peptidase 4 isoform X2 [Drosophila suzukii]
Unigene7648_All	Novel_gene	1	378	3.91	1.61	3.06	4.15	4.81	6.52	2.86	5.16	-0.246332575	0.930413447	0.675862716	NA
Unigene6818_All	Novel_gene	1	298	1.41	1.77	0.33	1.06	1.05	0.36	1.17	0.823	0.483564782	0.896766436	0.537427965	LOW QUALITY PROTEIN: uncharacterized protein Dsimw501_GD19948 [Drosophila simulans] >KMZ02063.1 LOW QUALITY PROTEIN: uncharacterized protein Dsimw501_GD19948 [Drosophila simulans]
Unigene6490_All	Novel_gene	1	3587	14.42	20.84	6.91	14.02	14.54	15.45	14.056	14.67	0.281731074	0.801880666	0.332429683	PREDICTED: uncharacterized protein LOC108005239 [Drosophila suzukii]
Unigene1638_All	Novel_gene	1	279	1.6	2.84	0	3.24	4.35	2.87	1.48	3.486	-0.647180832	0.832837105	0.389328793	NA
Unigene2431_All	Novel_gene	1	478	1.12	1.26	0.92	2.39	1.43	2.08	1.1	1.966	-0.307128823	0.919408723	0.624384501	NA
CL1101.Contig2_All	Novel_gene	1	2576	143.05	211.5	109.94	293.65	308.24	257.84	154.83	286.576	-0.454664403	0.411396538	0.061069316	PREDICTED: fructose-bisphosphate aldolase isoform X2 [Drosophila suzukii]
Unigene1667_All	Novel_gene	1	828	7.05	2.94	1.04	0.68	0.38	0.61	3.676	0.556	2.497963617	0.003450793	3.77E-05	unnamed protein product, partial [Oikopleura dioica]
CL1926.Contig2_All	Novel_gene	1	1790	75.41	68.95	28.26	101.25	100.44	91.74	57.54	97.81	-0.380475683	0.658383767	0.184563952	PREDICTED: uncharacterized protein LOC108008322 [Drosophila suzukii]
CL173.Contig3_All	Novel_gene	1	4473	5.99	10.28	1.47	10.96	12.77	10.55	5.913	11.426	-0.622013805	0.616673508	0.15879462	PREDICTED: heterogeneous nuclear ribonucleoprotein U isoform X1 [Drosophila suzukii]
Unigene10819_All	Novel_gene	1	581	1.21	3.46	0.58	0.24	0.24	0.24	1.75	0.24	2.219036986	0.049220925	0.001846869	PREDICTED: chymotrypsin BI [Drosophila suzukii]
Unigene1154_All	Novel_gene	1	1095	2.41	4.9	3.36	4.08	3.78	3.49	3.556	3.783	0.360456535	0.828197113	0.381531099	PREDICTED: uncharacterized protein LOC108009258 [Drosophila suzukii]
CL1667.Contig3_All	Novel_gene	1	1183	4.57	3.47	3.6	5.08	2.95	4.55	3.88	4.193	0.343685261	0.843882662	0.408160707	PREDICTED: probable serine hydrolase [Drosophila takahashii]
Unigene4374_All	Novel_gene	1	322	0.61	0.92	0	1.84	1.81	0.62	0.51	1.423	-0.641879998	0.849378069	0.416633664	uncharacterized protein LOC117188397 [Drosophila miranda]
Unigene7912_All	Novel_gene	1	403	0.41	0.83	0	0.83	0.21	1.05	0.413	0.696	-0.251255452	0.938020501	0.751110123	NA
Unigene6734_All	Novel_gene	1	926	2.81	4.07	0.58	4.58	4.74	4.53	2.486	4.616	-0.533211086	0.75789391	0.273762628	PREDICTED: exocyst complex component 6 [Drosophila suzukii]
CL1735.Contig1_All	Novel_gene	1	771	31.94	30.08	18.32	32.75	32.64	25.55	26.78	30.313	0.246590567	0.819839084	0.360765267	PREDICTED: uncharacterized protein LOC108019990 [Drosophila suzukii] >XP_016943564.1 PREDICTED: uncharacterized protein LOC108019990 [Drosophila suzukii] >XP_017111417.1 PREDICTED: uncharacterized protein LOC108135257 [Drosophila elegans] >XP_017111426.1 PREDICTED: uncharacterized protein LOC108135257 [Drosophila elegans] >XP_017111434.1 PREDICTED: uncharacterized protein LOC108135257 [Drosophila…
Unigene2242_All	Novel_gene	1	1659	8.92	12.49	7.13	13.01	14.99	14.77	9.513	14.256	-0.14454446	0.909998788	0.585446184	PREDICTED: dnaJ homolog subfamily C member 25 homolog [Drosophila suzukii]
CL1958.Contig1_All	Novel_gene	1	2029	71.22	25.16	22.34	16.14	19.6	22.52	39.573	19.42	1.334145803	0.049776758	0.00189403	PREDICTED: vacuolar protein sorting-associated protein 21 [Drosophila suzukii] >XP_016998807.1 PREDICTED: vacuolar protein sorting-associated protein 21 [Drosophila takahashii]
CL318.Contig1_All	Novel_gene	1	470	7.11	12.43	11.69	10.27	13.5	11.79	10.41	11.853	0.332022368	0.865839015	0.453281489	PREDICTED: enhancer of yellow 2 transcription factor isoform X2 [Drosophila suzukii]
CL1093.Contig2_All	Novel_gene	1	1215	5.92	18.75	7.92	39.96	54.59	45.44	10.863	46.663	-1.579154943	0.00535674	6.95E-05	PREDICTED: uncharacterized protein LOC108006907 [Drosophila suzukii]
Unigene6041_All	Novel_gene	1	419	0.58	3.1	0	0.78	2.33	1.18	1.226	1.43	-0.014214305	0.995666674	0.985409513	PREDICTED: LOW QUALITY PROTEIN: vacuolar protein sorting-associated protein 13D, partial [Drosophila suzukii]
Unigene2718_All	Novel_gene	1	857	0	0	0.18	0	0	0.09	0.06	0.03	0.247752682	0.930413447	0.656755967	PREDICTED: uncharacterized protein LOC108035848 [Drosophila biarmipes]
Unigene2412_All	Novel_gene	1	781	1.4	1.94	1.2	2.7	3.37	1.97	1.513	2.68	-0.335275294	0.880715619	0.484525215	NA
CL774.Contig1_All	Novel_gene	1	503	0.66	0.63	0.14	1	2.89	0.74	0.476	1.543	-0.918988194	0.693432051	0.215074494	PREDICTED: RING finger protein nhl-1 isoform X2 [Drosophila biarmipes]
CL1532.Contig2_All	Novel_gene	1	1065	18.02	10.61	10.55	18.03	16.56	14.68	13.06	16.423	0.141463595	0.930413447	0.688210176	uncharacterized protein Dmel_CG32280, isoform D [Drosophila melanogaster] >NP_728818.1 uncharacterized protein Dmel_CG32280, isoform A [Drosophila melanogaster] >NP_728819.1 uncharacterized protein Dmel_CG32280, isoform B [Drosophila melanogaster] >NP_728820.1 uncharacterized protein Dmel_CG32280, isoform C [Drosophila melanogaster] >XP_016030174.1 uncharacterized protein Dsimw501_GD13732, isofor…
Unigene10347_All	Novel_gene	1	212	0	0	2.66	0.74	0	0.76	0.886	0.5	0.445546284	0.892828076	0.518314624	NA
CL1057.Contig8_All	Novel_gene	1	4083	50.47	44.96	33.34	7.69	18.49	20.28	42.923	15.486	1.804417712	0.000556341	4.15E-06	PREDICTED: carnitine O-palmitoyltransferase 1, liver isoform isoform X2 [Drosophila takahashii]
Unigene11182_All	Novel_gene	1	354	0	1.03	0.73	1.03	1.02	0.26	0.586	0.77	0.068745095	0.989006661	0.930856103	PREDICTED: serine/threonine-protein phosphatase 2B catalytic subunit alpha isoform isoform X3 [Equus asinus]
Unigene1113_All	Novel_gene	1	2772	24.49	19.02	15.02	43.7	46.55	39.61	19.51	43.286	-0.669355052	0.186882533	0.014836476	PREDICTED: sodium/potassium-transporting ATPase subunit beta-2 [Drosophila suzukii]
Unigene9535_All	Novel_gene	1	464	0.17	0.33	0.48	1.5	0.33	0.17	0.326	0.666	-0.23841719	0.94036695	0.76305665	succinate dehydrogenase [ubiquinone] iron-sulfur subunit, mitochondrial, partial [Rhincodon typus]
Unigene190_All	Novel_gene	1	1398	4.36	3.13	2.59	3.12	4.14	4.24	3.36	3.833	0.252781026	0.882396654	0.487734592	PREDICTED: putative inositol monophosphatase 3 [Drosophila suzukii]
CL1514.Contig1_All	Novel_gene	1	566	0.75	2.56	0.85	2	1.25	1.76	1.386	1.67	0.068025303	0.985607124	0.91286435	PREDICTED: uncharacterized protein LOC108016055 isoform X1 [Drosophila suzukii]
Unigene7235_All	Novel_gene	1	2752	5.94	6.04	1.4	6.37	7.02	6.75	4.46	6.713	-0.255940527	0.892828076	0.516888741	PREDICTED: methionine--tRNA ligase, cytoplasmic [Drosophila suzukii]
Unigene5825_All	Novel_gene	1	1338	13.95	17.47	11.64	23.67	27.41	21.96	14.353	24.346	-0.294019736	0.757603385	0.272520715	PREDICTED: 3-ketodihydrosphingosine reductase [Drosophila suzukii]
Unigene10834_All	Novel_gene	1	371	1.42	2.37	0.45	2.14	0.71	1.2	1.413	1.35	0.273158373	0.930413447	0.707386561	PREDICTED: probable inactive tRNA-specific adenosine deaminase-like protein 3 [Drosophila suzukii]
Unigene5215_All	Novel_gene	1	489	0.46	0.61	0.15	2.46	1.84	0.77	0.406	1.69	-1.167156014	0.529754636	0.108864393	ubiquitin carboxyl-terminal hydrolase puf isoform X1 [Drosophila sechellia] >XP_032579415.1 ubiquitin carboxyl-terminal hydrolase puf isoform X1 [Drosophila sechellia]
CL105.Contig4_All	Novel_gene	1	2671	4.39	2.69	1.6	0.8	2.02	2.58	2.893	1.8	0.982450915	0.325677181	0.03880561	PREDICTED: UDP-glucuronosyltransferase 1-6 [Drosophila suzukii]
Unigene2085_All	Novel_gene	1	1676	7.5	10.72	5.1	9.87	10.19	11	7.773	10.353	-0.007629631	0.994126034	0.977373048	PREDICTED: protein phosphatase methylesterase 1 [Drosophila suzukii]
Unigene6011_All	Novel_gene	1	416	0.59	0.39	0.56	2.36	2.35	2.78	0.513	2.496	-1.297442447	0.41091995	0.060926182	PREDICTED: periodic tryptophan protein 2 homolog [Drosophila suzukii]
Unigene5313_All	Novel_gene	1	322	NA	NA	NA	NA	NA	NA	NA	NA	NA	NA	NA	PREDICTED: uncharacterized protein DDB_G0286299-like [Drosophila suzukii]
CL521.Contig3_All	Novel_gene	1	4144	5.49	1.81	0.84	2.97	3.25	4.37	2.713	3.53	-0.026943093	0.992122979	0.957814953	protein kinase shaggy isoform X4 [Drosophila erecta]
Unigene10852_All	Novel_gene	1	225	0	1.95	0	0.65	0	0	0.65	0.216	0.21431689	0.930413447	0.691797684	PREDICTED: zinc finger protein jing [Drosophila suzukii]
Unigene10392_All	Novel_gene	1	401	0	1.04	0	0	0	0	0.346	0	0.465540195	0.836962867	0.395478423	PREDICTED: protein piwi [Drosophila suzukii]
CL174.Contig7_All	Novel_gene	1	3262	NA	NA	NA	NA	NA	NA	NA	NA	NA	NA	NA	PREDICTED: myeloid leukemia factor isoform X1 [Drosophila suzukii]
CL679.Contig2_All	Novel_gene	1	6145	12.38	11.16	2.53	7.61	9.78	7.34	8.69	8.243	0.361805909	0.827668941	0.378325046	PREDICTED: partitioning defective 3 homolog isoform X1 [Drosophila suzukii]
Unigene6489_All	Novel_gene	1	3409	8.26	6.43	1.63	6.82	8.85	6.86	5.44	7.51	-0.130662299	0.938767519	0.754321475	PREDICTED: non-lysosomal glucosylceramidase isoform X1 [Drosophila suzukii]
Unigene3391_All	Novel_gene	1	628	2.94	3.22	0.95	1.84	1.63	1.31	2.37	1.593	0.809038095	0.572402764	0.131151825	uncharacterized protein Dyak_GE25669, isoform C [Drosophila yakuba] >KRK02936.1 uncharacterized protein Dyak_GE25669, isoform C [Drosophila yakuba]
Unigene8924_All	Novel_gene	1	269	1.29	1.31	0.8	0.44	1.28	1.33	1.133	1.016	0.354285513	0.930413447	0.651626829	NA
CL1664.Contig1_All	Novel_gene	1	201	0.83	1.38	0	0.85	0	0	0.736	0.283	0.195484324	0.933467369	0.737635677	PREDICTED: vacuolar protein sorting-associated protein 72 homolog [Drosophila biarmipes]
Unigene9215_All	Novel_gene	1	260	0.46	0.47	0.43	2.34	0.46	0.48	0.453	1.093	-0.336416278	0.930413447	0.669182266	NA
Unigene11056_All	Novel_gene	1	241	0	0	0	0	0	1.12	0	0.373	-0.200217113	0.916817159	0.61322318	uncharacterized protein Dyak_GE17287 [Drosophila yakuba] >EDX01946.1 uncharacterized protein Dyak_GE17287 [Drosophila yakuba]
Unigene7531_All	Novel_gene	1	1443	16.42	14.24	10.31	14	15.5	14.87	13.656	14.79	0.32618636	0.710201392	0.226883006	PREDICTED: protein farnesyltransferase subunit beta-like [Drosophila suzukii]
CL1622.Contig1_All	Novel_gene	1	961	11.85	8.95	6.73	12.12	10.6	9.48	9.176	10.733	0.216416778	0.889560282	0.504094877	PREDICTED: uncharacterized protein LOC108018305 [Drosophila suzukii] >XP_016941329.1 PREDICTED: uncharacterized protein LOC108018305 [Drosophila suzukii] >XP_016941330.1 PREDICTED: uncharacterized protein LOC108018305 [Drosophila suzukii] >XP_016941332.1 PREDICTED: uncharacterized protein LOC108018305 [Drosophila suzukii]
Unigene4990_All	Novel_gene	1	1325	19.18	16.5	12.33	41.54	39.37	42.17	16.003	41.026	-0.877115587	0.036977691	0.001142118	PREDICTED: LOW QUALITY PROTEIN: uncharacterized protein LOC108015623 [Drosophila suzukii]
CL1057.Contig6_All	Novel_gene	1	3940	NA	NA	NA	NA	NA	NA	NA	NA	NA	NA	NA	PREDICTED: carnitine O-palmitoyltransferase 1, liver isoform isoform X2 [Drosophila takahashii]
Unigene3389_All	Novel_gene	1	668	0.9	2.57	2.43	2.4	3.61	2.11	1.966	2.706	0.081472677	0.977532842	0.887255491	PREDICTED: probable ATP-dependent RNA helicase Dbp73D [Drosophila suzukii]
Unigene8989_All	Novel_gene	1	232	2.97	0	0.55	0.6	0	1.23	1.173	0.61	0.470702024	0.893658233	0.530504902	NA
Unigene4688_All	Novel_gene	1	1336	2.36	6.85	4.64	4.33	4.62	4.51	4.616	4.486	0.484747556	0.76001389	0.276233729	PREDICTED: p21-activated protein kinase-interacting protein 1-like [Drosophila suzukii]
Unigene10441_All	Novel_gene	1	374	0.47	2.57	0	0.47	0.47	1.42	1.013	0.786	0.281132367	0.930413447	0.722606582	PREDICTED: CAD protein [Drosophila suzukii] >XP_016923920.1 PREDICTED: CAD protein [Drosophila suzukii]
CL405.Contig3_All	Novel_gene	1	2054	16.04	18.36	13.89	39.49	43.33	42.03	16.096	41.616	-0.871989921	0.036409132	0.001117414	PREDICTED: seipin [Drosophila suzukii]
Unigene11249_All	Novel_gene	1	243	0	0	0	0	0.52	0	0	0.173	-0.100099229	0.930413447	0.729240351	PREDICTED: transient receptor potential channel pyrexia [Drosophila suzukii]
CL1767.Contig1_All	Novel_gene	1	1867	18.02	27.45	12.09	40.82	33.09	43.45	19.186	39.12	-0.616842205	0.275827794	0.028781326	PREDICTED: uncharacterized protein LOC108009146 [Drosophila suzukii]
CL843.Contig2_All	Novel_gene	1	1120	158.37	334.72	238.24	165.91	267.22	208.48	243.776	213.87	0.648464135	0.485175232	0.086550931	PREDICTED: uncharacterized protein LOC108020752 [Drosophila suzukii]
CL1668.Contig2_All	Novel_gene	1	796	5.79	6.96	7.02	7.35	7.06	7.14	6.59	7.183	0.374637685	0.805346516	0.339260579	PREDICTED: transmembrane protein 256 homolog isoform X2 [Drosophila suzukii] >XP_016938043.1 PREDICTED: transmembrane protein 256 homolog [Drosophila suzukii]
Unigene5780_All	Novel_gene	1	2139	49.72	57.97	21.77	78.89	86.98	75.07	43.153	80.313	-0.512429265	0.392221676	0.054537929	PREDICTED: sodium/potassium-transporting ATPase subunit beta-1 [Drosophila suzukii]
Unigene4871_All	Novel_gene	1	754	14.8	17.95	15	16.33	14.16	16.66	15.916	15.716	0.489001423	0.589153271	0.143418086	PREDICTED: uncharacterized protein LOC108006614 [Drosophila suzukii]
Unigene1498_All	Novel_gene	1	389	1.53	3.5	2.92	9.01	4.37	7.32	2.65	6.9	-0.73106827	0.679140836	0.201646397	PREDICTED: MAGE-like protein 2 isoform X1 [Drosophila suzukii]
CL608.Contig5_All	Novel_gene	1	1339	10.85	2.52	2.24	4.38	5.1	3.25	5.203	4.243	0.603347297	0.744003453	0.259855111	PREDICTED: spectrin beta chain, non-erythrocytic 1 [Drosophila suzukii]
Unigene5059_All	Novel_gene	1	1110	3.02	0.95	1.1	1.93	2.42	1.61	1.69	1.986	0.196690819	0.930413447	0.71001448	NA
CL1631.Contig2_All	Novel_gene	1	2214	33.89	15.04	11.7	22.13	25.32	22.65	20.21	23.366	0.200481808	0.914389692	0.599941491	PREDICTED: transmembrane protein 189 [Drosophila suzukii] >XP_016924061.1 PREDICTED: transmembrane protein 189 [Drosophila suzukii] >XP_016924070.1 PREDICTED: transmembrane protein 189 [Drosophila suzukii]
CL951.Contig2_All	Novel_gene	1	824	8.69	10.55	9.93	7.01	14.38	11.17	9.723	10.853	0.34162518	0.838865209	0.40078616	PREDICTED: protein-L-isoaspartate(D-aspartate) O-methyltransferase [Drosophila suzukii]
Unigene10306_All	Novel_gene	1	295	0.72	1.45	2.35	0	0.36	0	1.506	0.12	1.734266624	0.274747712	0.028426628	NA
CL1024.Contig5_All	Novel_gene	1	2808	2.53	3.12	1.83	4.13	3.94	4.13	2.493	4.066	-0.267078027	0.804952279	0.337917369	PREDICTED: vacuolar protein sorting-associated protein 41 homolog isoform X2 [Drosophila suzukii]
CL1161.Contig1_All	Novel_gene	1	474	1.61	2.56	1.08	0.81	1.93	2.11	1.75	1.616	0.425638617	0.887473679	0.497881593	PREDICTED: receptor-interacting serine/threonine-protein kinase 1 [Drosophila suzukii]
Unigene4566_All	Novel_gene	1	1797	2.26	3.32	0.25	3.33	5.05	3.62	1.943	4	-0.676941197	0.699293865	0.218905138	PREDICTED: uncharacterized protein LOC108020379 isoform X2 [Drosophila suzukii]
Unigene10863_All	Novel_gene	1	242	0	1.1	0	0.55	0.53	0	0.366	0.36	0.031919376	0.992122979	0.958116659	PREDICTED: mucin-5AC isoform X2 [Drosophila suzukii]
Unigene5237_All	Novel_gene	1	218	0.68	0	0	1.39	2	0.71	0.226	1.366	-0.628563983	0.83521084	0.393046758	NA
Unigene1394_All	Novel_gene	1	1453	21.82	19.81	13.87	14.21	15.07	14.09	18.5	14.456	0.782977714	0.059934957	0.002495237	PREDICTED: COP9 signalosome complex subunit 4 [Drosophila suzukii]
Unigene140_All	Novel_gene	1	1396	1.7	4.56	0.04	3.21	4.11	3.34	2.1	3.553	-0.434670429	0.892828076	0.522179889	PREDICTED: histone-lysine N-methyltransferase EHMT2 [Drosophila suzukii]
Unigene4510_All	Novel_gene	1	4152	2.97	3.63	2.07	5.32	5.14	5.41	2.89	5.29	-0.434953978	0.481706248	0.085422952	wings apart, isoform C [Drosophila melanogaster] >NP_001245798.1 wings apart, isoform B [Drosophila melanogaster] >NP_001285526.1 wings apart, isoform D [Drosophila melanogaster] >NP_608461.1 wings apart, isoform A [Drosophila melanogaster] >XP_001355291.3 DDB1- and CUL4-associated factor 7 [Drosophila pseudoobscura] >XP_001963917.1 DDB1- and CUL4-associated factor 7 [Drosophila ananassae] >XP_00…
CL743.Contig2_All	Novel_gene	1	1796	12.71	6.79	7.96	12.16	15.32	13.75	9.153	13.743	-0.082812126	0.956792407	0.822392076	PREDICTED: UDP-glucuronosyltransferase 1-1 [Drosophila suzukii]
Unigene3234_All	Novel_gene	1	1182	33.95	31.61	24.93	53.41	60.28	50.77	30.163	54.82	-0.376850516	0.620318327	0.16099865	PREDICTED: GTP:AMP phosphotransferase AK3, mitochondrial [Drosophila suzukii] >XP_016932886.1 PREDICTED: GTP:AMP phosphotransferase AK3, mitochondrial [Drosophila suzukii]
Unigene2590_All	Novel_gene	1	502	4.3	0.59	1.14	0.59	0.74	0.6	2.01	0.643	1.493299555	0.314561909	0.036775852	PREDICTED: neuropeptide-like protein 31 [Drosophila suzukii]
Unigene3459_All	Novel_gene	1	354	2.06	3.09	1.22	0.77	0.26	0.52	2.123	0.516	1.651775895	0.248630698	0.024069868	PREDICTED: ribonucleases P/MRP protein subunit POP1 [Drosophila suzukii]
Unigene2952_All	Novel_gene	1	793	3.64	1.75	1.49	2.01	1.61	1.37	2.293	1.663	0.794331838	0.56034353	0.124242934	PREDICTED: formin-like protein CG32138 isoform X3 [Drosophila suzukii]
CL751.Contig2_All	Novel_gene	1	1657	3.96	0	0	0.96	2.51	1.46	1.32	1.643	0.003333767	0.998926434	0.996228218	PREDICTED: sarcoplasmic reticulum histidine-rich calcium-binding protein [Drosophila suzukii]
Unigene1852_All	Novel_gene	1	508	1.75	3.36	0.42	5.11	6.9	4.28	1.843	5.43	-1.062569104	0.40573898	0.058871463	PREDICTED: segmentation protein cap'n'collar isoform X3 [Drosophila takahashii]
CL102.Contig4_All	Novel_gene	1	6293	15.28	12.29	3.79	12.25	10.55	11.43	10.453	11.41	0.192908104	0.915354466	0.605273438	PREDICTED: uncharacterized protein LOC108005960 isoform X3 [Drosophila suzukii]
Unigene5556_All	Novel_gene	1	2440	10.32	6.67	2.3	8.76	9.28	6.83	6.43	8.29	-0.017703957	0.993723134	0.965306037	PREDICTED: ATP-binding cassette sub-family G member 1 [Drosophila suzukii] >XP_016945202.1 PREDICTED: ATP-binding cassette sub-family G member 1 [Drosophila suzukii] >XP_016945203.1 PREDICTED: ATP-binding cassette sub-family G member 1 [Drosophila suzukii]
Unigene198_All	Novel_gene	1	2630	10.32	16.55	6.3	17.28	19.47	20.8	11.056	19.183	-0.405814136	0.601536172	0.149880627	PREDICTED: golgin subfamily A member 2 [Drosophila suzukii]
CL1038.Contig6_All	Novel_gene	1	1078	13.39	5.64	4.62	7.33	5.48	9.61	7.883	7.473	0.449408412	0.791097949	0.315265437	PREDICTED: uncharacterized protein LOC108008378 isoform X1 [Drosophila suzukii]
Unigene9078_All	Novel_gene	1	411	3.01	1	1.53	1.41	0.2	0.41	1.846	0.673	1.303701506	0.465835805	0.079517598	PREDICTED: uncharacterized protein LOC108011343 [Drosophila suzukii]
CL1940.Contig1_All	Novel_gene	1	1128	2.12	2.46	3.42	4.01	3.98	5.27	2.666	4.42	-0.142509453	0.93994721	0.761548248	PREDICTED: hemK methyltransferase family member 2 [Drosophila suzukii]
Unigene7350_All	Novel_gene	1	3362	20.61	17.91	5.89	19.68	22.88	21.19	14.803	21.25	-0.167663161	0.919468388	0.624657874	PREDICTED: protein numb isoform X1 [Drosophila suzukii] >XP_016944924.1 PREDICTED: protein numb isoform X1 [Drosophila suzukii]
Unigene1509_All	Novel_gene	1	712	1.74	1.05	0.38	1.44	2.16	1.72	1.056	1.773	-0.327993627	0.909998788	0.581013416	NA
CL1183.Contig3_All	Novel_gene	1	2469	23.78	9.16	1.94	1.95	2.96	2.94	11.626	2.616	2.100616346	0.010538515	0.000173537	PREDICTED: uncharacterized protein LOC108005085 [Drosophila suzukii] >XP_016923745.1 PREDICTED: uncharacterized protein LOC108005085 [Drosophila suzukii]
Unigene3178_All	Novel_gene	1	1412	51.58	65.16	53	52.23	55.89	59.01	56.58	55.71	0.496331414	0.509512948	0.097923422	uncharacterized protein Dyak_GE15910 [Drosophila yakuba] >XP_016038871.1 uncharacterized protein Dsimw501_GD29510 [Drosophila simulans] >XP_016923238.1 PREDICTED: 26S protease regulatory subunit 6B [Drosophila suzukii] >XP_016951982.1 PREDICTED: 26S protease regulatory subunit 6B [Drosophila biarmipes] >XP_032580867.1 26S proteasome regulatory subunit 6B [Drosophila sechellia] >XP_033170047.1 26S…
Unigene9703_All	Novel_gene	1	256	0	0.97	0	0	1.41	0.98	0.323	0.796	-0.268243697	0.930413447	0.692955969	PREDICTED: titin [Drosophila suzukii]
CL1414.Contig2_All	Novel_gene	1	1271	0.1	3.02	0.06	1.28	2.1	0.24	1.06	1.206	-0.007985693	0.996811399	0.991754147	PREDICTED: RNA-binding protein squid [Drosophila suzukii]
CL1039.Contig1_All	Novel_gene	1	3404	1.22	2.68	0.91	3.49	2.97	2.98	1.603	3.146	-0.577156679	0.541106708	0.114113597	PREDICTED: D(2) dopamine receptor isoform X1 [Drosophila biarmipes] >XP_016951506.1 PREDICTED: D(2) dopamine receptor isoform X1 [Drosophila biarmipes] >XP_016951507.1 PREDICTED: D(2) dopamine receptor isoform X1 [Drosophila biarmipes]
Unigene9952_All	Novel_gene	1	385	0.67	0.22	0	0.22	2	1.35	0.296	1.19	-0.807149662	0.786542914	0.308335907	PREDICTED: transport and Golgi organization protein 6 [Drosophila suzukii]
Unigene8964_All	Novel_gene	1	226	0.63	0	0	0	0	0	0.21	0	0.135386654	0.930413447	0.677077434	NA
CL1982.Contig2_All	Novel_gene	1	1159	0.16	0.57	0	0.25	0.46	0	0.243	0.236	0.141866717	0.965941183	0.857356815	PREDICTED: multivesicular body subunit 12A [Drosophila suzukii] >XP_016938795.1 PREDICTED: multivesicular body subunit 12A [Drosophila suzukii]
Unigene10396_All	Novel_gene	1	278	0	0.41	0	0	0	0	0.136	0	0.116731983	0.930413447	0.70062935	PREDICTED: uncharacterized protein LOC108020569 [Drosophila suzukii]
Unigene561_All	Novel_gene	1	789	0.49	0.88	0	1.94	2.43	1.7	0.456	2.023	-1.440507923	0.290729536	0.031680403	NA
CL2001.Contig2_All	Novel_gene	1	1501	8.06	5.76	1.08	2.64	6.52	7.13	4.966	5.43	0.14994079	0.945342741	0.780682432	PREDICTED: methylthioribose-1-phosphate isomerase [Drosophila suzukii] >XP_016931295.1 PREDICTED: methylthioribose-1-phosphate isomerase [Drosophila suzukii] >XP_016931296.1 PREDICTED: methylthioribose-1-phosphate isomerase [Drosophila suzukii]
CL767.Contig3_All	Novel_gene	1	1426	73.01	39.98	33.5	51.18	59.35	61.47	48.83	57.333	0.204862396	0.899812051	0.545569955	PREDICTED: lipopolysaccharide-induced tumor necrosis factor-alpha factor homolog [Drosophila suzukii]
CL249.Contig22_All	Novel_gene	1	2316	6.81	2.51	9.6	17.46	7.18	3.94	6.306	9.526	0.054840905	0.988915456	0.927317894	uncharacterized protein MONBRDRAFT_9021 [Monosiga brevicollis MX1] >EDQ88626.1 predicted protein [Monosiga brevicollis MX1]
Unigene6923_All	Novel_gene	1	322	1.83	3.06	0.29	1.84	2.42	0.93	1.726	1.73	0.196769846	0.948522636	0.790643537	PREDICTED: membrane-associated tyrosine- and threonine-specific cdc2-inhibitory kinase [Drosophila suzukii]
CL129.Contig1_All	Novel_gene	1	1389	68.76	78.13	47.67	155.73	162.66	139.48	64.853	152.623	-0.77868588	0.022701575	0.000538546	PREDICTED: uncharacterized protein LOC108007899 [Drosophila suzukii] >XP_016932852.1 PREDICTED: uncharacterized protein LOC108012086 [Drosophila suzukii]
Unigene5252_All	Novel_gene	1	391	0.65	0.65	0.21	1.31	0.43	0.66	0.503	0.8	-0.1729509	0.956825214	0.82473785	GL14100 [Drosophila persimilis]
Unigene5400_All	Novel_gene	1	1487	0.74	3.07	0.11	1.99	2.36	2.08	1.306	2.143	-0.407432914	0.892828076	0.524515938	PREDICTED: (E3-independent) E2 ubiquitin-conjugating enzyme UBE2O [Drosophila suzukii]
CL1003.Contig1_All	Novel_gene	1	290	0	0.48	0	2.84	0.31	0.42	0.16	1.19	-0.644759165	0.817936549	0.357017114	PREDICTED: GRAM domain-containing protein 1B isoform X14 [Drosophila suzukii]
CL298.Contig5_All	Novel_gene	1	788	0.79	0.95	1.58	0.22	1.53	2.08	1.106	1.276	0.315729993	0.930413447	0.656528324	PREDICTED: acyl carrier protein, mitochondrial isoform X1 [Drosophila biarmipes]
Unigene8772_All	Novel_gene	1	316	0.32	1.27	0	1.59	2.5	0.64	0.53	1.576	-0.689214165	0.829760862	0.383944215	PREDICTED: protein disks lost [Drosophila suzukii]
Unigene1515_All	Novel_gene	1	750	2.51	1.71	1.59	2.32	2.85	1.38	1.936	2.183	0.270224696	0.914389692	0.597469627	NA
Unigene7559_All	Novel_gene	1	1972	14.57	18.04	11.41	17.56	18.95	20.55	14.673	19.02	0.068652727	0.948089948	0.787977987	PREDICTED: heterogeneous nuclear ribonucleoprotein K isoform X3 [Drosophila suzukii]
Unigene1867_All	Novel_gene	1	4579	2.69	4.83	1.08	5.11	5.12	4.58	2.866	4.936	-0.441368392	0.720723715	0.236912	PREDICTED: axin isoform X1 [Drosophila biarmipes]
Unigene1613_All	Novel_gene	1	733	0	0	0	0.35	0.8	0.18	0	0.443	-1.642055842	0.306023295	0.034968957	PREDICTED: adult cuticle protein 1 [Drosophila takahashii]
Unigene4922_All	Novel_gene	1	2350	28.75	104.61	43.3	160.74	178.16	148.5	58.886	162.466	-0.980732208	0.202156774	0.016915643	PREDICTED: putative inorganic phosphate cotransporter [Drosophila suzukii]
Unigene5674_All	Novel_gene	1	596	1.28	2.08	0.34	2.67	2.45	2.22	1.233	2.446	-0.557179078	0.806777347	0.341818896	uncharacterized protein Dyak_GE25272, isoform A [Drosophila yakuba] >EDW95782.1 uncharacterized protein Dyak_GE25272, isoform A [Drosophila yakuba]
CL1708.Contig2_All	Novel_gene	1	476	2.4	3.34	2.77	0.96	0.8	0.97	2.836	0.91	1.762769358	0.072621555	0.003292063	PREDICTED: major royal jelly protein 1-like [Drosophila suzukii]
Unigene9677_All	Novel_gene	1	272	0	0.43	0	0.43	0.42	0.43	0.143	0.426	-0.302777089	0.930413447	0.65085815	PREDICTED: uncharacterized protein LOC108006795 [Drosophila suzukii]
Unigene10172_All	Novel_gene	1	205	0	0	0	0	1.53	0	0	0.51	-0.189883265	0.919270213	0.623655728	NA
Unigene3556_All	Novel_gene	1	403	0.41	2.27	0.59	3.11	1.86	1.26	1.09	2.076	-0.405339863	0.907422457	0.570775652	PREDICTED: superkiller viralicidic activity 2-like 2 [Drosophila suzukii]
Unigene4827_All	Novel_gene	1	747	3.05	5.57	3.71	4.15	4.34	4.61	4.11	4.366	0.353498108	0.836489775	0.394225891	PREDICTED: exosome component 10 [Drosophila suzukii]
Unigene2076_All	Novel_gene	1	3165	6.29	8.04	4.33	10.75	11.56	10.31	6.22	10.873	-0.375636267	0.538907502	0.113023448	PREDICTED: nuclear export mediator factor NEMF homolog [Drosophila suzukii]
Unigene8930_All	Novel_gene	1	244	1.59	1.08	0.49	0.54	0	0	1.053	0.18	0.913084053	0.709814815	0.226282127	NA
Unigene5079_All	Novel_gene	1	436	2.2	1.27	0	3.66	2.01	1.66	1.156	2.443	-0.548104744	0.866771775	0.456936436	PREDICTED: laminin subunit alpha isoform X1 [Drosophila suzukii]
CL1788.Contig1_All	Novel_gene	1	3949	62.01	38.85	10.96	27.88	26.62	30.05	37.273	28.183	0.665897569	0.555467106	0.121462252	PREDICTED: ATP-citrate synthase isoform X3 [Drosophila suzukii]
Unigene381_All	Novel_gene	1	359	6.02	11.8	19.02	14.86	14.72	12.47	12.28	14.016	0.413979904	0.866469534	0.455774168	ubiquitin-like protein 5 [Drosophila ananassae] >XP_001970720.1 ubiquitin-like protein 5 [Drosophila erecta] >XP_002004989.1 ubiquitin-like protein 5 [Drosophila mojavensis] >XP_002050489.1 ubiquitin-like protein 5 [Drosophila virilis] >XP_002066041.1 ubiquitin-like protein 5 [Drosophila willistoni] >XP_002089382.1 uncharacterized protein Dyak_GE24432 [Drosophila yakuba] >XP_016940558.1 PREDICTED…
Unigene9675_All	Novel_gene	1	240	0.55	0	1.01	0.56	1.08	0	0.52	0.546	0.214705233	0.941946028	0.767976364	PREDICTED: DNA replication licensing factor Mcm6 [Drosophila biarmipes]
Unigene2619_All	Novel_gene	1	428	0.56	2.25	0.18	0.75	0.56	1.33	0.996	0.88	0.276061882	0.930413447	0.717277934	PREDICTED: PHD finger protein 12 [Drosophila biarmipes]
Unigene4103_All	Novel_gene	1	925	488.72	266.32	348.41	255.68	262.22	280.68	367.816	266.193	0.932455005	0.160290119	0.011403651	PREDICTED: CD81 protein [Drosophila suzukii]
Unigene1194_All	Novel_gene	1	926	2.27	4.27	2.73	4.25	3.27	3.6	3.09	3.706	0.182347084	0.930413447	0.663634667	PREDICTED: uncharacterized protein LOC108011039 isoform X1 [Drosophila suzukii]
Unigene4732_All	Novel_gene	1	1007	4.18	4.34	2.35	4.62	4.17	3.79	3.623	4.193	0.195965246	0.907329476	0.57061061	PREDICTED: protein retinal degeneration B isoform X3 [Drosophila suzukii]
Unigene11066_All	Novel_gene	1	209	NA	NA	NA	NA	NA	NA	NA	NA	NA	NA	NA	PREDICTED: uncharacterized protein LOC108066964 [Drosophila takahashii]
Unigene7512_All	Novel_gene	1	1565	15.22	13.58	9.46	15.98	14.53	15.07	12.753	15.193	0.185790116	0.882396654	0.48841633	PREDICTED: uncharacterized protein LOC108020170 [Drosophila suzukii] >XP_016943762.1 PREDICTED: uncharacterized protein LOC108020170 [Drosophila suzukii] >XP_016950349.1 PREDICTED: uncharacterized protein LOC108024753 [Drosophila biarmipes] >XP_016950350.1 PREDICTED: uncharacterized protein LOC108024753 [Drosophila biarmipes] >XP_016950351.1 PREDICTED: uncharacterized protein LOC108024753 [Drosop…
Unigene5479_All	Novel_gene	1	1013	3.37	3.83	0.76	4.41	2.64	3.77	2.653	3.606	-0.121098818	0.952900911	0.803044811	PREDICTED: UDP-glucuronosyltransferase-like [Drosophila suzukii]
Unigene4893_All	Novel_gene	1	967	5.14	5.55	4.38	4.98	5.13	6.89	5.023	5.666	0.281834108	0.860557688	0.437096746	PREDICTED: pre-mRNA-splicing factor 18 [Drosophila biarmipes] >XP_016997265.1 PREDICTED: pre-mRNA-splicing factor 18 [Drosophila takahashii]
CL1929.Contig1_All	Novel_gene	1	546	96.56	105.15	155.71	122.86	106.89	114.77	119.14	114.84	0.612977266	0.603668414	0.151005722	PREDICTED: uncharacterized protein LOC108004566 [Drosophila suzukii]
Unigene5397_All	Novel_gene	1	2874	4.55	5.81	1.78	6.44	6.89	6.56	4.046	6.63	-0.349065679	0.758238501	0.274261687	Cbl proto-oncogene, isoform A [Drosophila melanogaster] >ACL88969.1 Cbl-PA [synthetic construct] >AAF50417.1 Cbl proto-oncogene, isoform A [Drosophila melanogaster] >AAM49962.1 LD46082p [Drosophila melanogaster] >AOQ02786.1 Cbl-RA [synthetic construct] >AOQ05549.1 Cbl-RA [synthetic construct]
CL43.Contig8_All	Novel_gene	1	5073	1.62	2.1	1	2.7	2.76	3.66	1.573	3.04	-0.533652389	0.455065097	0.075915217	PREDICTED: probable phosphorylase b kinase regulatory subunit alpha isoform X1 [Drosophila suzukii]
Unigene8227_All	Novel_gene	1	946	4.56	2.88	4.05	4.33	4.29	4.93	3.83	4.516	0.272249164	0.894378613	0.532799051	PREDICTED: phosphatidylinositol N-acetylglucosaminyltransferase subunit C isoform X1 [Drosophila suzukii] >XP_016926272.1 PREDICTED: phosphatidylinositol N-acetylglucosaminyltransferase subunit C isoform X2 [Drosophila suzukii]
CL88.Contig5_All	Novel_gene	1	1713	140.81	80.46	51.48	61.63	63.15	66.47	90.916	63.75	0.877537272	0.139551522	0.009095842	PREDICTED: probable cytochrome P450 6a23 [Drosophila suzukii]
Unigene7482_All	Novel_gene	1	801	68.71	70.56	99.42	69.98	76.03	76.24	79.563	74.083	0.646106739	0.534888099	0.110997918	PREDICTED: zinc metalloproteinase nas-4 [Drosophila suzukii]
Unigene6990_All	Novel_gene	1	452	0.17	0.69	0	0.87	1.21	1.05	0.286	1.043	-0.896590667	0.739794734	0.253215708	PREDICTED: bumetanide-sensitive sodium-(potassium)-chloride cotransporter isoform X1 [Drosophila rhopaloa] >XP_016992133.1 PREDICTED: bumetanide-sensitive sodium-(potassium)-chloride cotransporter isoform X1 [Drosophila rhopaloa] >XP_016992134.1 PREDICTED: bumetanide-sensitive sodium-(potassium)-chloride cotransporter isoform X1 [Drosophila rhopaloa]
Unigene4577_All	Novel_gene	1	1689	5.13	2.69	2.34	4.07	3.86	2.72	3.386	3.55	0.351410025	0.829760862	0.383929999	PREDICTED: facilitated trehalose transporter Tret1-2 homolog [Drosophila suzukii]
Unigene3376_All	Novel_gene	1	456	0.85	1.7	0	2.05	2.55	2.24	0.85	2.28	-0.829241738	0.735020762	0.249984748	NA
Unigene1497_All	Novel_gene	1	798	2.73	0.47	0.16	2.23	2.72	1.52	1.12	2.156	-0.450808436	0.89218693	0.512366829	Transposable element Tc1 transposase [Araneus ventricosus]
CL459.Contig2_All	Novel_gene	1	4146	14.61	10.72	2.87	12.6	18.99	15.13	9.4	15.573	-0.371330881	0.825649453	0.375614927	PREDICTED: uncharacterized protein LOC108036752 isoform X1 [Drosophila biarmipes] >XP_016968563.1 PREDICTED: uncharacterized protein LOC108036752 isoform X1 [Drosophila biarmipes] >XP_016968564.1 PREDICTED: uncharacterized protein LOC108036752 isoform X1 [Drosophila biarmipes] >XP_016968566.1 PREDICTED: uncharacterized protein LOC108036752 isoform X1 [Drosophila biarmipes]
CL169.Contig1_All	Novel_gene	1	3703	2.56	2.7	0.31	3.3	4.14	3.12	1.856	3.52	-0.5762253	0.742542345	0.258124785	BTB-protein-VII, isoform G [Drosophila melanogaster] >ACL83236.2 BTB-protein-VII, isoform G [Drosophila melanogaster]
Unigene2630_All	Novel_gene	1	357	0.51	2.03	0	0.76	2.27	0.51	0.846	1.18	-0.140865751	0.966168686	0.858602284	NA
CL427.Contig4_All	Novel_gene	1	1534	360.33	264.01	228.96	178.05	173.06	176.17	284.433	175.76	1.125186558	0.006958124	9.77E-05	PREDICTED: arrestin domain-containing protein 3 [Drosophila takahashii]
CL357.Contig1_All	Novel_gene	1	2744	1.66	4.24	1.09	6.93	3.65	5.46	2.33	5.346	-0.804535408	0.422797471	0.064743331	PREDICTED: uncharacterized protein LOC108021545 isoform X2 [Drosophila suzukii]
CL1699.Contig1_All	Novel_gene	1	2908	3.39	3.32	1.5	5.86	7.55	3.58	2.736	5.663	-0.620098755	0.485230881	0.086674829	PREDICTED: putative sodium-coupled neutral amino acid transporter 10 [Drosophila suzukii] >XP_016929057.1 PREDICTED: putative sodium-coupled neutral amino acid transporter 10 [Drosophila suzukii]
Unigene6587_All	Novel_gene	1	777	27.52	38.4	36.38	57.96	52.67	50.68	34.1	53.77	-0.118970551	0.933992508	0.739625541	PREDICTED: glutaredoxin-related protein 5, mitochondrial [Drosophila suzukii]
Unigene2543_All	Novel_gene	1	426	2.09	0.57	0.18	1.33	2.08	1.91	0.946	1.773	-0.375824876	0.916272114	0.6070101	PREDICTED: adenylate cyclase type 2 isoform X1 [Drosophila takahashii]
CL1382.Contig2_All	Novel_gene	1	3449	1.14	1.14	1.23	1.18	1.18	0.89	1.17	1.083	0.591659629	0.589153271	0.1432225	PREDICTED: RNA polymerase-associated protein CTR9 homolog [Drosophila suzukii]
CL651.Contig1_All	Novel_gene	1	1379	4.03	8.75	3.76	13.02	13.86	7.88	5.513	11.586	-0.626892663	0.507977775	0.097449406	PREDICTED: transmembrane protein 135-like [Drosophila suzukii]
CL67.Contig2_All	Novel_gene	1	1057	193.57	90.75	69.43	115.72	76.34	100.88	117.916	97.646	0.64523613	0.511220138	0.099085425	PREDICTED: zinc metalloproteinase nas-4 [Drosophila suzukii] >XP_016927350.1 PREDICTED: zinc metalloproteinase nas-4 [Drosophila suzukii]
Unigene2495_All	Novel_gene	1	1467	1.33	0.2	2.05	1	1.84	0.85	1.193	1.23	0.519364525	0.860745897	0.443456276	NA
Unigene8733_All	Novel_gene	1	272	0.84	0	0	0	1.25	0	0.28	0.416	-0.029973594	0.992122979	0.958027687	NA
Unigene5976_All	Novel_gene	1	275	0.41	2.09	0.38	0.83	1.22	0.85	0.96	0.966	0.170663146	0.958501138	0.829201003	NA
Unigene5434_All	Novel_gene	1	6001	22	14.82	3.52	11.19	11.74	15.29	13.446	12.74	0.349707546	0.860557688	0.438373933	PREDICTED: maestro heat-like repeat-containing protein family member 1 [Drosophila suzukii]
CL891.Contig3_All	Novel_gene	1	4721	1.14	3.87	0.12	4.35	4.47	4.61	1.71	4.476	-0.979002172	0.542817913	0.1149703	PREDICTED: protein alan shepard isoform X1 [Drosophila biarmipes] >XP_016965480.1 PREDICTED: protein alan shepard isoform X1 [Drosophila biarmipes]
CL1246.Contig3_All	Novel_gene	1	3178	4.8	6.52	3.93	6.96	7.21	7.58	5.083	7.25	-0.072401533	0.946952315	0.784554444	PREDICTED: zinc finger RNA-binding protein 2 isoform X1 [Drosophila biarmipes] >XP_016966322.1 PREDICTED: zinc finger RNA-binding protein 2 isoform X1 [Drosophila biarmipes]
Unigene5260_All	Novel_gene	1	359	1.25	4.27	3.33	1.51	0.5	0	2.95	0.67	1.691001943	0.258898883	0.025509786	unnamed protein product [Toxocara canis]
CL177.Contig16_All	Novel_gene	1	2459	2.79	4.24	0.3	2.37	3.25	2.69	2.443	2.77	0.048514462	0.989006661	0.93081368	PREDICTED: myocyte-specific enhancer factor 2 isoform X2 [Drosophila takahashii]
Unigene671_All	Novel_gene	1	624	4.39	2.28	2.86	1.31	1.64	1.32	3.176	1.423	1.446798492	0.115314835	0.006723877	PREDICTED: uncharacterized protein LOC108008226 [Drosophila suzukii]
Unigene7637_All	Novel_gene	1	965	1.34	3.06	1.61	2.27	1.91	2.34	2.003	2.173	0.283358533	0.898773221	0.543723148	PREDICTED: superkiller viralicidic activity 2-like 2 [Drosophila suzukii]
Unigene8253_All	Novel_gene	1	869	3.54	6.74	5.33	10.61	22.62	8.2	5.203	13.81	-0.796477748	0.495035943	0.092315794	PREDICTED: trypsin-1 [Drosophila suzukii]
CL1232.Contig1_All	Novel_gene	1	818	10.57	6.65	10.46	1.46	1.28	1.92	9.226	1.553	2.847431688	1.22E-06	2.80E-09	PREDICTED: peroxiredoxin-6-like [Drosophila rhopaloa]
Unigene5529_All	Novel_gene	1	1678	1.52	5.24	2.12	3.79	4.26	3.5	2.96	3.85	0.022686109	0.992122979	0.958718511	PREDICTED: protein RRP5 homolog [Drosophila suzukii]
Unigene8561_All	Novel_gene	1	690	1.06	2.85	1.12	2.59	1.83	2.02	1.676	2.146	0.034980611	0.991229566	0.948367211	PREDICTED: histone-lysine N-methyltransferase setd3 [Drosophila suzukii]
Unigene1839_All	Novel_gene	1	5909	13.12	9.54	4.29	12.84	13.04	10.97	8.983	12.283	-0.072670538	0.956825214	0.823318817	PREDICTED: mRNA-decapping enzyme 2 isoform X2 [Drosophila suzukii]
CL14.Contig1_All	Novel_gene	1	2127	3.98	2.25	1.08	5.79	5.37	2.79	2.436	4.65	-0.50350672	0.745524815	0.261086905	PREDICTED: N-alpha-acetyltransferase 60 isoform X1 [Drosophila suzukii]
Unigene4767_All	Novel_gene	1	961	3.01	13.95	4.23	11.8	17.04	16.24	7.063	15.026	-0.654378517	0.631538244	0.167285321	proliferating cell nuclear antigen, isoform A [Drosophila melanogaster] >NP_995904.1 proliferating cell nuclear antigen, isoform B [Drosophila melanogaster] >XP_001959040.1 proliferating cell nuclear antigen [Drosophila ananassae] >XP_001974882.1 proliferating cell nuclear antigen [Drosophila erecta] >XP_016941084.1 PREDICTED: proliferating cell nuclear antigen [Drosophila suzukii] >XP_016957449.…
Unigene3283_All	Novel_gene	1	708	2.61	4.04	4.51	2.96	2.98	3.54	3.72	3.16	0.705022782	0.605353678	0.152138212	PREDICTED: exosome complex component RRP40 [Drosophila suzukii]
CL1312.Contig1_All	Novel_gene	1	1760	12.8	22.13	13.02	16.81	20.39	20.06	15.983	19.086	0.185886492	0.896887429	0.539472456	PREDICTED: RNA-binding protein lark [Drosophila suzukii] >XP_016924765.1 PREDICTED: RNA-binding protein lark [Drosophila suzukii]
Unigene6833_All	Novel_gene	1	363	0.25	2.95	0	2.96	1.47	2.25	1.066	2.226	-0.524701488	0.889119212	0.501175245	PREDICTED: uncharacterized protein LOC108020113 [Drosophila suzukii]
Unigene4960_All	Novel_gene	1	1136	82.28	97.3	58.99	115.02	143.35	136.43	79.523	131.6	-0.278157507	0.72318071	0.239673749	PREDICTED: trypsin-1 [Drosophila suzukii]
Unigene7447_All	Novel_gene	1	808	1.97	2.87	3.14	1.65	2.91	1.97	2.66	2.176	0.745577107	0.590460425	0.144026577	PREDICTED: uncharacterized protein LOC108008358 isoform X2 [Drosophila suzukii]
Unigene6083_All	Novel_gene	1	266	0.88	0.9	3.28	1.34	2.18	2.72	1.686	2.08	0.284892276	0.930413447	0.710200389	PREDICTED: LOW QUALITY PROTEIN: protein arginine N-methyltransferase 7-like [Drosophila suzukii]
Unigene11562_All	Novel_gene	1	210	NA	NA	NA	NA	NA	NA	NA	NA	NA	NA	NA	NA
Unigene731_All	Novel_gene	1	677	0.2	0.19	0.19	3.24	1.08	0	0.193	1.44	-1.279307596	0.520749983	0.104449935	hypothetical protein FDP41_001291 [Naegleria fowleri]
CL1785.Contig2_All	Novel_gene	1	290	0	0	0	0	0	0	0	0	NA	NA	NA	PREDICTED: sin3 histone deacetylase corepressor complex component SDS3 [Drosophila suzukii]
Unigene8294_All	Novel_gene	1	1482	8.71	11.27	7.43	8.89	9.11	8.57	9.136	8.856	0.482875442	0.477748694	0.084187952	PREDICTED: neuralized-like protein 2 [Drosophila suzukii]
Unigene10228_All	Novel_gene	1	713	0	0	2.23	0	0	0	0.743	0	1.390268688	0.413741451	0.061976186	NA
Unigene10729_All	Novel_gene	1	251	0	0	0	0	0	0	0	0	NA	NA	NA	PREDICTED: plexin-A2 isoform X2 [Drosophila suzukii]
Unigene1797_All	Novel_gene	1	321	0.92	1.85	0	1.23	0.91	0.94	0.923	1.026	0.043953782	0.992039253	0.955594957	PREDICTED: EF-hand domain-containing family member C2 isoform X1 [Drosophila suzukii]
Unigene5623_All	Novel_gene	1	1821	11.3	16.45	12.88	15.11	11.53	11.89	13.543	12.843	0.537865718	0.533032715	0.110362499	PREDICTED: collectin-11-like [Drosophila suzukii]
Unigene11088_All	Novel_gene	1	363	0.74	1.23	0.23	0.99	0.49	1.75	0.733	1.076	-0.13303175	0.967861549	0.863278423	PREDICTED: alpha-1,3-mannosyl-glycoprotein 2-beta-N-acetylglucosaminyltransferase [Drosophila eugracilis] >XP_017073190.1 PREDICTED: alpha-1,3-mannosyl-glycoprotein 2-beta-N-acetylglucosaminyltransferase [Drosophila eugracilis]
Unigene4441_All	Novel_gene	1	727	1.44	2.84	0.09	1.16	2.43	1.44	1.456	1.676	0.026930087	0.99381088	0.96848997	PREDICTED: uncharacterized protein LOC108019157 [Drosophila suzukii]
Unigene8755_All	Novel_gene	1	516	0.14	1.84	0	2.7	3.55	0.43	0.66	2.226	-0.909358464	0.727513665	0.244407705	PREDICTED: titin homolog isoform X3 [Drosophila suzukii]
Unigene10623_All	Novel_gene	1	301	0	0.7	0.32	0	0	0	0.34	0	0.567088847	0.803332681	0.3352487	PREDICTED: ATPase family AAA domain-containing protein 5 isoform X1 [Drosophila biarmipes] >XP_016966392.1 PREDICTED: ATPase family AAA domain-containing protein 5 isoform X1 [Drosophila biarmipes]
Unigene1595_All	Novel_gene	1	432	0.56	2.95	0	1.86	1.11	1.31	1.17	1.426	-0.064972013	0.989376813	0.932860251	uncharacterized protein Dsimw501_GD27888, isoform A [Drosophila simulans] >KMY99622.1 uncharacterized protein Dsimw501_GD27888, isoform A [Drosophila simulans]
CL1845.Contig2_All	Novel_gene	1	1437	49.36	33.97	44.14	78.34	79.3	63.13	42.49	73.59	-0.238478689	0.892828076	0.513940455	myofilin, isoform Q [Drosophila melanogaster] >NP_731972.1 myofilin, isoform C [Drosophila melanogaster] >XP_016923495.1 PREDICTED: uncharacterized protein LOC108004917 isoform X1 [Drosophila suzukii] >XP_016923496.1 PREDICTED: uncharacterized protein LOC108004917 isoform X1 [Drosophila suzukii] >XP_017064827.1 PREDICTED: uncharacterized protein LOC108103736 isoform X1 [Drosophila eugracilis] >AC…
Unigene11276_All	Novel_gene	1	228	0.62	0	0.57	0.63	0	0.64	0.396	0.423	0.144343665	0.959162045	0.833474667	PREDICTED: wolframin [Drosophila suzukii]
CL1830.Contig1_All	Novel_gene	1	3531	6.37	7.89	1.57	12.29	12.9	12.61	5.276	12.6	-0.89386616	0.253209154	0.024651837	PREDICTED: ER degradation-enhancing alpha-mannosidase-like protein 3 isoform X1 [Drosophila suzukii]
Unigene11011_All	Novel_gene	1	201	0.83	0	0	0	0	0	0.276	0	0.135386654	0.930413447	0.677077434	eukaryotic initiation factor 4E-1 [Drosophila melanogaster]
Unigene10669_All	Novel_gene	1	235	0.58	0	0	1.76	1.69	0.59	0.193	1.346	-0.728973855	0.798855361	0.329802436	PREDICTED: uncharacterized protein LOC108011572, partial [Drosophila suzukii]
Unigene8697_All	Novel_gene	1	839	1.06	2.96	0.15	0.75	2.26	0.83	1.39	1.28	0.273401753	0.930413447	0.691827542	uncharacterized protein Dsimw501_GD25878 [Drosophila simulans] >KMY93052.1 uncharacterized protein Dsimw501_GD25878 [Drosophila simulans]
CL37.Contig3_All	Novel_gene	1	6993	5.29	6.62	1.24	5.03	5.01	5.38	4.383	5.14	0.058617618	0.977109366	0.886054019	PREDICTED: uncharacterized protein LOC108034869 isoform X16 [Drosophila biarmipes]
CL978.Contig5_All	Novel_gene	1	1819	2.37	3.11	1.93	5.25	1.99	2.4	2.47	3.213	0.044352056	0.988097911	0.921772514	PREDICTED: major facilitator superfamily domain-containing protein 6 isoform X1 [Drosophila suzukii]
CL11.Contig2_All	Novel_gene	1	2796	9.12	7.45	5.27	7.96	7.68	6.42	7.28	7.353	0.415515061	0.587933892	0.1412008	PREDICTED: rho GTPase-activating protein 18, partial [Drosophila biarmipes]
Unigene3297_All	Novel_gene	1	578	1.7	3.25	0.12	4	1.94	1.46	1.69	2.466	-0.238428967	0.930413447	0.728747828	uncharacterized protein Dyak_GE23771 [Drosophila yakuba] >EDW98444.2 uncharacterized protein Dyak_GE23771 [Drosophila yakuba]
Unigene9084_All	Novel_gene	1	330	2.33	1.75	0.82	0	0.29	0	1.633	0.096	2.002463806	0.160290119	0.011393067	NA
Unigene183_All	Novel_gene	1	2828	2.97	5.68	1.26	7.94	7.92	7.46	3.303	7.773	-0.863184983	0.2373082	0.022323414	PREDICTED: slo-interacting protein 1 [Drosophila suzukii]
Unigene4316_All	Novel_gene	1	465	0.17	0.66	1.43	6.79	3.14	0.5	0.753	3.476	-0.963300024	0.680762738	0.203469309	unnamed protein product [Hymenolepis diminuta] >VUZ52232.1 unnamed protein product [Hymenolepis diminuta]
CL1475.Contig2_All	Novel_gene	1	1405	5.66	2.08	2.42	1.79	1.82	2.47	3.386	2.026	1.087446346	0.237190019	0.022284441	uncharacterized protein Dyak_GE19916 [Drosophila yakuba] >XP_016923331.1 PREDICTED: uncharacterized protein LOC108004792 [Drosophila suzukii] >XP_016923332.1 PREDICTED: uncharacterized protein LOC108004792 [Drosophila suzukii] >XP_016955256.1 PREDICTED: uncharacterized protein LOC108028119 [Drosophila biarmipes] >EDV51962.1 uncharacterized protein Dere_GG13619 [Drosophila erecta] >EDW94717.1 unch…
CL879.Contig2_All	Novel_gene	1	2408	14.21	9.31	12.67	18.77	25.97	17.68	12.063	20.806	-0.225238984	0.900992784	0.556317876	PREDICTED: protein I'm not dead yet isoform X1 [Drosophila suzukii]
Unigene10991_All	Novel_gene	1	1080	0.61	3.94	1.14	0.94	1.28	1.61	1.896	1.276	0.77133313	0.671290541	0.194297208	PREDICTED: replication factor C subunit 3 [Drosophila eugracilis]
Unigene7608_All	Novel_gene	1	1206	12.51	13.81	9.99	19.21	22.96	17.9	12.103	20.023	-0.250940338	0.821006245	0.367596748	PREDICTED: ubiquinone biosynthesis protein COQ9, mitochondrial [Drosophila suzukii]
Unigene3125_All	Novel_gene	1	792	59	78.41	73.58	71.45	73.39	77.24	70.33	74.026	0.431504479	0.687627705	0.209074354	PREDICTED: proteasome subunit beta type-3 [Drosophila eugracilis]
Unigene2040_All	Novel_gene	1	1014	1.32	4.07	1.4	3.93	4.37	4.24	2.263	4.18	-0.45965767	0.787503192	0.310245578	PREDICTED: uncharacterized protein LOC108008965 [Drosophila suzukii]
CL89.Contig6_All	Novel_gene	1	2570	0	1.36	0	0	0	0	0.453	0	0.515768841	0.819839084	0.364183447	PREDICTED: longitudinals lacking protein, isoforms A/B/D/L isoform X4 [Drosophila suzukii]
CL1494.Contig1_All	Novel_gene	1	476	19.56	8.27	15.68	18.24	16.94	19.18	14.503	18.12	0.224743456	0.921963829	0.629891318	PREDICTED: dolichol-phosphate mannosyltransferase subunit 3 [Drosophila suzukii]
Unigene2010_All	Novel_gene	1	3254	6.01	6.78	2.72	8.84	8.97	10.92	5.17	9.576	-0.498591493	0.47588502	0.083440556	PREDICTED: vacuolar protein sorting-associated protein 54 [Drosophila suzukii]
Unigene1266_All	Novel_gene	1	1113	1.08	1.95	0.42	3.31	4.24	2.41	1.15	3.32	-1.065483095	0.269604905	0.027453748	PREDICTED: muscle M-line assembly protein unc-89 isoform X4 [Drosophila takahashii]
CL985.Contig2_All	Novel_gene	1	7365	17.08	14.68	3.01	13.75	15.99	12.46	11.59	14.066	0.022254195	0.992122979	0.958735642	PREDICTED: uncharacterized protein LOC108009115 isoform X3 [Drosophila suzukii]
Unigene10035_All	Novel_gene	1	278	0.81	1.23	0	0.82	1.99	0.41	0.68	1.073	-0.183570587	0.955319307	0.816108695	PREDICTED: tectonin beta-propeller repeat-containing protein [Drosophila suzukii]
CL1734.Contig3_All	Novel_gene	1	1302	26.53	18.4	10.73	16.6	23.11	19.79	18.553	19.833	0.303887314	0.806777347	0.341825915	sorting nexin 3, isoform A [Drosophila melanogaster] >NP_731727.2 sorting nexin 3, isoform B [Drosophila melanogaster] >XP_001357790.1 sorting nexin-12 [Drosophila pseudoobscura] >XP_001953675.1 sorting nexin-12 [Drosophila ananassae] >XP_001980378.1 sorting nexin-12 [Drosophila erecta] >XP_002020320.1 sorting nexin-12 [Drosophila persimilis] >XP_002031441.1 sorting nexin-12 [Drosophila sechellia…
Unigene7691_All	Novel_gene	1	496	2.11	0.9	0.29	2.11	3.01	1.97	1.1	2.363	-0.569132912	0.831371015	0.387175779	PREDICTED: ribosomal protein S6 kinase 2 beta [Drosophila suzukii]
CL1662.Contig2_All	Novel_gene	1	1332	4.68	1.84	2.25	2.75	4.04	2.98	2.923	3.256	0.287527491	0.893933362	0.531639527	NA
Unigene3421_All	Novel_gene	1	345	0.81	0.27	0.76	0.81	0.8	1.09	0.613	0.9	0.014795551	0.995666674	0.984879072	PREDICTED: protein takeout [Drosophila suzukii]
CL1230.Contig1_All	Novel_gene	1	4419	3.6	4.92	2.07	6.99	6.5	6.11	3.53	6.533	-0.48680176	0.423046605	0.065202781	PREDICTED: protein tramtrack, beta isoform isoform X2 [Drosophila biarmipes]
Unigene1430_All	Novel_gene	1	2037	27.25	35.94	23.21	51.41	56.13	57.95	28.8	55.163	-0.472327673	0.421888366	0.064286571	PREDICTED: xaa-Pro aminopeptidase 1 [Drosophila suzukii]
Unigene4337_All	Novel_gene	1	332	0.29	0.58	0	1.74	1.14	1.76	0.29	1.546	-1.115411422	0.615296096	0.157671883	NA
Unigene8559_All	Novel_gene	1	453	1.73	2.74	2.31	1.72	2.58	1.04	2.26	1.78	0.700636411	0.740513326	0.254242306	PREDICTED: DPH4 homolog [Drosophila suzukii] >XP_016925766.1 PREDICTED: DPH4 homolog [Drosophila suzukii] >XP_016938412.1 PREDICTED: DPH4 homolog [Drosophila suzukii] >XP_016938413.1 PREDICTED: DPH4 homolog [Drosophila suzukii] >XP_016938414.1 PREDICTED: DPH4 homolog [Drosophila suzukii]
Unigene6945_All	Novel_gene	1	613	2.47	4.66	3.47	0.45	1.23	1.13	3.533	0.936	2.044724598	0.016459361	0.00033054	uncharacterized protein K02A2.6-like [Drosophila miranda]
CL1602.Contig2_All	Novel_gene	1	1207	9.99	8.58	6.63	6.78	7.45	6.09	8.4	6.773	0.743027829	0.189400246	0.015236544	PREDICTED: inorganic pyrophosphatase [Drosophila suzukii]
CL1445.Contig3_All	Novel_gene	1	664	34.27	29.22	51.84	10.37	17.82	13.6	38.443	13.93	1.900396887	0.003774725	4.32E-05	PREDICTED: uncharacterized protein LOC108011270 [Drosophila suzukii]
Unigene3845_All	Novel_gene	1	947	1.3	2.05	1.14	2.91	1.88	2.14	1.496	2.31	-0.179566848	0.930413447	0.699572875	PREDICTED: NADPH-dependent diflavin oxidoreductase 1 [Drosophila suzukii]
CL380.Contig2_All	Novel_gene	1	1225	2.89	5.53	3.69	3.18	2.73	2.82	4.036	2.91	0.885182123	0.262133563	0.026090217	gastrula zinc finger protein XlCGF26.1-like isoform X1 [Cottoperca gobio]
Unigene11365_All	Novel_gene	1	1321	0	0.87	0.17	0.02	0.63	0.35	0.346	0.333	0.158538006	0.961661073	0.841213447	PREDICTED: isocitrate dehydrogenase [NAD] subunit beta, mitochondrial [Drosophila suzukii]
CL1836.Contig2_All	Novel_gene	1	1936	12.17	13.98	6.73	12.61	11.26	9.51	10.96	11.126	0.368286105	0.628861173	0.165653037	PREDICTED: histidine--tRNA ligase, cytoplasmic isoform X2 [Drosophila suzukii]
Unigene860_All	Novel_gene	1	335	0	1.42	0.53	0.28	1.69	2.02	0.65	1.33	-0.308420537	0.930413447	0.696984313	PREDICTED: origin recognition complex subunit 6 [Drosophila suzukii]
Unigene4238_All	Novel_gene	1	827	0.46	2.56	0.22	1.29	2.22	2.52	1.08	2.01	-0.5018173	0.862030809	0.445542876	PREDICTED: LOW QUALITY PROTEIN: DNA replication licensing factor Mcm3 [Drosophila suzukii]
Unigene9842_All	Novel_gene	1	232	NA	NA	NA	NA	NA	NA	NA	NA	NA	NA	NA	PREDICTED: coagulation factor X [Drosophila suzukii]
Unigene4954_All	Novel_gene	1	1161	10.66	17.39	12.38	15.75	16.83	14.27	13.476	15.616	0.257244102	0.860122919	0.433377189	PREDICTED: COP9 signalosome complex subunit 5 [Drosophila suzukii] >XP_016949442.1 PREDICTED: COP9 signalosome complex subunit 5 isoform X1 [Drosophila biarmipes]
Unigene987_All	Novel_gene	1	2534	7.07	5.43	2.29	3.6	4.29	4.66	4.93	4.183	0.57622958	0.513083647	0.100326984	PREDICTED: DDB1- and CUL4-associated factor 8 isoform X2 [Drosophila suzukii]
CL1036.Contig1_All	Novel_gene	1	1188	3.63	3.42	0.33	1.78	1.44	1.38	2.46	1.533	0.789972847	0.65432549	0.18223522	PREDICTED: ankyrin repeat and sterile alpha motif domain-containing protein 1B [Drosophila suzukii]
CL133.Contig2_All	Novel_gene	1	954	0.62	0	0.07	0	1.61	0	0.23	0.536	-0.287249257	0.930413447	0.700667628	NA
CL1814.Contig1_All	Novel_gene	1	1241	0.99	0.92	0.99	1.53	1.85	2.34	0.966	1.906	-0.456040698	0.811328458	0.34680733	PREDICTED: conserved oligomeric Golgi complex subunit 3 [Drosophila suzukii]
CL1016.Contig3_All	Novel_gene	1	2211	3.27	1.12	0.72	1.44	2.34	1.79	1.703	1.856	0.23752059	0.92671071	0.640001106	PREDICTED: tropomodulin isoform X2 [Drosophila ficusphila]
Unigene5093_All	Novel_gene	1	548	0.79	0.52	1.39	1.04	1.57	0.92	0.9	1.176	0.184695953	0.948522636	0.78992675	PREDICTED: fibroblast growth factor receptor homolog 1 [Drosophila biarmipes]
Unigene1850_All	Novel_gene	1	4591	15.09	16.51	9.89	24.06	24.76	23.6	13.83	24.14	-0.366071038	0.498972702	0.094549907	G protein beta-subunit 13F, isoform H [Drosophila melanogaster] >NP_525090.1 G protein beta-subunit 13F, isoform A [Drosophila melanogaster] >NP_996459.1 G protein beta-subunit 13F, isoform F [Drosophila melanogaster] >NP_996460.1 G protein beta-subunit 13F, isoform E [Drosophila melanogaster] >NP_996461.1 G protein beta-subunit 13F, isoform G [Drosophila melanogaster] >NP_996462.1 G protein beta…
Unigene1957_All	Novel_gene	1	901	2.28	2.85	1.54	2.47	2.97	2.96	2.223	2.8	0.088283784	0.957909045	0.827637915	PREDICTED: DENN domain-containing protein 5B isoform X1 [Drosophila suzukii]
CL1596.Contig4_All	Novel_gene	1	2898	2.9	6.86	1.2	5.59	6.29	6.82	3.653	6.233	-0.449689967	0.777155293	0.296350351	PREDICTED: ubiquitin carboxyl-terminal hydrolase 43 isoform X3 [Drosophila suzukii]
CL241.Contig3_All	Novel_gene	1	3132	163.67	167.75	63.17	110.41	156.42	122.75	131.53	129.86	0.372518449	0.687578326	0.208847594	PREDICTED: transcription factor kayak isoform X4 [Drosophila biarmipes]
Unigene10403_All	Novel_gene	1	250	0	1.02	0	0	0	0	0.34	0	0.221139274	0.909998788	0.585132771	PREDICTED: bromodomain adjacent to zinc finger domain protein 1A isoform X2 [Drosophila suzukii]
Unigene8626_All	Novel_gene	1	483	1.88	1.56	0.15	1.57	3.75	1.58	1.196	2.3	-0.466136959	0.888082627	0.498812802	adenylate cyclase type 2 [Drosophila virilis] >KRF85130.1 uncharacterized protein Dvir_GJ11335, isoform B [Drosophila virilis]
Unigene1552_All	Novel_gene	1	743	0.53	0.95	0	2.61	3.06	1.57	0.493	2.413	-1.546276999	0.233498586	0.021507838	PREDICTED: muscle M-line assembly protein unc-89 [Drosophila rhopaloa]
Unigene8029_All	Novel_gene	1	2507	1.95	4.76	3.04	4.6	4.12	3.63	3.25	4.116	0.122683365	0.939681072	0.759249063	PREDICTED: nucleolar complex protein 3 homolog isoform X1 [Drosophila suzukii] >XP_016939565.1 PREDICTED: nucleolar complex protein 3 homolog isoform X2 [Drosophila suzukii]
Unigene6683_All	Novel_gene	1	1176	25.05	13.82	15.34	20.33	19.56	19.38	18.07	19.756	0.343179746	0.804952279	0.338244145	PREDICTED: protein-S-isoprenylcysteine O-methyltransferase [Drosophila biarmipes]
CL341.Contig1_All	Novel_gene	1	3669	2.3	1.37	1.52	2.35	1.79	1.67	1.73	1.936	0.305392886	0.860122919	0.434873371	PREDICTED: katanin p60 ATPase-containing subunit A-like 1 isoform X1 [Drosophila suzukii]
Unigene8796_All	Novel_gene	1	607	4.22	1.46	0.66	0.45	2.05	1.03	2.113	1.176	0.935112322	0.630624759	0.166821171	PREDICTED: peritrophin-48-like [Drosophila suzukii]
Unigene3595_All	Novel_gene	1	5004	4.72	4.99	1.16	5.09	5.11	5.08	3.623	5.093	-0.167013815	0.930413447	0.666095274	PREDICTED: mitogen-activated protein kinase kinase kinase-like isoform X2 [Drosophila suzukii]
CL603.Contig2_All	Novel_gene	1	1683	0.21	3.12	0.88	0	0.07	3.08	1.403	1.05	0.260229786	0.931186444	0.731821932	PREDICTED: basic proline-rich protein isoform X1 [Drosophila suzukii]
CL780.Contig2_All	Novel_gene	1	1673	3.73	3.28	2.09	5.72	6.77	7.08	3.033	6.523	-0.652538894	0.300207285	0.03374159	PREDICTED: polyadenylate-binding protein 2 [Drosophila suzukii] >XP_016943490.1 PREDICTED: polyadenylate-binding protein 2 [Drosophila suzukii] >XP_016943491.1 PREDICTED: polyadenylate-binding protein 2 [Drosophila suzukii] >XP_016943492.1 PREDICTED: polyadenylate-binding protein 2 [Drosophila suzukii]
Unigene4265_All	Novel_gene	1	370	0.48	0.71	0	1.67	2.85	2.17	0.396	2.23	-1.376237912	0.436513314	0.069796201	NA
Unigene9646_All	Novel_gene	1	260	0.93	0	0.43	0	0.91	0.48	0.453	0.463	0.162188417	0.956792407	0.822558435	PREDICTED: tyrosine 3-monooxygenase [Drosophila biarmipes]
CL95.Contig4_All	Novel_gene	1	1557	196.33	167.82	121.71	158.23	166.53	155.24	161.953	160	0.457828941	0.428398689	0.066964023	PREDICTED: cell cycle control protein 50A isoform X1 [Drosophila suzukii]
CL1213.Contig2_All	Novel_gene	1	1581	23.09	17.09	21.02	13.92	17.31	13.48	20.4	14.903	0.935944836	0.144087438	0.009535323	PREDICTED: UDP-glucuronosyltransferase 2B15-like isoform X1 [Drosophila takahashii]
Unigene4892_All	Novel_gene	1	638	9.81	17.15	15.15	19.95	24.9	18.99	14.036	21.28	-0.062461063	0.973709131	0.875080343	PREDICTED: ribosomal protein 63, mitochondrial [Drosophila suzukii] >XP_016948405.1 PREDICTED: ribosomal protein 63, mitochondrial [Drosophila biarmipes]
Unigene176_All	Novel_gene	1	1169	524.42	724.36	786.59	515.67	489.09	545.45	678.456	516.736	0.889833447	0.215486607	0.018764923	PREDICTED: serine proteases 1/2 [Drosophila biarmipes]
CL940.Contig4_All	Novel_gene	1	5247	10.98	7.6	3.2	8.23	8.42	6.95	7.26	7.866	0.237792118	0.887368579	0.497273371	PREDICTED: vascular endothelial growth factor receptor 1 isoform X3 [Drosophila suzukii]
CL324.Contig6_All	Novel_gene	1	556	3.07	2.82	0.89	2.27	0.32	3.44	2.26	2.01	0.396422061	0.904966351	0.563704231	hypothetical protein, conserved [Eimeria necatrix] >CDJ63546.1 hypothetical protein, conserved [Eimeria necatrix]
Unigene9966_All	Novel_gene	1	219	0	0.69	0	0	1.98	0	0.23	0.66	-0.167405391	0.938020501	0.752068815	PREDICTED: midasin [Drosophila suzukii]
Unigene5250_All	Novel_gene	1	571	2.85	0.61	1.43	1.36	1.36	0.62	1.63	1.113	0.820426472	0.70530491	0.223112217	PREDICTED: dynein regulatory complex protein 1 homolog [Drosophila suzukii]
CL1272.Contig2_All	Novel_gene	1	560	4.96	6.28	7.42	5.07	5.45	5.48	6.22	5.333	0.696635153	0.577034518	0.134130154	PREDICTED: LOW QUALITY PROTEIN: glutathione S-transferase D7-like [Drosophila suzukii]
CL86.Contig4_All	Novel_gene	1	3785	15.34	10.18	3.68	10.14	16.89	11.45	9.733	12.826	-0.038681583	0.988097911	0.923046043	PREDICTED: tropomyosin-2 isoform X12 [Drosophila biarmipes]
Unigene534_All	Novel_gene	1	1324	9.18	7.31	8.43	8.7	9.47	9.07	8.306	9.08	0.37397859	0.778252977	0.298073715	PREDICTED: queuine tRNA-ribosyltransferase subunit QTRTD1 homolog [Drosophila suzukii]
Unigene9326_All	Novel_gene	1	303	0	0.69	0	1.37	0	0	0.23	0.456	-0.140247565	0.954114558	0.810258132	ethylene inducible protein [Cystoisospora suis]
Unigene8608_All	Novel_gene	1	432	2.97	1.48	1.42	1.3	2.96	2.43	1.956	2.23	0.229889882	0.930413447	0.713359447	NA
CL1550.Contig2_All	Novel_gene	1	2263	3.35	2.88	1.52	1.66	1.68	1.47	2.583	1.603	1.050683992	0.049503045	0.001880709	PREDICTED: uncharacterized protein LOC108005092 isoform X3 [Drosophila suzukii]
CL31.Contig3_All	Novel_gene	1	757	NA	NA	NA	NA	NA	NA	NA	NA	NA	NA	NA	PREDICTED: glutathione S-transferase 1-1 [Drosophila takahashii] >XP_017076881.1 PREDICTED: glutathione S-transferase 1-1 [Drosophila eugracilis]
CL807.Contig2_All	Novel_gene	1	1179	3.88	1.93	1.42	0.35	0.5	0.7	2.41	0.516	2.297382333	0.001641407	1.44E-05	PREDICTED: mediator of RNA polymerase II transcription subunit 15 isoform X2 [Drosophila takahashii]
CL1667.Contig2_All	Novel_gene	1	1394	1.34	0.6	0.2	1.1	0.93	0.7	0.713	0.91	-0.013762906	0.994536467	0.982209921	PREDICTED: probable serine hydrolase [Drosophila takahashii]
Unigene9390_All	Novel_gene	1	225	0	0	0	0.65	0	0	0	0.216	-0.10557163	0.930413447	0.721786079	NA
Unigene4952_All	Novel_gene	1	1290	100.79	49.88	45.55	41.83	38.86	44.07	65.406	41.586	1.044192888	0.076849193	0.003610062	PREDICTED: inositol polyphosphate multikinase [Drosophila suzukii]
Unigene1222_All	Novel_gene	1	818	8.63	3.21	1.43	5.4	5.74	5.81	4.423	5.65	0.007976242	0.996422541	0.98765487	NA
CL1061.Contig1_All	Novel_gene	1	1409	16.08	15.81	11.84	9.94	12.8	14.65	14.576	12.463	0.665183082	0.273486822	0.028143907	PREDICTED: uncharacterized protein F54F2.9 [Drosophila suzukii]
Unigene8936_All	Novel_gene	1	215	0.71	0	0	0	0	0	0.236	0	0.135386654	0.930413447	0.677077434	PREDICTED: gamma-glutamyltranspeptidase 1 [Drosophila suzukii]
Unigene2474_All	Novel_gene	1	500	0.45	1.77	0	2.98	2.83	1.8	0.74	2.536	-1.080679013	0.58104104	0.137124973	PREDICTED: CREB-binding protein [Drosophila biarmipes]
Unigene5663_All	Novel_gene	1	529	121.97	146.97	199.41	217.52	230.61	236.04	156.116	228.056	0.053916603	0.980983248	0.89664189	PREDICTED: probable NADH dehydrogenase [ubiquinone] 1 alpha subcomplex subunit 12 [Drosophila suzukii] >XP_016956833.1 PREDICTED: probable NADH dehydrogenase [ubiquinone] 1 alpha subcomplex subunit 12 [Drosophila biarmipes]
Unigene4221_All	Novel_gene	1	889	0.63	2.83	0.14	1.46	1.4	1.47	1.2	1.443	-0.039909367	0.991352558	0.95258328	PREDICTED: protein ELYS homolog [Drosophila suzukii]
Unigene7573_All	Novel_gene	1	1096	223.44	420.43	288.41	718.97	483.32	540.42	310.76	580.903	-0.402191874	0.745524815	0.261066265	PREDICTED: trans-1,2-dihydrobenzene-1,2-diol dehydrogenase [Drosophila suzukii]
Unigene2850_All	Novel_gene	1	3529	16.27	14.64	3.16	12.4	11.17	11.46	11.356	11.676	0.24274754	0.903816854	0.561610587	uncharacterized protein Dsimw501_GD24583 [Drosophila simulans] >KMZ08552.1 uncharacterized protein Dsimw501_GD24583 [Drosophila simulans]
Unigene3412_All	Novel_gene	1	357	0.25	2.28	0	3.81	3.02	1.28	0.843	2.703	-0.889534837	0.736338595	0.251124754	PREDICTED: uncharacterized protein LOC108024625 [Drosophila biarmipes]
CL1392.Contig4_All	Novel_gene	1	3606	9.77	8.51	1.23	5.03	8.83	8.54	6.503	7.466	0.072016672	0.977109366	0.885933248	PREDICTED: MAP7 domain-containing protein 1 isoform X4 [Drosophila biarmipes]
Unigene5727_All	Novel_gene	1	1590	15.17	17.07	13.33	14.2	15.78	13.88	15.19	14.62	0.516520186	0.430725827	0.067744901	PREDICTED: acyl-coenzyme A thioesterase 9, mitochondrial isoform X2 [Drosophila suzukii]
CL698.Contig2_All	Novel_gene	1	625	2.08	0.97	1.16	0.98	1.09	1.53	1.403	1.2	0.651943115	0.769030105	0.286857634	PREDICTED: uncharacterized protein LOC108055500 [Drosophila takahashii]
Unigene7990_All	Novel_gene	1	3873	6.26	6.73	2.97	5.71	5.04	5.32	5.32	5.356	0.363062363	0.646595671	0.177434931	PREDICTED: putative elongator complex protein 1 [Drosophila biarmipes]
Unigene8142_All	Novel_gene	1	3377	5.24	8.3	3.74	8.14	8.99	7.31	5.76	8.146	-0.094055128	0.930413447	0.728698735	PREDICTED: pre-mRNA-processing factor 39 [Drosophila suzukii]
CL1756.Contig2_All	Novel_gene	1	1102	35.11	37.02	40.45	97.45	78.16	75.34	37.526	83.65	-0.586070109	0.517285904	0.102279081	PREDICTED: farnesol dehydrogenase [Drosophila suzukii]
CL1123.Contig2_All	Novel_gene	1	3224	1.59	2.94	0.6	1	1.29	1.22	1.71	1.17	0.784815331	0.436513314	0.069821625	PREDICTED: insulin-like growth factor 2 mRNA-binding protein 1 isoform X7 [Drosophila eugracilis]
Unigene8555_All	Novel_gene	1	1886	0	0.55	0.15	0	0	5.2	0.233	1.733	-0.339323244	0.900988239	0.55168402	PREDICTED: organic cation transporter-like protein [Drosophila takahashii]
CL1748.Contig2_All	Novel_gene	1	2234	178.43	271.79	277.25	523.51	596.47	565.96	242.49	561.98	-0.625568794	0.501759359	0.095490434	PREDICTED: arginine kinase isoform X2 [Drosophila suzukii]
Unigene6549_All	Novel_gene	1	752	18.91	25.24	24.42	25.14	27.74	28.61	22.856	27.163	0.268259759	0.86700431	0.459059182	PREDICTED: UPF0729 protein CG18508 [Drosophila suzukii] >XP_016942089.1 PREDICTED: UPF0729 protein CG18508 [Drosophila suzukii]
Unigene4875_All	Novel_gene	1	642	9.1	12.31	10.63	14.53	13.51	15.98	10.68	14.673	0.045672939	0.982594207	0.900907841	PREDICTED: peptidyl-tRNA hydrolase 2, mitochondrial-like [Drosophila suzukii]
Unigene4947_All	Novel_gene	1	1090	74.24	62.01	54.84	57.53	64.06	66.49	63.696	62.693	0.490603325	0.495035943	0.092287288	PREDICTED: UMP-CMP kinase [Drosophila suzukii]
Unigene6918_All	Novel_gene	1	305	0.67	0	0	1.02	1	0.69	0.223	0.903	-0.586984479	0.860857106	0.444302195	NA
Unigene2920_All	Novel_gene	1	1686	1.68	1.02	0.49	1.7	1.95	1.67	1.063	1.773	-0.314208699	0.881356941	0.485702419	NA
Unigene4424_All	Novel_gene	1	356	1.27	0.76	0.48	1.28	0.25	0.77	0.836	0.766	0.327390164	0.930413447	0.673852523	PREDICTED: transforming growth factor-beta-induced protein ig-h3 isoform X1 [Drosophila suzukii] >XP_016942592.1 PREDICTED: transforming growth factor-beta-induced protein ig-h3 isoform X1 [Drosophila suzukii]
Unigene1062_All	Novel_gene	1	2739	3.19	7.65	3.65	12.64	12.69	12.76	4.83	12.696	-0.925206776	0.12546069	0.007683245	PREDICTED: endoplasmic reticulum metallopeptidase 1 [Drosophila takahashii]
Unigene9227_All	Novel_gene	1	317	0	2.2	0	3.78	0.93	0	0.733	1.57	-0.329387259	0.930413447	0.660956045	NA
Unigene6810_All	Novel_gene	1	523	0.84	1.38	1.35	6	2.51	0.28	1.19	2.93	-0.537137313	0.866926547	0.458617784	hypothetical protein PROFUN_09686 [Planoprotostelium fungivorum]
Unigene6281_All	Novel_gene	1	2231	4.45	4.69	2.65	3.81	4.36	4.34	3.93	4.17	0.324582074	0.72204738	0.238255017	PREDICTED: THO complex subunit 1 [Drosophila suzukii]
Unigene3305_All	Novel_gene	1	834	1.06	1.34	0.74	2.86	2.12	1.21	1.046	2.063	-0.478595608	0.823807582	0.373628766	PREDICTED: protein patched [Drosophila suzukii]
CL170.Contig3_All	Novel_gene	1	4532	0	0	0	0	0.01	0	0	0.003	NA	NA	NA	PREDICTED: inositol hexakisphosphate and diphosphoinositol-pentakisphosphate kinase isoform X15 [Drosophila suzukii]
CL296.Contig2_All	Novel_gene	1	1773	25.98	12.46	9.81	16.26	16.32	13.6	16.083	15.393	0.464491903	0.691081707	0.21220687	PREDICTED: 2-hydroxyacylsphingosine 1-beta-galactosyltransferase-like [Drosophila suzukii]
CL99.Contig2_All	Novel_gene	1	703	2.54	3.89	0.09	6.73	9.57	6.39	2.173	7.563	-1.267147851	0.335394358	0.040865725	PREDICTED: E3 ubiquitin-protein ligase TRIM9 isoform X2 [Drosophila kikkawai]
Unigene10281_All	Novel_gene	1	208	0	1.58	3.48	1.56	0	1.59	1.686	1.05	0.560684239	0.871581667	0.467419575	PREDICTED: uncharacterized protein LOC108021370 [Drosophila suzukii]
Unigene9843_All	Novel_gene	1	211	0.74	0	0	0	1.43	0	0.246	0.476	-0.066785409	0.979277287	0.893425169	PREDICTED: uncharacterized protein LOC108018178 [Drosophila suzukii]
Unigene1919_All	Novel_gene	1	1880	1.64	5.82	2.22	5.21	6.06	6.41	3.226	5.893	-0.437620554	0.787503192	0.310358594	PREDICTED: regulator of chromosome condensation [Drosophila suzukii]
Unigene1889_All	Novel_gene	1	3307	12.42	11.81	5.56	11.17	11.58	11.11	9.93	11.286	0.200010769	0.860745897	0.441851217	PREDICTED: tyrosine-protein phosphatase non-receptor type 61F isoform X1 [Drosophila suzukii]
Unigene9026_All	Novel_gene	1	205	0.79	0	0	0	0	0	0.263	0	0.135386654	0.930413447	0.677077434	NA
CL1711.Contig2_All	Novel_gene	1	8455	2.25	3.52	0.8	4.12	3.6	2.65	2.19	3.456	-0.323602593	0.838885472	0.401218829	PREDICTED: helicase domino isoform X3 [Drosophila suzukii]
CL136.Contig2_All	Novel_gene	1	2303	176.71	222.25	128.38	264.43	194.52	387.84	175.78	282.263	-0.249758273	0.867418608	0.460991577	heat shock protein Hsp70Bc [Drosophila melanogaster]
Unigene11532_All	Novel_gene	1	382	1.36	0.68	0.43	0.91	0.9	1.37	0.823	1.06	0.036986197	0.99259093	0.960583922	PREDICTED: rho guanine nucleotide exchange factor 18 [Drosophila suzukii] >XP_016944878.1 PREDICTED: rho guanine nucleotide exchange factor 18 [Drosophila suzukii] >XP_016944879.1 PREDICTED: rho guanine nucleotide exchange factor 18 [Drosophila suzukii] >XP_016944880.1 PREDICTED: rho guanine nucleotide exchange factor 18 [Drosophila suzukii]
CL1111.Contig1_All	Novel_gene	1	1498	2.03	3.7	0.2	5.34	6.68	4.38	1.976	5.466	-1.047800965	0.434306358	0.069139041	PREDICTED: coronin-6 isoform X1 [Drosophila suzukii] >XP_016941105.1 PREDICTED: coronin-6 isoform X1 [Drosophila suzukii] >XP_016941106.1 PREDICTED: coronin-6 isoform X1 [Drosophila suzukii]
Unigene1121_All	Novel_gene	1	2473	5.9	9.77	2.89	8.21	9.35	8.51	6.186	8.69	-0.137346309	0.930413447	0.670815357	PREDICTED: splicing factor 3A subunit 1 isoform X1 [Drosophila suzukii] >XP_016943856.1 PREDICTED: splicing factor 3A subunit 1 isoform X2 [Drosophila suzukii]
Unigene7202_All	Novel_gene	1	5780	6.49	10.92	2.83	14.44	15.15	13.89	6.746	14.493	-0.740138105	0.269604905	0.027452857	PREDICTED: cyclin-T [Drosophila suzukii]
CL829.Contig5_All	Novel_gene	1	923	7.24	1.59	4.66	3.08	1.26	2.03	4.496	2.123	1.368673196	0.225182386	0.020192404	malvolio, isoform H [Drosophila melanogaster] >XP_016033753.1 LOW QUALITY PROTEIN: Mvl [Drosophila simulans] >AGB96175.1 malvolio, isoform H [Drosophila melanogaster] >KMZ02276.1 LOW QUALITY PROTEIN: Mvl [Drosophila simulans]
CL194.Contig2_All	Novel_gene	1	1653	0.11	1.32	0.54	1.68	0.91	1.05	0.656	1.213	-0.370090095	0.906012655	0.566931194	PREDICTED: dedicator of cytokinesis protein 9 isoform X12 [Drosophila suzukii]
Unigene6961_All	Novel_gene	1	371	0.71	0	0.23	0	1.18	0	0.313	0.393	0.058471609	0.989495197	0.933209265	NA
Unigene2471_All	Novel_gene	1	623	1.1	1.88	0.36	1.23	1.78	1.65	1.113	1.553	-0.149782114	0.954114558	0.811003093	NA
CL1303.Contig1_All	Novel_gene	1	443	1621.74	1467.06	1396.66	1303.26	1210.54	1193.85	1495.153	1235.883	0.763243382	0.174677094	0.013108475	RpL30 [Drosophila yakuba] >EDW90355.2 RpL30 [Drosophila yakuba]
Unigene10728_All	Novel_gene	1	226	0.63	0.64	0.58	1.28	0	0	0.616	0.426	0.284088945	0.930413447	0.688447795	PREDICTED: uncharacterized protein LOC108029427 [Drosophila biarmipes]
Unigene2439_All	Novel_gene	1	550	1.3	0.77	0.5	1.82	2.08	1.7	0.856	1.866	-0.557805286	0.822206579	0.369909754	NA
CL875.Contig1_All	Novel_gene	1	933	19.42	16.8	21.06	24.38	14.97	13.67	19.093	17.673	0.609816306	0.588807279	0.142757106	PREDICTED: MIP18 family protein CG30152 [Drosophila biarmipes]
CL549.Contig1_All	Novel_gene	1	3288	9.23	9.85	3.53	11.7	13.78	13.1	7.536	12.86	-0.396007089	0.653587511	0.181761037	PREDICTED: exocyst complex component 4 isoform X4 [Drosophila suzukii]
Unigene6428_All	Novel_gene	1	974	1.45	2.91	1.84	2.44	2.32	2.19	2.066	2.316	0.265992462	0.900988239	0.555349947	PREDICTED: uncharacterized protein LOC108020357 isoform X4 [Drosophila suzukii]
Unigene4989_All	Novel_gene	1	1266	6.87	8.15	6.06	8.79	9.13	9.59	7.026	9.17	0.081518898	0.947967172	0.787633023	PREDICTED: transmembrane protein 43 homolog [Drosophila biarmipes]
Unigene2833_All	Novel_gene	1	2176	1.48	1.02	0.75	2.83	3.36	2.73	1.083	2.973	-0.959978572	0.136803467	0.008739217	PREDICTED: uncharacterized protein LOC108006372 [Drosophila suzukii]
Unigene7441_All	Novel_gene	1	550	11.21	13.4	10.92	14.03	10.92	12.42	11.843	12.456	0.395276848	0.75789391	0.273305502	PREDICTED: biogenesis of lysosome-related organelles complex 1 subunit 2 [Drosophila suzukii]
CL855.Contig3_All	Novel_gene	1	336	0.56	1.18	0.53	3.12	1.12	0.86	0.756	1.7	-0.627546963	0.84822362	0.415495093	PREDICTED: polyhomeotic-proximal chromatin protein-like [Drosophila suzukii]
CL167.Contig1_All	Novel_gene	1	882	167.47	151.21	178.24	128.64	134.01	121.69	165.64	128.113	0.870709944	0.174133307	0.013017544	PREDICTED: lipase member H-A [Drosophila suzukii]
Unigene7443_All	Novel_gene	1	570	6.58	7.72	8.25	6.43	10.15	10.32	7.516	8.966	0.265551798	0.898576863	0.542792005	PREDICTED: uncharacterized protein LOC108019664 [Drosophila suzukii]
Unigene7331_All	Novel_gene	1	2482	4.94	7.54	2.15	9.56	10.93	9.36	4.876	9.95	-0.654958588	0.355992077	0.045716657	PREDICTED: zinc transporter 9 isoform X2 [Drosophila suzukii]
Unigene2811_All	Novel_gene	1	1769	831.93	1499.83	643.68	1819.08	748.99	767.43	991.813	1111.833	0.205261352	0.919270213	0.621318932	PREDICTED: maltase A1 [Drosophila ficusphila]
Unigene8092_All	Novel_gene	1	3702	4.54	10.7	4.57	9.16	10.51	9.45	6.603	9.706	-0.145743801	0.930413447	0.665744877	PREDICTED: importin-4-like isoform X2 [Drosophila biarmipes]
CL1939.Contig1_All	Novel_gene	1	2853	0.65	1.35	0.21	0.62	0.57	0.22	0.736	0.47	0.789163034	0.639604588	0.171943721	PREDICTED: serine/threonine-protein kinase PRP4 homolog [Drosophila suzukii]
CL1461.Contig1_All	Novel_gene	1	1563	4.97	6.69	3.9	8.9	9.25	8.6	5.186	8.916	-0.337474207	0.705720148	0.223675619	PREDICTED: BUB3-interacting and GLEBS motif-containing protein ZNF207 [Drosophila suzukii]
Unigene11067_All	Novel_gene	1	208	3.06	7.09	6.96	0.78	7.41	5.56	5.703	4.583	0.613905058	0.842944556	0.405984935	NA
Unigene10770_All	Novel_gene	1	3680	0	9.17	0	0	0	0	3.056	0	0.521520184	0.819839084	0.360701393	PREDICTED: LOW QUALITY PROTEIN: protein bicaudal C [Drosophila suzukii]
CL1844.Contig3_All	Novel_gene	1	1914	20.93	13.79	5.83	24.82	23.13	11.79	13.516	19.913	-0.175290368	0.930413447	0.672182746	PREDICTED: uncharacterized protein LOC108031558 isoform X3 [Drosophila biarmipes]
Unigene28_All	Novel_gene	1	542	0	3.57	0.85	0.14	0.43	1.44	1.473	0.67	0.819011635	0.779686209	0.299463858	PREDICTED: peptidoglycan-recognition protein LC isoform X5 [Drosophila suzukii]
Unigene6484_All	Novel_gene	1	554	4.78	8.68	10.94	11.7	11.46	12.29	8.133	11.816	0.054105541	0.98523164	0.911731939	PREDICTED: heat shock protein 67B2 [Drosophila suzukii]
CL452.Contig2_All	Novel_gene	1	851	116.36	177.72	130.56	216.88	200.76	243.02	141.546	220.22	-0.14607048	0.927970647	0.643313063	PREDICTED: peptidyl-prolyl cis-trans isomerase 6 [Drosophila suzukii]
Unigene1423_All	Novel_gene	1	1882	15.09	22.39	13.77	19.34	17.23	15.38	17.083	17.316	0.414627069	0.591980863	0.144988384	PREDICTED: protein NASP homolog [Drosophila eugracilis]
Unigene11047_All	Novel_gene	1	207	NA	NA	NA	NA	NA	NA	NA	NA	NA	NA	NA	PREDICTED: TFIIH basal transcription factor complex helicase XPD subunit [Drosophila suzukii]
Unigene9506_All	Novel_gene	1	258	0	0	0	0.48	0	0	0	0.16	-0.10557163	0.930413447	0.721786079	NA
Unigene1898_All	Novel_gene	1	5332	28.86	27.78	8.66	19.99	23.29	23.12	21.766	22.133	0.300505563	0.8231477	0.371649011	PREDICTED: protein Shroom isoform X1 [Drosophila suzukii] >XP_016929882.1 PREDICTED: protein Shroom isoform X1 [Drosophila suzukii]
CL1209.Contig3_All	Novel_gene	1	921	2.04	4.47	1.17	2.45	2.29	3.21	2.56	2.65	0.256027321	0.91148346	0.58937261	hypothetical protein, conserved [Eimeria praecox]
CL1182.Contig2_All	Novel_gene	1	3130	3.77	1.05	0.51	1.15	1.96	2.54	1.776	1.883	0.216246373	0.930413447	0.702954942	PREDICTED: LOW QUALITY PROTEIN: uncharacterized protein LOC108016071 [Drosophila suzukii]
CL682.Contig4_All	Novel_gene	1	1205	1.61	0.97	0.33	2.08	1.78	1.97	0.97	1.943	-0.594992088	0.742040346	0.257833415	PREDICTED: serine/threonine-protein kinase Doa isoform X2 [Drosophila eugracilis]
Unigene11526_All	Novel_gene	1	223	NA	NA	NA	NA	NA	NA	NA	NA	NA	NA	NA	NA
Unigene298_All	Novel_gene	1	915	2865.95	2996.43	3201.29	2052.87	1812.32	1677.35	3021.223	1847.513	1.185108946	0.023439159	0.000565678	RpL19 [Drosophila yakuba] >XP_016927701.1 PREDICTED: 60S ribosomal protein L19 [Drosophila suzukii] >XP_016981279.1 PREDICTED: 60S ribosomal protein L19 [Drosophila rhopaloa] >XP_017070248.1 PREDICTED: 60S ribosomal protein L19 [Drosophila eugracilis] >XP_017120073.1 PREDICTED: 60S ribosomal protein L19 [Drosophila elegans] >EDW92638.1 RpL19 [Drosophila yakuba]
Unigene9643_All	Novel_gene	1	307	0.33	1	0	1.34	2.97	1.02	0.443	1.776	-0.898878205	0.740513326	0.255620783	NA
CL990.Contig1_All	Novel_gene	1	399	0.26	0	0.21	0.23	0	0	0.156	0.076	0.275791144	0.930413447	0.651822519	NA
CL944.Contig2_All	Novel_gene	1	799	67.33	42.16	44.53	47.59	89.41	38.69	51.34	58.563	0.301159535	0.866887268	0.458303578	PREDICTED: histidine-rich glycoprotein [Drosophila suzukii]
Unigene1099_All	Novel_gene	1	1413	2.42	3.04	0.44	2.59	3.03	2.73	1.966	2.783	-0.185838608	0.930413447	0.704943923	1-phosphatidylinositol 4,5-bisphosphate phosphodiesterase isoform X3 [Drosophila ananassae]
CL282.Contig2_All	Novel_gene	1	5722	7.01	12.88	2.46	9.66	11.41	10.31	7.45	10.46	-0.181939833	0.928104649	0.643950941	PREDICTED: uncharacterized protein LOC108018076 [Drosophila suzukii]
Unigene4943_All	Novel_gene	1	1075	95.07	146.57	123.39	136.45	131.15	135.65	121.676	134.416	0.350517096	0.78020858	0.299759526	uncharacterized protein CG16817 [Drosophila sechellia] >EDW42842.1 GM23826 [Drosophila sechellia]
Unigene10517_All	Novel_gene	1	361	0.5	3.23	1.41	1.99	0.99	1.51	1.713	1.496	0.437571885	0.899812051	0.54564645	PREDICTED: recombination repair protein 1 isoform X2 [Drosophila suzukii]
Unigene3422_All	Novel_gene	1	496	1.06	1.5	0.87	0.75	0.9	2.12	1.143	1.256	0.225241783	0.933467369	0.738323714	NA
Unigene10913_All	Novel_gene	1	309	0	0.99	0.31	0.99	1.3	0.67	0.433	0.986	-0.369843932	0.92671071	0.640054109	PREDICTED: condensin complex subunit 3 [Drosophila suzukii]
CL540.Contig2_All	Novel_gene	1	458	39.79	15.75	21.7	27.2	16.61	12.06	25.746	18.623	0.878623819	0.429844904	0.067323004	PREDICTED: uncharacterized protein LOC108017828 [Drosophila suzukii]
CL27.Contig1_All	Novel_gene	1	332	15.46	14.35	2.72	10.86	11.26	13.52	10.843	11.88	0.165150854	0.934950353	0.742324841	PREDICTED: 3-ketoacyl-CoA thiolase, mitochondrial [Drosophila kikkawai]
Unigene3856_All	Novel_gene	1	2991	23.14	32.54	16.24	31.38	35.95	35.14	23.973	34.156	-0.095469119	0.930413447	0.686099407	PREDICTED: 26S proteasome non-ATPase regulatory subunit 2 [Drosophila biarmipes]
CL296.Contig3_All	Novel_gene	1	3098	16.66	13.29	8.28	14.02	13.94	12.54	12.743	13.5	0.328882848	0.700574112	0.220061388	PREDICTED: 2-hydroxyacylsphingosine 1-beta-galactosyltransferase-like [Drosophila suzukii] >XP_016931663.1 PREDICTED: 2-hydroxyacylsphingosine 1-beta-galactosyltransferase-like [Drosophila suzukii]
Unigene7957_All	Novel_gene	1	1532	1.88	1.86	4.25	0	10.69	2.67	2.663	4.453	-0.010744272	0.996623365	0.98900058	PREDICTED: mucin-2 [Drosophila suzukii]
Unigene6423_All	Novel_gene	1	2697	9.48	12.5	6.65	14.72	18.8	18.28	9.543	17.266	-0.422419846	0.496343168	0.093235572	PREDICTED: dymeclin [Drosophila suzukii]
CL1137.Contig2_All	Novel_gene	1	1003	12.32	19.95	17.81	15.07	18.74	20.41	16.693	18.073	0.386299817	0.787980136	0.311327293	PREDICTED: probable aminoacyl tRNA synthase complex-interacting multifunctional protein 2 isoform X2 [Drosophila suzukii]
CL188.Contig2_All	Novel_gene	1	1140	2.09	2.21	0.82	1.51	2.09	2.76	1.706	2.12	0.055884452	0.982594207	0.902689606	LOW QUALITY PROTEIN: uncharacterized protein Dere_GG11448 [Drosophila erecta]
Unigene5211_All	Novel_gene	1	211	0	2.28	1.35	0.75	1.43	3.07	1.21	1.75	-0.009675512	0.996623365	0.990211508	NA
Unigene5642_All	Novel_gene	1	555	1527.32	1334.35	1664.8	999.22	1019.79	901.8	1508.823	973.603	1.130302726	0.049241521	0.001850533	ribosomal protein S16, isoform B [Drosophila melanogaster] >NP_611685.1 ribosomal protein S16, isoform A [Drosophila melanogaster] >XP_001974507.1 40S ribosomal protein S16 [Drosophila erecta] >XP_002039923.1 40S ribosomal protein S16 [Drosophila sechellia] >XP_002082634.1 uncharacterized protein Dsimw501_GD11679 [Drosophila simulans] >XP_002092092.1 uncharacterized protein Dyak_GE13998 [Drosophi…
Unigene6058_All	Novel_gene	1	341	0.55	1.93	0.52	0.83	1.36	1.39	1	1.193	0.071853808	0.988322757	0.924485116	PREDICTED: uncharacterized protein LOC108019150 isoform X1 [Drosophila suzukii]
CL15.Contig9_All	Novel_gene	1	4852	0.38	0.71	0.06	1.7	0.35	0.47	0.383	0.84	-0.720400383	0.751640764	0.26715096	PREDICTED: protein phosphatase 1 regulatory subunit 12B isoform X12 [Drosophila biarmipes]
Unigene9322_All	Novel_gene	1	212	NA	NA	NA	NA	NA	NA	NA	NA	NA	NA	NA	PREDICTED: DNA fragmentation factor subunit beta [Drosophila suzukii]
Unigene6440_All	Novel_gene	1	987	3.28	6.27	2.47	4.92	4.08	5.61	4.006	4.87	0.098131348	0.951988379	0.799184561	PREDICTED: uncharacterized protein LOC108008398 [Drosophila suzukii]
CL1681.Contig2_All	Novel_gene	1	549	37.17	19.71	16.85	27.68	31.62	28.71	24.576	29.336	0.189300351	0.914813466	0.602835608	PREDICTED: protein cornichon isoform X2 [Drosophila takahashii]
CL1481.Contig2_All	Novel_gene	1	1273	0.75	0.87	0.11	0.63	0.34	0.45	0.576	0.473	0.479290041	0.874387008	0.474931288	uncharacterized protein Dana_GF12214 [Drosophila ananassae]
CL1886.Contig2_All	Novel_gene	1	1761	3.86	4.67	2.58	8.21	7.56	6.33	3.703	7.366	-0.549850182	0.399975633	0.056655654	PREDICTED: uncharacterized protein YJR142W isoform X1 [Drosophila suzukii]
Unigene1035_All	Novel_gene	1	2133	18.75	6.76	7.44	6.35	7.9	6.8	10.983	7.016	1.018839435	0.192432828	0.015717796	PREDICTED: LOW QUALITY PROTEIN: proton-coupled folate transporter-like [Drosophila suzukii]
Unigene4883_All	Novel_gene	1	639	624.28	841.7	1099.25	1187.58	1447.3	1306.01	855.076	1313.63	-0.014829041	0.994062081	0.971654109	cytochrome c proximal, isoform B [Drosophila melanogaster] >NP_477176.1 cytochrome c proximal, isoform A [Drosophila melanogaster] >XP_001356547.1 cytochrome c-2 [Drosophila pseudoobscura] >XP_001965292.1 cytochrome c-2 [Drosophila ananassae] >XP_001976244.1 cytochrome c-2 [Drosophila erecta] >XP_002038844.1 cytochrome c-2 [Drosophila sechellia] >XP_002090531.1 uncharacterized protein Dyak_GE1275…
CL1581.Contig4_All	Novel_gene	1	1450	45.74	32.48	15.7	15.89	17.88	12.17	31.306	15.313	1.355340165	0.004780821	6.05E-05	PREDICTED: uncharacterized protein LOC108008150 [Drosophila suzukii]
Unigene10554_All	Novel_gene	1	1020	0	5.68	0	0	0	0	1.893	0	0.517855794	0.819839084	0.362917769	PREDICTED: putative vitellogenin receptor isoform X1 [Drosophila suzukii]
Unigene10406_All	Novel_gene	1	346	1.34	1.61	0.25	0.54	0.27	0.54	1.066	0.45	0.881146268	0.746320573	0.26160744	PREDICTED: gastrula zinc finger protein XlCGF8.2DB-like [Drosophila rhopaloa]
Unigene3425_All	Novel_gene	1	289	0	2.26	0	1.51	1.48	0.76	0.753	1.25	-0.237509974	0.93994721	0.761037967	PREDICTED: uncharacterized protein LOC108022455 [Drosophila biarmipes]
Unigene11090_All	Novel_gene	1	233	0	0	0	1.19	1.15	1.82	0	1.386	-1.056802281	0.591966904	0.144950205	NA
Unigene131_All	Novel_gene	1	3237	41.94	33.1	12.07	32.81	35.77	34.09	29.036	34.223	0.110295962	0.936344381	0.745061815	PREDICTED: WD repeat-containing protein 26 homolog [Drosophila suzukii]
Unigene11418_All	Novel_gene	1	283	1.56	0.39	0.36	1.18	1.54	0	0.77	0.906	0.094626838	0.982594207	0.904436553	NA
CL1973.Contig1_All	Novel_gene	1	653	0.93	0.2	0.1	1.08	1.4	0.63	0.41	1.036	-0.649506819	0.833328655	0.390093719	NA
Unigene8600_All	Novel_gene	1	256	1.44	1.46	1.77	2.42	5.18	1.97	1.556	3.19	-0.324005808	0.930413447	0.661200547	NA
CL245.Contig4_All	Novel_gene	1	2765	2.38	0	2.98	0.59	3.57	1.24	1.786	1.8	0.304806037	0.930413447	0.695805163	gilgamesh, isoform L [Drosophila melanogaster] >XP_016034434.1 LOW QUALITY PROTEIN: uncharacterized protein Dsimw501_GD19086 [Drosophila simulans] >AGB96004.1 gilgamesh, isoform L [Drosophila melanogaster] >KMZ03212.1 LOW QUALITY PROTEIN: uncharacterized protein Dsimw501_GD19086 [Drosophila simulans]
Unigene2643_All	Novel_gene	1	254	0.49	1.48	0	0.49	0.48	0	0.656	0.323	0.34305521	0.922891419	0.631176289	NA
Unigene6496_All	Novel_gene	1	2514	7.72	17.51	5.71	19.47	22.04	22.02	10.313	21.176	-0.645220485	0.398815323	0.056401158	PREDICTED: pancreatic triacylglycerol lipase [Drosophila suzukii]
Unigene3148_All	Novel_gene	1	649	2466.73	1335.77	2124.51	2198.62	2345.23	2163.02	1975.67	2235.623	0.361205369	0.819839084	0.362797018	cytochrome c oxidase subunit II [Drosophila incompta] >AIY56326.1 cytochrome c oxidase subunit II [Drosophila incompta]
CL575.Contig2_All	Novel_gene	1	4104	13.58	11.47	3.76	12.49	13.97	12.85	9.603	13.103	-0.09986565	0.943495771	0.77502673	PREDICTED: UPF0518 protein GE18198 isoform X3 [Drosophila biarmipes]
Unigene2405_All	Novel_gene	1	938	1.12	3.04	2.75	1.44	1.97	0.92	2.303	1.443	1.043893445	0.418567859	0.063215299	NA
Unigene284_All	Novel_gene	1	1015	2.34	1.47	0.64	2.5	3.53	2.45	1.483	2.826	-0.485978888	0.787099986	0.309155126	NA
Unigene5568_All	Novel_gene	1	3122	8.76	13.82	3.62	18.27	19.4	18.71	8.733	18.793	-0.740701251	0.263574403	0.026386586	PREDICTED: putative oxidoreductase GLYR1 homolog isoform X2 [Drosophila suzukii]
CL176.Contig2_All	Novel_gene	1	2439	0.82	1.96	1.42	1.38	3.48	1.12	1.4	1.993	0.001939972	0.999056543	0.997028022	PREDICTED: stromal membrane-associated protein 2 [Drosophila suzukii]
CL1734.Contig2_All	Novel_gene	1	1168	3.76	0.51	0.74	0	0.38	0.65	1.67	0.343	1.81825294	0.186329183	0.014748781	sorting nexin 3, isoform A [Drosophila melanogaster] >NP_731727.2 sorting nexin 3, isoform B [Drosophila melanogaster] >XP_001357790.1 sorting nexin-12 [Drosophila pseudoobscura] >XP_001953675.1 sorting nexin-12 [Drosophila ananassae] >XP_001980378.1 sorting nexin-12 [Drosophila erecta] >XP_002020320.1 sorting nexin-12 [Drosophila persimilis] >XP_002031441.1 sorting nexin-12 [Drosophila sechellia…
CL24.Contig1_All	Novel_gene	1	1529	0.06	0.08	0	0	0	0.07	0.046	0.023	0.323652373	0.915017015	0.604459273	PREDICTED: uncharacterized PE-PGRS family protein PE_PGRS54 [Drosophila suzukii]
Unigene4720_All	Novel_gene	1	1094	1.76	1.29	1.23	3.38	4.77	3.28	1.426	3.81	-0.862958848	0.341724704	0.042178821	transposase [Forficula auricularia] >AAP51094.1 transposase [Forficula auricularia]
Unigene9617_All	Novel_gene	1	329	0.29	0	0.83	1.18	1.45	1.19	0.373	1.273	-0.503255384	0.892828076	0.525163742	PREDICTED: uncharacterized protein LOC108116668 [Drosophila eugracilis] >XP_017084165.1 PREDICTED: uncharacterized protein LOC108116668 [Drosophila eugracilis] >XP_017084173.1 PREDICTED: uncharacterized protein LOC108116668 [Drosophila eugracilis] >XP_017084183.1 PREDICTED: uncharacterized protein LOC108116668 [Drosophila eugracilis] >XP_017084191.1 PREDICTED: uncharacterized protein LOC108116668…
CL225.Contig2_All	Novel_gene	1	2374	5.3	3.27	1.52	2.67	2.12	3.39	3.363	2.726	0.618804567	0.579449218	0.135590437	PREDICTED: protein NDRG3 isoform X7 [Drosophila biarmipes]
Unigene1175_All	Novel_gene	1	1765	4.42	5.33	3.85	7.07	8.06	7.6	4.533	7.576	-0.2665134	0.820545136	0.365473525	PREDICTED: glycerophosphodiester phosphodiesterase 1 [Drosophila suzukii] >XP_016923549.1 PREDICTED: glycerophosphodiester phosphodiesterase 1 [Drosophila suzukii]
Unigene936_All	Novel_gene	1	2878	1.76	2.55	0.15	1.78	1.63	1.36	1.486	1.59	0.104825671	0.966248387	0.859336398	hypothetical protein, conserved [Eimeria maxima] >CDJ57662.1 hypothetical protein, conserved [Eimeria maxima]
CL491.Contig2_All	Novel_gene	1	1500	8.15	4.94	4.93	9.58	5.49	8.24	6.006	7.77	0.088378224	0.956825214	0.82344087	PREDICTED: cold shock domain-containing protein CG9705 [Drosophila suzukii] >XP_016925710.1 PREDICTED: cold shock domain-containing protein CG9705 [Drosophila suzukii] >XP_016966870.1 PREDICTED: cold shock domain-containing protein CG9705 [Drosophila biarmipes] >XP_016999941.1 PREDICTED: cold shock domain-containing protein CG9705 [Drosophila takahashii]
Unigene2090_All	Novel_gene	1	814	1.64	2.08	0.08	1.94	1.56	1.79	1.266	1.763	-0.183318705	0.944905301	0.77952013	PREDICTED: b(0,+)-type amino acid transporter 1 isoform X1 [Drosophila suzukii]
Unigene6614_All	Novel_gene	1	1612	35.62	34.39	41.62	47.4	37.24	42.16	37.21	42.266	0.341417755	0.819083299	0.358559365	PREDICTED: probable cytochrome P450 9h1 [Drosophila suzukii]
CL1012.Contig2_All	Novel_gene	1	3885	3.82	3.52	1.52	5.41	4.45	4.76	2.953	4.873	-0.332688373	0.762217544	0.279643876	PREDICTED: 3-hydroxy-3-methylglutaryl-coenzyme A reductase [Drosophila biarmipes] >XP_016949982.1 PREDICTED: 3-hydroxy-3-methylglutaryl-coenzyme A reductase [Drosophila biarmipes]
Unigene2043_All	Novel_gene	1	1042	4.13	4.39	3.05	3.17	4.64	3.53	3.856	3.78	0.461449847	0.675233259	0.198168868	PREDICTED: uncharacterized protein LOC108010593 isoform X1 [Drosophila suzukii] >XP_016930969.1 PREDICTED: uncharacterized protein LOC108010593 isoform X2 [Drosophila suzukii] >XP_016930970.1 PREDICTED: uncharacterized protein LOC108010593 isoform X3 [Drosophila suzukii] >XP_016939682.1 PREDICTED: uncharacterized protein LOC108017199 [Drosophila suzukii]
CL1120.Contig2_All	Novel_gene	1	3277	6.49	11.72	4.78	18.86	14.14	16.73	7.663	16.576	-0.702774893	0.240983941	0.022881446	PREDICTED: G protein-activated inward rectifier potassium channel 4 isoform X2 [Drosophila suzukii]
Unigene8353_All	Novel_gene	1	395	328.29	346.3	583.26	593.38	631.71	620.47	419.283	615.186	0.090299734	0.961336522	0.840418224	PREDICTED: cytochrome c oxidase subunit 7C, mitochondrial [Drosophila suzukii] >XP_016927708.1 PREDICTED: cytochrome c oxidase subunit 7C, mitochondrial [Drosophila suzukii] >XP_016946618.1 PREDICTED: cytochrome c oxidase subunit 7C, mitochondrial [Drosophila biarmipes] >XP_016946619.1 PREDICTED: cytochrome c oxidase subunit 7C, mitochondrial [Drosophila biarmipes]
Unigene609_All	Novel_gene	1	480	2.37	2.51	0	2.69	2.53	2.87	1.626	2.696	-0.34914368	0.919270213	0.622033931	PREDICTED: adenylyl cyclase-associated protein 1 isoform X1 [Drosophila suzukii]
Unigene7439_All	Novel_gene	1	503	26.77	68.71	47.02	5.75	6.78	6.68	47.5	6.403	3.123241453	4.96E-10	2.92E-13	histone H2A-like [Aedes aegypti] >XP_021712017.1 histone H2A-like [Aedes aegypti]
Unigene2521_All	Novel_gene	1	293	2.55	1.1	1.36	2.94	1.08	2.23	1.67	2.083	0.124054026	0.968285421	0.865486828	NA
Unigene11446_All	Novel_gene	1	254	0.49	0	0.9	0.99	1.91	2	0.463	1.633	-0.498660334	0.892828076	0.528470411	PREDICTED: uncharacterized protein LOC108013438 [Drosophila suzukii] >XP_016934798.1 PREDICTED: uncharacterized protein LOC108013438 [Drosophila suzukii]
Unigene3228_All	Novel_gene	1	1160	75.13	152.03	65.49	228.24	199.58	210.75	97.55	212.856	-0.698420888	0.234185441	0.021668092	PREDICTED: glutamate--cysteine ligase regulatory subunit [Drosophila suzukii]
Unigene5726_All	Novel_gene	1	631	11.8	12.49	9.41	14.54	15.55	13.53	11.233	14.54	0.096443064	0.939450171	0.758871727	PREDICTED: protein-lysine N-methyltransferase mettl10 [Drosophila suzukii]
Unigene9083_All	Novel_gene	1	206	1.57	0	0.71	0	0	0	0.76	0	0.597951405	0.792988309	0.318472998	NA
Unigene665_All	Novel_gene	1	765	1.1	2.25	0	2.85	2.44	2.53	1.116	2.606	-0.760501885	0.753571405	0.269754647	PREDICTED: LOW QUALITY PROTEIN: uncharacterized protein LOC108021794 [Drosophila suzukii]
Unigene5756_All	Novel_gene	1	1573	3913.09	1905.22	2368.65	3849.63	4208.3	3433.22	2728.986	3830.383	0.013303046	0.993984283	0.971329429	cytochrome c oxidase subunit I, partial [Drosophila suzukii]
CL1034.Contig2_All	Novel_gene	1	925	52.69	44.22	28.7	25.35	23.46	26.32	41.87	25.043	1.140464117	0.002499346	2.44E-05	PREDICTED: 60S ribosomal protein L10a-2 isoform X2 [Drosophila biarmipes]
CL631.Contig2_All	Novel_gene	1	2839	1.73	3.86	1.21	5.9	8.24	5.78	2.266	6.64	-1.1233501	0.056917673	0.002272696	PREDICTED: glycogenin-1 isoform X2 [Drosophila suzukii]
Unigene2291_All	Novel_gene	1	1954	15.14	15.99	8.01	17.91	18.34	16.3	13.046	17.516	-0.019418588	0.989829845	0.935700488	PREDICTED: alpha-protein kinase 1 [Drosophila suzukii]
CL1457.Contig1_All	Novel_gene	1	753	0	0.26	0	0.8	0.56	0.21	0.086	0.523	-1.016898495	0.675299055	0.198323235	uncharacterized protein Dsimw501_GD25734, isoform AQ [Drosophila simulans] >KMY93630.1 uncharacterized protein Dsimw501_GD25734, isoform AQ [Drosophila simulans]
Unigene10395_All	Novel_gene	1	221	0	2.72	3.03	2.02	0.65	0	1.916	0.89	0.68910612	0.825649453	0.375260359	NA
Unigene11146_All	Novel_gene	1	200	0	0	0	1.72	0.81	0	0	0.843	-0.416137629	0.860557688	0.440031494	PREDICTED: protein sprint isoform X3 [Drosophila suzukii]
CL345.Contig1_All	Novel_gene	1	658	0	0	0	0	0	0	0	0	NA	NA	NA	NA
CL112.Contig8_All	Novel_gene	1	2687	0	5.95	0.01	0.04	3.83	0.03	1.986	1.3	0.134619243	0.956792407	0.822957997	mucin 68D [Drosophila melanogaster] >AAF50015.3 mucin 68D [Drosophila melanogaster] >AAL68190.1 GH09355p [Drosophila melanogaster] >AOQ07449.1 Muc68D-RB, partial [synthetic construct] >AOQ09719.1 Muc68D-RB [synthetic construct]
Unigene7974_All	Novel_gene	1	2061	6.68	8.4	5.76	7.85	6.85	7.97	6.946	7.556	0.319313813	0.756510207	0.271597381	PREDICTED: RNA-binding protein 39 isoform X1 [Drosophila suzukii]
Unigene7563_All	Novel_gene	1	1870	12.66	14.07	8.81	13.55	11.59	13.25	11.846	12.796	0.316061261	0.705720148	0.223628282	PREDICTED: LIM domain-binding protein 2 [Drosophila biarmipes]
Unigene7320_All	Novel_gene	1	2526	4.74	6.23	2.34	6.54	5.25	7.03	4.436	6.273	-0.127985456	0.930413447	0.6825702	PREDICTED: ubiquitin carboxyl-terminal hydrolase 43 isoform X1 [Drosophila suzukii]
CL126.Contig1_All	Novel_gene	1	4478	0.14	0.44	0.13	0.78	0	0.23	0.236	0.336	-0.135706256	0.966248387	0.859233744	PREDICTED: probable phospholipid-transporting ATPase IA isoform X7 [Drosophila biarmipes]
Unigene8841_All	Novel_gene	1	232	0.59	0	0	0	0	0	0.196	0	0.135386654	0.930413447	0.677077434	NA
CL917.Contig3_All	Novel_gene	1	249	9	0	0	0.51	3.59	3.83	3	2.643	0.221277382	0.944442483	0.777870859	NA
Unigene3418_All	Novel_gene	1	538	2.15	0.93	0.78	1.74	1.21	0.94	1.286	1.296	0.334048985	0.916016566	0.606518074	PREDICTED: uncharacterized protein CG5098 isoform X2 [Drosophila suzukii]
Unigene9143_All	Novel_gene	1	359	4.52	0.5	0.71	0	0.25	0.25	1.91	0.166	1.913856542	0.190766306	0.015391245	PREDICTED: chitinase-like protein 3 [Drosophila suzukii]
Unigene8726_All	Novel_gene	1	471	2.6	1.45	0.94	1.3	1.62	0.98	1.663	1.3	0.62290414	0.800035125	0.330912943	NA
CL1742.Contig1_All	Novel_gene	1	1183	26.21	21.49	13.15	12.88	10	10.22	20.283	11.033	1.253641364	0.002662037	2.64E-05	PREDICTED: uncharacterized protein LOC108014994 [Drosophila suzukii] >XP_016936707.1 PREDICTED: uncharacterized protein LOC108014994 [Drosophila suzukii]
CL572.Contig13_All	Novel_gene	1	598	114.4	203.19	357.78	85.79	61.89	70.48	225.123	72.72	2.028443658	0.006103729	8.14E-05	uncharacterized protein Dana_GF21539 [Drosophila ananassae]
Unigene7149_All	Novel_gene	1	3104	3.94	3.86	2.02	7.22	7.28	7.14	3.273	7.213	-0.712603851	0.10836615	0.006134173	PREDICTED: solute carrier family 35 member E1 homolog [Drosophila suzukii]
Unigene3665_All	Novel_gene	1	3113	7.55	7.71	3.33	7.28	7.66	7.05	6.196	7.33	0.136259191	0.917024881	0.614401285	PREDICTED: G-protein-signaling modulator 2 [Drosophila suzukii]
CL945.Contig4_All	Novel_gene	1	402	0.83	2.27	0.2	0.83	1.44	1.52	1.1	1.263	0.05011246	0.991229566	0.947176718	ribosomal protein L19, putative [Eimeria necatrix] >CDJ65760.1 ribosomal protein L19, putative [Eimeria necatrix]
Unigene3121_All	Novel_gene	1	749	6.6	11.36	9.25	8.62	8.92	9.27	9.07	8.936	0.494567507	0.684007372	0.205563695	PREDICTED: mediator of RNA polymerase II transcription subunit 28 [Drosophila biarmipes]
Unigene7155_All	Novel_gene	1	3767	4.43	6.6	1.79	6.31	5.79	5.8	4.273	5.966	-0.143361402	0.930413447	0.671764483	PREDICTED: rho guanine nucleotide exchange factor 18 [Drosophila suzukii] >XP_016944878.1 PREDICTED: rho guanine nucleotide exchange factor 18 [Drosophila suzukii] >XP_016944879.1 PREDICTED: rho guanine nucleotide exchange factor 18 [Drosophila suzukii] >XP_016944880.1 PREDICTED: rho guanine nucleotide exchange factor 18 [Drosophila suzukii]
Unigene7868_All	Novel_gene	1	345	0.27	0.54	0.25	0.54	0.53	0.82	0.353	0.63	-0.201024727	0.951988379	0.799714959	meng-po, isoform B [Drosophila melanogaster] >NP_609070.1 meng-po, isoform A [Drosophila melanogaster] >Q9VM90.1 RecName: Full=Serine/threonine-protein kinase meng-po; Short=meng-po; AltName: Full=SH3-binding kinase homolog [Drosophila melanogaster] >ACL86906.1 CG11221-PA, partial [synthetic construct] >AAF52433.1 meng-po, isoform A [Drosophila melanogaster] >AAL49219.1 RE65108p [Drosophila melan…
CL320.Contig3_All	Novel_gene	1	7217	10.67	13.82	5.13	15.08	16.85	13.26	9.873	15.063	-0.233620634	0.831371015	0.387137084	PREDICTED: mucin-17 isoform X17 [Drosophila suzukii]
Unigene8880_All	Novel_gene	1	355	2.3	0	0.73	0.26	0.51	0.26	1.01	0.343	0.958799798	0.708811754	0.225636521	NA
Unigene1049_All	Novel_gene	1	1863	21.6	12.68	4.48	6.4	6.84	6.11	12.92	6.45	1.246599068	0.065589165	0.002842326	PREDICTED: uncharacterized protein LOC108005174 [Drosophila suzukii]
CL43.Contig2_All	Novel_gene	1	2889	NA	NA	NA	NA	NA	NA	NA	NA	NA	NA	NA	probable phosphorylase b kinase regulatory subunit alpha isoform X4 [Ceratitis capitata]
Unigene10420_All	Novel_gene	1	317	0.63	2.2	0.59	0.32	0.62	2.23	1.14	1.056	0.271742526	0.930413447	0.728568963	PREDICTED: uncharacterized protein LOC108006985 [Drosophila suzukii]
Unigene8709_All	Novel_gene	1	398	1.27	1.47	0	1.69	2.1	0.85	0.913	1.546	-0.315274063	0.930413447	0.679381127	NA
Unigene2745_All	Novel_gene	1	3989	3.34	2.6	0.96	3.33	3.94	3.45	2.3	3.573	-0.259199173	0.872709834	0.470228153	PREDICTED: CAS1 domain-containing protein 1 [Drosophila suzukii]
CL1746.Contig1_All	Novel_gene	1	2542	2.15	1.29	1.27	0.08	0.01	1.57	1.57	0.553	0.81287273	0.780336751	0.299854592	uncharacterized protein Dyak_GE18454 [Drosophila yakuba] >EDW87915.1 uncharacterized protein Dyak_GE18454 [Drosophila yakuba]
CL292.Contig1_All	Novel_gene	1	2123	25.76	11.05	12.23	17.07	19.67	22.39	16.346	19.71	0.184911587	0.925680044	0.636941794	PREDICTED: microtubule-actin cross-linking factor 1 isoform X23 [Drosophila elegans]
Unigene3499_All	Novel_gene	1	315	0	0.64	0	1.6	0.94	0.32	0.213	0.953	-0.689736592	0.821349446	0.367874964	PREDICTED: uncharacterized protein LOC108020887 [Drosophila suzukii]
CL1083.Contig6_All	Novel_gene	1	3760	7.63	7.21	6.33	9.81	7.32	9.67	7.056	8.933	0.132824583	0.930413447	0.677182662	PREDICTED: titin [Drosophila suzukii] >XP_016929706.1 PREDICTED: titin [Drosophila suzukii]
Unigene10788_All	Novel_gene	1	267	0	1.78	0	0	0	0.45	0.593	0.15	0.294078055	0.916300685	0.607110635	PREDICTED: HEAT repeat-containing protein 1 homolog [Drosophila suzukii]
CL693.Contig1_All	Novel_gene	1	2107	1.63	4.48	0.65	2.83	3.16	1.74	2.253	2.576	0.077128297	0.975249192	0.878482055	PREDICTED: RNA-binding protein fusilli isoform X3 [Drosophila biarmipes]
Unigene6610_All	Novel_gene	1	621	8.29	15.82	9.82	16.28	11.8	14.16	11.31	14.08	0.136412661	0.930413447	0.71822507	PREDICTED: protein OPI10 homolog [Drosophila suzukii]
CL1911.Contig1_All	Novel_gene	1	734	461.15	412.1	435.4	381.16	313.91	336.97	436.216	344.013	0.827408191	0.174133307	0.013016162	PREDICTED: uncharacterized protein LOC108010022 [Drosophila suzukii]
CL461.Contig2_All	Novel_gene	1	2021	32.28	24.83	12.48	24.4	24.68	25.06	23.196	24.713	0.28920039	0.795996271	0.326124496	PREDICTED: fatty-acid amide hydrolase 2-A [Drosophila suzukii] >XP_016930466.1 PREDICTED: fatty-acid amide hydrolase 2-A [Drosophila suzukii]
Unigene6637_All	Novel_gene	1	1524	13.04	17.71	13.71	16.27	14.55	14.77	14.82	15.196	0.429734642	0.631735196	0.167599614	PREDICTED: bifunctional arginine demethylase and lysyl-hydroxylase PSR [Drosophila biarmipes]
Unigene5179_All	Novel_gene	1	323	2.12	1.82	1.43	0.61	0.6	1.23	1.79	0.813	1.09109995	0.584518149	0.139488066	zinc finger protein 84-like [Drosophila serrata]
CL761.Contig1_All	Novel_gene	1	4684	6.21	11.06	2.8	14.41	14.59	11.35	6.69	13.45	-0.646441414	0.424271145	0.065718184	PREDICTED: transcription factor E2f1 isoform X1 [Drosophila biarmipes] >XP_016960461.1 PREDICTED: transcription factor E2f1 isoform X1 [Drosophila biarmipes] >XP_016960462.1 PREDICTED: transcription factor E2f1 isoform X1 [Drosophila biarmipes] >XP_016960463.1 PREDICTED: transcription factor E2f1 isoform X1 [Drosophila biarmipes]
Unigene5460_All	Novel_gene	1	1271	5.86	6.26	5.26	5.75	5.82	4.93	5.793	5.5	0.531916426	0.528965993	0.107779371	PREDICTED: probable 28S rRNA (cytosine-C(5))-methyltransferase [Drosophila suzukii]
Unigene9261_All	Novel_gene	1	240	0.55	0.56	0	2.23	0	0	0.37	0.743	-0.163880747	0.952634166	0.801991547	NA
Unigene1795_All	Novel_gene	1	337	1.12	0.56	1.59	1.97	2.23	0.85	1.09	1.683	0.005689207	0.997782925	0.993917795	NA
Unigene1641_All	Novel_gene	1	605	1.14	0.34	0	1.03	1.26	1.83	0.493	1.373	-0.765133371	0.786517097	0.308163645	SNF2-related domain-containing protein [Dictyostelium discoideum AX4] >EAL72876.1 SNF2-related domain-containing protein [Dictyostelium discoideum AX4]
Unigene3601_All	Novel_gene	1	3835	1.75	3.77	1.61	3.97	4.66	3.88	2.376	4.17	-0.39389486	0.725032675	0.240882846	PREDICTED: RNA-binding protein 25 [Drosophila suzukii]
Unigene4438_All	Novel_gene	1	404	1.65	0.62	0.39	0	1.03	0.62	0.886	0.55	0.603482172	0.860857106	0.444479159	NA
Unigene6051_All	Novel_gene	1	417	0.78	1.37	1.12	0.98	0.2	0.79	1.09	0.656	0.811349208	0.761718403	0.278877789	PREDICTED: modifier of mdg4-like isoform X1 [Drosophila suzukii]
CL208.Contig7_All	Novel_gene	1	6078	12.81	7.42	1.28	9.62	9.28	8.39	7.17	9.096	-0.047294987	0.988710119	0.926182768	PREDICTED: F-actin-uncapping protein LRRC16A isoform X6 [Drosophila suzukii]
Unigene3979_All	Novel_gene	1	706	12.78	18.24	18.18	26.55	29.34	29.04	16.4	28.31	-0.231965976	0.89710943	0.541200977	PREDICTED: inactive glutathione S-transferase D3-like [Drosophila suzukii]
Unigene1022_All	Novel_gene	1	4753	10.1	10.53	2.67	13.56	11.83	10.34	7.766	11.91	-0.279622168	0.866233817	0.45533291	PREDICTED: ubiquitin carboxyl-terminal hydrolase 1-like [Drosophila suzukii]
CL24.Contig3_All	Novel_gene	1	3510	4.15	3.48	2.19	3.01	2.74	2.74	3.273	2.83	0.613557484	0.301698687	0.034067327	PREDICTED: uncharacterized PE-PGRS family protein PE_PGRS54 isoform X2 [Drosophila biarmipes]
Unigene8439_All	Novel_gene	1	2651	53.06	65.78	28.23	89.7	91.92	86.68	49.023	89.433	-0.470755333	0.348037012	0.043759285	succinate dehydrogenase, subunit A (flavoprotein), isoform A [Drosophila melanogaster] >NP_725881.1 succinate dehydrogenase, subunit A (flavoprotein), isoform B [Drosophila melanogaster] >NP_725882.1 succinate dehydrogenase, subunit A (flavoprotein), isoform C [Drosophila melanogaster] >Q94523.3 RecName: Full=Succinate dehydrogenase [ubiquinone] flavoprotein subunit, mitochondrial; AltName: Full=…
CL1861.Contig3_All	Novel_gene	1	1280	36.03	67.7	71.56	150.58	105.3	107.9	58.43	121.26	-0.451484027	0.77558701	0.295251356	GD15111 [Drosophila simulans]
Unigene7307_All	Novel_gene	1	1497	16.18	15.43	12.37	19.34	19.6	17.1	14.66	18.68	0.12049115	0.930413447	0.666795884	PREDICTED: phosphatidylinositol 5-phosphate 4-kinase type-2 beta [Drosophila suzukii] >XP_016944135.1 PREDICTED: phosphatidylinositol 5-phosphate 4-kinase type-2 beta [Drosophila suzukii]
Unigene1832_All	Novel_gene	1	8199	5.67	3.8	0.93	3.21	3.41	2.93	3.466	3.183	0.401299592	0.820545136	0.365249608	PREDICTED: WD repeat and FYVE domain-containing protein 3 [Drosophila suzukii]
Unigene11416_All	Novel_gene	1	253	0	0	0	0	0	0.5	0	0.166	-0.106152597	0.930413447	0.721005585	NA
CL1622.Contig2_All	Novel_gene	1	1027	8.84	12.52	13.26	8.18	8.06	11.94	11.54	9.393	0.776638286	0.420297144	0.063982765	PREDICTED: uncharacterized protein LOC108018305 [Drosophila suzukii] >XP_016941329.1 PREDICTED: uncharacterized protein LOC108018305 [Drosophila suzukii] >XP_016941330.1 PREDICTED: uncharacterized protein LOC108018305 [Drosophila suzukii] >XP_016941332.1 PREDICTED: uncharacterized protein LOC108018305 [Drosophila suzukii]
Unigene3372_All	Novel_gene	1	1022	0.24	0.7	0	2.12	3.92	1.54	0.313	2.526	-2.101368954	0.04587185	0.001635003	D-Titin [Drosophila melanogaster]
CL2.Contig1_All	Novel_gene	1	1585	138.75	112.63	123.27	221.26	301.95	257.95	124.883	260.386	-0.511054156	0.562822628	0.125717984	PREDICTED: uncharacterized protein LOC108008573 [Drosophila suzukii]
CL1883.Contig1_All	Novel_gene	1	499	1.32	0.84	0	0.39	1.51	0.17	0.72	0.69	0.154943379	0.963065205	0.844852918	NA
Unigene6313_All	Novel_gene	1	7351	15.94	20.76	4.55	18.14	16.13	17.01	13.75	17.093	-0.010374145	0.994126034	0.977938737	PREDICTED: zinc finger protein 236 [Drosophila suzukii]
CL583.Contig1_All	Novel_gene	1	2323	2.64	3.78	0.92	5.7	4.31	4.84	2.446	4.95	-0.65791858	0.490771404	0.08870196	PREDICTED: probable isocitrate dehydrogenase [NAD] subunit alpha, mitochondrial isoform X1 [Drosophila biarmipes]
Unigene9206_All	Novel_gene	1	331	1.45	0.29	0.27	0	0.29	0	0.67	0.096	0.995519901	0.66294847	0.188412836	NA
CL151.Contig1_All	Novel_gene	1	349	1.46	1.7	0.62	2	0.65	1.01	1.26	1.22	0.302878684	0.930413447	0.688837661	NA
CL406.Contig1_All	Novel_gene	1	1215	0	0	0	0	0.11	1.91	0	0.673	-1.706462741	0.268709254	0.027295452	PREDICTED: putative serine/threonine-protein kinase STE20-like isoform X2 [Drosophila suzukii]
Unigene2325_All	Novel_gene	1	994	5.22	7.66	4	6.71	6.13	5.75	5.626	6.196	0.272905826	0.836962867	0.395069525	PREDICTED: jmjC domain-containing protein 7 [Drosophila suzukii]
Unigene6309_All	Novel_gene	1	4173	7.99	7.67	3.41	7.26	6.06	7.27	6.356	6.863	0.25733348	0.82377484	0.37294305	PREDICTED: uncharacterized protein LOC108006686 [Drosophila suzukii]
Unigene1182_All	Novel_gene	1	2965	6.65	6.71	1.78	8.66	9.89	8.62	5.046	9.056	-0.486055683	0.659240721	0.185635848	PREDICTED: D-glucuronyl C5-epimerase [Drosophila suzukii]
Unigene6177_All	Novel_gene	1	2328	1.36	1.53	0.02	0.82	2.17	2.04	0.97	1.676	-0.421768922	0.895677819	0.5347287	PREDICTED: uncharacterized protein LOC108009007 isoform X1 [Drosophila suzukii] >XP_016928442.1 PREDICTED: uncharacterized protein LOC108009007 isoform X1 [Drosophila suzukii]
Unigene11493_All	Novel_gene	1	293	0	0.38	0.34	0	0	0	0.24	0	0.444256134	0.844049699	0.409188157	uncharacterized protein Dsimw501_GD14592, isoform E [Drosophila simulans] >KMY99906.1 uncharacterized protein Dsimw501_GD14592, isoform E [Drosophila simulans]
Unigene481_All	Novel_gene	1	1515	8.84	12.44	9.62	17.05	19.6	17.7	10.3	18.116	-0.313233808	0.792755178	0.317102071	PREDICTED: adenosine kinase isoform X2 [Drosophila suzukii]
CL1595.Contig1_All	Novel_gene	1	1029	79.08	52.5	39.48	47.98	49.16	48.01	57.02	48.383	0.656920666	0.273486822	0.028177367	PREDICTED: charged multivesicular body protein 3 isoform X1 [Drosophila suzukii]
CL1339.Contig1_All	Novel_gene	1	5369	5.5	3.72	1.35	4.46	5.67	4.73	3.523	4.953	-0.129310972	0.933178171	0.735690488	PREDICTED: mitogen-activated protein kinase kinase kinase 4 isoform X2 [Drosophila suzukii]
CL301.Contig3_All	Novel_gene	1	728	1.08	0.5	0.09	2.79	2.71	2.61	0.556	2.703	-1.658569688	0.12546069	0.00769119	PREDICTED: calreticulin [Drosophila suzukii]
CL1125.Contig2_All	Novel_gene	1	605	0.57	0.91	0.77	0.11	1.37	0.69	0.75	0.723	0.392136348	0.913860808	0.595557441	PREDICTED: sodium/potassium/calcium exchanger 6, mitochondrial [Drosophila suzukii]
Unigene5152_All	Novel_gene	1	645	2.42	3.63	2.74	1.67	1.78	1.47	2.93	1.64	1.173179495	0.211485423	0.018180544	PREDICTED: serpin B4 [Drosophila suzukii]
Unigene10345_All	Novel_gene	1	270	65.52	78.95	75.32	108.69	97.15	108.08	73.263	104.64	0.035604413	0.988097911	0.922368353	PREDICTED: MAGE-like protein 2 isoform X5 [Drosophila suzukii]
Unigene10013_All	Novel_gene	1	491	0	0.3	0.29	0	3.05	0.77	0.196	1.273	-0.881833966	0.747765189	0.263057031	PREDICTED: peritrophin-44 [Drosophila suzukii]
Unigene5357_All	Novel_gene	1	1053	0.87	1.68	0.16	5	2.6	4.15	0.903	3.916	-1.598668452	0.105294565	0.005861377	PREDICTED: pre-mRNA-splicing regulator female-lethal(2)D isoform X1 [Drosophila eugracilis]
Unigene1418_All	Novel_gene	1	1922	97.11	69.79	58.21	85.01	87.46	84.03	75.036	85.5	0.265391782	0.815029828	0.353222301	PREDICTED: actin-related protein 2/3 complex subunit 2 [Drosophila suzukii]
CL1330.Contig1_All	Novel_gene	1	1770	33.92	31.48	22.51	72.57	59.94	50.35	29.303	60.953	-0.585991758	0.318533957	0.037483385	PREDICTED: UDP-glucuronosyltransferase 2C1-like [Drosophila suzukii]
Unigene8389_All	Novel_gene	1	640	113.57	134.21	127.97	180.84	168.28	158.94	125.25	169.353	0.08841527	0.948522636	0.789837963	uncharacterized protein Dyak_GE16467 [Drosophila yakuba] >EDX01006.2 uncharacterized protein Dyak_GE16467 [Drosophila yakuba]
CL464.Contig1_All	Novel_gene	1	1092	3.4	6.22	1.14	6.11	8.33	7.52	3.586	7.32	-0.664147708	0.568001616	0.128767711	PREDICTED: glycine--tRNA ligase [Drosophila ficusphila]
Unigene8004_All	Novel_gene	1	1865	3736.43	3432.95	2517.4	2841.3	1289.37	1843.5	3228.926	1991.39	1.078923063	0.069068478	0.003070161	PREDICTED: maltase A3 [Drosophila suzukii]
Unigene5245_All	Novel_gene	1	259	0.47	0.95	0	1.89	1.38	1.44	0.473	1.57	-0.684164408	0.831413072	0.387409665	NA
Unigene10250_All	Novel_gene	1	217	NA	NA	NA	NA	NA	NA	NA	NA	NA	NA	NA	PREDICTED: zinc finger and BTB domain-containing protein 24 [Drosophila suzukii]
Unigene6316_All	Novel_gene	1	1584	8.23	10.32	14.93	12.62	14.08	13.22	11.16	13.306	0.320031815	0.869734667	0.463898798	PREDICTED: coiled-coil and C2 domain-containing protein 2A isoform X1 [Drosophila suzukii]
Unigene171_All	Novel_gene	1	1134	5.48	4.65	2.36	4.28	3.84	4.09	4.163	4.07	0.411283801	0.72204738	0.238611565	PREDICTED: protein angel [Drosophila suzukii]
Unigene7086_All	Novel_gene	1	1458	2.08	1.48	0.63	2.37	3.65	3.44	1.396	3.153	-0.7336185	0.491655016	0.089973112	polypeptide N-acetylgalactosaminyltransferase 5 isoform X2 [Drosophila serrata]
Unigene6377_All	Novel_gene	1	1413	1.8	2.37	1.56	3.29	3.35	3.83	1.91	3.49	-0.398802005	0.751640764	0.266870617	PREDICTED: exocyst complex component 6 [Drosophila suzukii]
Unigene9510_All	Novel_gene	1	227	0	0	0	1.9	0.61	0	0	0.836	-0.516072501	0.825649453	0.37557928	NA
Unigene1353_All	Novel_gene	1	636	6.21	12.68	13.76	7.25	8.12	8.68	10.883	8.016	0.917622157	0.387529452	0.053032266	PREDICTED: UPF0488 protein CG14286 [Drosophila biarmipes]
Unigene10229_All	Novel_gene	1	246	0	0	1.44	1.06	1.02	1.07	0.48	1.05	-0.05619109	0.989829845	0.94101026	PREDICTED: inositol oxygenase [Drosophila suzukii]
CL1315.Contig2_All	Novel_gene	1	1099	3.28	9.51	5.87	5.56	6.87	4.75	6.22	5.726	0.548579934	0.691566317	0.212671757	PREDICTED: transcription factor A, mitochondrial isoform X1 [Drosophila suzukii]
Unigene8921_All	Novel_gene	1	350	2.62	1.05	0.74	0	0.52	0	1.47	0.173	1.644374072	0.320960755	0.037900885	NA
Unigene10461_All	Novel_gene	1	265	0	3.61	0	0	0	0.91	1.203	0.303	0.404713718	0.893658233	0.530748744	PREDICTED: ribosomal protein S6 kinase delta-1-like [Drosophila suzukii]
Unigene1875_All	Novel_gene	1	4061	3.95	5.5	1.27	5.45	5.77	5.92	3.573	5.713	-0.342802476	0.815004015	0.352204898	PREDICTED: WD repeat-containing protein 20 [Drosophila biarmipes]
CL487.Contig2_All	Novel_gene	1	1398	4.87	7.91	3.87	10.14	8.94	12.74	5.55	10.606	-0.505560769	0.555321325	0.121062363	PREDICTED: FAD-dependent oxidoreductase domain-containing protein 1 [Drosophila suzukii]
Unigene3361_All	Novel_gene	1	469	3.77	2.6	2.2	2.78	3.92	2.31	2.856	3.003	0.349232362	0.892077932	0.511767043	PREDICTED: probable enoyl-CoA hydratase [Drosophila suzukii]
Unigene7891_All	Novel_gene	1	388	0.22	1.76	0.63	0.88	0.66	0.89	0.87	0.81	0.310727047	0.930413447	0.686157685	PREDICTED: protein prune homolog [Drosophila suzukii]
CL18.Contig1_All	Novel_gene	1	2841	1.14	4.83	0.05	3.63	4.19	3.73	2.006	3.85	-0.581101297	0.838027743	0.399970023	PREDICTED: zinc finger MIZ domain-containing protein 2 isoform X2 [Drosophila biarmipes]
Unigene4105_All	Novel_gene	1	995	8.23	22.06	15.22	42.81	41.59	39.65	15.17	41.35	-0.884332085	0.281052834	0.029920657	PREDICTED: alpha-tocopherol transfer protein-like [Drosophila suzukii]
CL1492.Contig5_All	Novel_gene	1	584	0.72	0.47	0.35	1.2	1.32	0.96	0.513	1.16	-0.549771962	0.851113216	0.419673204	PREDICTED: uncharacterized protein LOC108007718 isoform X4 [Drosophila suzukii]
Unigene11558_All	Novel_gene	1	283	1.56	1.18	0.36	1.57	0.77	1.2	1.033	1.18	0.109206894	0.977838322	0.888782113	P protein isoform X3 [Drosophila serrata]
Unigene9634_All	Novel_gene	1	253	0	0	0	0	0.96	0	0	0.32	-0.189883265	0.919270213	0.623655728	LOW QUALITY PROTEIN: uncharacterized protein LOC105213914 [Zeugodacus cucurbitae]
Unigene464_All	Novel_gene	1	1493	115.39	111.69	104.96	86.02	82.71	86.61	110.68	85.113	0.84842102	0.096569967	0.00506843	uncharacterized protein Dmel_CG1354, isoform F [Drosophila melanogaster] >QCD25232.1 uncharacterized protein Dmel_CG1354, isoform F [Drosophila melanogaster]
CL45.Contig2_All	Novel_gene	1	344	2.05	1.27	0	2.13	2.47	0.43	1.106	1.676	-0.184411523	0.954916329	0.815059097	PREDICTED: actin-interacting protein 1 [Drosophila kikkawai]
Unigene5076_All	Novel_gene	1	510	1.16	0.72	1.11	1.45	1.16	0.73	0.996	1.113	0.292961665	0.930413447	0.666797405	NA
Unigene4881_All	Novel_gene	1	600	5.9	8.8	7.48	7.26	7.85	8.11	7.393	7.74	0.412624755	0.783395151	0.304531587	PREDICTED: frataxin homolog, mitochondrial [Drosophila suzukii]
CL704.Contig5_All	Novel_gene	1	731	8.48	15.38	3.58	30.42	15.63	19.73	9.146	21.926	-0.875844472	0.337393131	0.041228133	PREDICTED: 14-3-3 protein zeta isoform X3 [Drosophila elegans]
Unigene1093_All	Novel_gene	1	2558	3.05	4.59	0.38	4.14	4.22	4.19	2.673	4.183	-0.357906631	0.889560282	0.503047216	PREDICTED: ecdysone receptor isoform X1 [Drosophila biarmipes]
Unigene5817_All	Novel_gene	1	1205	20.19	21.38	16.02	23.17	22.99	23.68	19.196	23.28	0.18362917	0.887368579	0.497408809	PREDICTED: stomatin-like protein 2, mitochondrial [Drosophila suzukii]
CL1194.Contig2_All	Novel_gene	1	846	23.99	7.58	21.62	8.24	6.9	7.96	17.73	7.7	1.594913876	0.047264572	0.001730717	PREDICTED: myosin heavy chain 95F [Drosophila suzukii]
Unigene9738_All	Novel_gene	1	277	0	0.41	0	1.23	1.2	0.83	0.136	1.086	-0.881829092	0.731641824	0.247303244	activating signal cointegrator 1 complex subunit 3 [Drosophila erecta] >EDV49029.1 uncharacterized protein Dere_GG16932 [Drosophila erecta]
Unigene4301_All	Novel_gene	1	692	1.06	4.44	0.93	1.91	1.91	2.4	2.143	2.073	0.308289908	0.914025811	0.595968444	PREDICTED: transmembrane protein 209 [Drosophila suzukii]
CL366.Contig1_All	Novel_gene	1	1249	1.16	1.87	0.67	4.65	2.83	2.84	1.233	3.44	-1.031765914	0.226634892	0.020534212	PREDICTED: cyclin-dependent kinase 4 [Drosophila suzukii] >XP_016940722.1 PREDICTED: cyclin-dependent kinase 4 [Drosophila suzukii] >XP_016940723.1 PREDICTED: cyclin-dependent kinase 4 [Drosophila suzukii] >XP_016940724.1 PREDICTED: cyclin-dependent kinase 4 [Drosophila suzukii] >XP_016940725.1 PREDICTED: cyclin-dependent kinase 4 [Drosophila suzukii] >XP_016940726.1 PREDICTED: cyclin-dependent k…
Unigene8126_All	Novel_gene	1	1521	1.28	1.92	0.52	1.98	1.92	1.8	1.24	1.9	-0.245161364	0.90780855	0.571715783	PREDICTED: serine-rich adhesin for platelets isoform X6 [Drosophila suzukii] >XP_016929110.1 PREDICTED: serine-rich adhesin for platelets isoform X6 [Drosophila suzukii]
Unigene2931_All	Novel_gene	1	1149	4.25	5.55	2.73	4.58	5.64	5.42	4.176	5.213	0.089709546	0.944442483	0.777724206	PREDICTED: probable tRNA N6-adenosine threonylcarbamoyltransferase, mitochondrial [Drosophila suzukii]
CL1492.Contig1_All	Novel_gene	1	207	0.77	0	0.7	0	0	0.8	0.49	0.266	0.274920332	0.930413447	0.652917532	PREDICTED: uncharacterized protein LOC108014228 isoform X3 [Drosophila suzukii]
Unigene5375_All	Novel_gene	1	3003	1.85	1.42	1.13	5	5.86	3.71	1.466	4.856	-1.206941088	0.017807068	0.000384423	PREDICTED: frequenin-1 [Drosophila suzukii] >XP_016930819.1 PREDICTED: frequenin-1 [Drosophila suzukii] >XP_016930820.1 PREDICTED: frequenin-1 [Drosophila suzukii] >XP_016979749.1 PREDICTED: frequenin-1 [Drosophila rhopaloa] >XP_016979757.1 PREDICTED: frequenin-1 [Drosophila rhopaloa] >XP_017002445.1 PREDICTED: frequenin-1 isoform X1 [Drosophila takahashii] >XP_017002446.1 PREDICTED: frequenin-1 …
Unigene3805_All	Novel_gene	1	3040	4.97	9.25	2.64	9.5	10.3	9.28	5.62	9.693	-0.423584023	0.68010168	0.202722565	PREDICTED: apoptotic chromatin condensation inducer in the nucleus [Drosophila suzukii]
Unigene9049_All	Novel_gene	1	232	1.78	0	0	0	0	0	0.593	0	0.353047641	0.873403178	0.473543699	NA
CL208.Contig8_All	Novel_gene	1	6357	2.14	0	0	0	0.78	1.05	0.713	0.61	0.082151802	0.977056391	0.885511772	PREDICTED: F-actin-uncapping protein LRRC16A isoform X10 [Drosophila suzukii]
Unigene9596_All	Novel_gene	1	298	1.06	1.77	0	1.77	2.79	0.72	0.943	1.76	-0.36087963	0.929940756	0.646426228	PREDICTED: putative transcription factor capicua isoform X9 [Drosophila rhopaloa]
Unigene2866_All	Novel_gene	1	2550	4.89	4.36	2.11	6.03	6.9	6.51	3.786	6.48	-0.367385304	0.682581531	0.204814541	PREDICTED: homeotic protein female sterile isoform X2 [Drosophila biarmipes]
CL1861.Contig2_All	Novel_gene	1	887	20.8	35.73	61.32	43.55	26.8	35.89	39.283	35.413	0.708828072	0.634147657	0.168870207	PREDICTED: peptidoglycan-recognition protein LB isoform X2 [Drosophila elegans]
CL935.Contig2_All	Novel_gene	1	3284	0.06	1.49	1.23	1.35	1.53	1.83	0.926	1.57	-0.158990547	0.954883286	0.813758342	hypothetical protein B9Z55_012014 [Caenorhabditis nigoni]
CL312.Contig2_All	Novel_gene	1	465	0.33	2.04	0	0.63	0	0	0.79	0.21	0.662912248	0.821669708	0.368649283	PREDICTED: organic cation transporter protein [Drosophila suzukii]
Unigene2960_All	Novel_gene	1	1101	2.56	1.6	0.69	2.65	2.56	1.95	1.616	2.386	-0.161523106	0.931907922	0.733432876	PREDICTED: LOW QUALITY PROTEIN: zinc finger protein 1 [Drosophila suzukii]
Unigene4794_All	Novel_gene	1	1720	2.21	5.6	2.42	5.56	6.05	5.56	3.41	5.723	-0.319403877	0.836962867	0.395926512	PREDICTED: apyrase isoform X1 [Drosophila rhopaloa]
Unigene555_All	Novel_gene	1	327	1.78	1.78	0.56	1.79	1.76	1.81	1.373	1.786	0.000875067	0.999642178	0.999021571	PREDICTED: uncharacterized protein LOC108012882 [Drosophila suzukii]
CL1398.Contig1_All	Novel_gene	1	1787	15.47	9.96	7.72	10.53	12.04	9.98	11.05	10.85	0.45320866	0.608528902	0.153793799	PREDICTED: calcium uptake protein 1 homolog, mitochondrial isoform X4 [Drosophila suzukii]
CL474.Contig1_All	Novel_gene	1	1028	49.21	53.8	30.73	47.04	46.32	45.37	44.58	46.243	0.366299389	0.522725411	0.105097581	PREDICTED: DDRGK domain-containing protein 1 [Drosophila biarmipes]
Unigene8946_All	Novel_gene	1	775	5.07	0.25	0.16	0	0.08	0.08	1.826	0.053	2.585639298	0.034179731	0.001007494	PREDICTED: uncharacterized protein LOC108018794 [Drosophila suzukii]
Unigene5929_All	Novel_gene	1	316	1.58	1.58	0.3	0.95	1.25	2.25	1.153	1.483	-0.013978562	0.995666674	0.985296718	PREDICTED: E3 ubiquitin-protein ligase RFWD3 [Drosophila biarmipes]
CL285.Contig1_All	Novel_gene	1	5090	6.1	2	7.06	4.82	4.65	5.74	5.053	5.07	0.553696634	0.769140719	0.287385836	PREDICTED: cation-independent mannose-6-phosphate receptor isoform X2 [Drosophila biarmipes]
Unigene1750_All	Novel_gene	1	343	0.54	1.91	0.77	1.36	1.08	1.1	1.073	1.18	0.183431811	0.953666442	0.8064577	PREDICTED: structure-specific endonuclease subunit SLX4 isoform X1 [Drosophila suzukii]
Unigene1411_All	Novel_gene	1	2626	11.36	17.27	7.88	26.11	25.27	28.16	12.17	26.513	-0.704806028	0.11188066	0.006379103	PREDICTED: protein phosphatase 1H [Drosophila suzukii]
CL1556.Contig2_All	Novel_gene	1	437	2.14	1.63	2.66	1.64	2.18	1.65	2.143	1.823	0.661395837	0.773802291	0.293401078	NA
Unigene6567_All	Novel_gene	1	420	3.49	7.14	6.66	5.43	8.11	10.17	5.763	7.903	0.081256072	0.974071329	0.875749038	PREDICTED: 28S ribosomal protein S14, mitochondrial [Drosophila suzukii]
Unigene3307_All	Novel_gene	1	836	1.06	1.12	0.29	1.88	2.49	1.81	0.823	2.06	-0.828561772	0.566169502	0.128127849	PREDICTED: nuclear factor of activated T-cells 5 isoform X2 [Drosophila takahashii]
Unigene8544_All	Novel_gene	1	476	0.64	3.34	2.15	10.4	4.95	1.77	2.043	5.706	-0.758773336	0.740513326	0.255554054	Superoxide dismutase [Cu-Zn] [Strongyloides ratti] >CEF64965.1 Superoxide dismutase [Cu-Zn] [Strongyloides ratti]
Unigene7713_All	Novel_gene	1	756	0.34	1.43	0	2.22	1.03	0.6	0.59	1.283	-0.599308281	0.857456387	0.427907697	PREDICTED: uncharacterized protein LOC108005937 isoform X2 [Drosophila suzukii]
Unigene8282_All	Novel_gene	1	1247	1.42	1.39	0.6	2.57	2.12	1.69	1.136	2.126	-0.471575369	0.770622307	0.289365267	PREDICTED: capon-like protein isoform X1 [Drosophila suzukii] >XP_016934652.1 PREDICTED: capon-like protein isoform X1 [Drosophila suzukii]
Unigene3162_All	Novel_gene	1	1724	72.86	98.93	99.66	150.31	67.94	92.22	90.483	103.49	0.307614909	0.871687314	0.467527418	PREDICTED: alpha-amylase-related protein [Drosophila suzukii]
Unigene974_All	Novel_gene	1	3389	3.56	6	1.67	4.58	4.84	5.5	3.743	4.973	-0.069597691	0.961077	0.839963988	PREDICTED: serine-rich adhesin for platelets [Drosophila biarmipes]
CL613.Contig7_All	Novel_gene	1	2367	1.4	2.08	1.38	1.23	1.24	1.34	1.62	1.27	0.759885701	0.33398578	0.040615652	foot protein 1 variant 1-like isoform X49 [Trachypithecus francoisi]
Unigene9097_All	Novel_gene	1	245	0.53	0	0	0	0.52	0	0.176	0.173	0.034270295	0.989829845	0.939025678	PREDICTED: FERM, RhoGEF and pleckstrin domain-containing protein 2-like [Drosophila suzukii]
Unigene1914_All	Novel_gene	1	4280	4.9	8.55	1.75	8.92	10.64	9.3	5.066	9.62	-0.58088082	0.568320143	0.129181429	PREDICTED: protein PAT1 homolog 1-like [Drosophila suzukii]
Unigene1380_All	Novel_gene	1	1424	18.01	20.82	19.85	24.6	20.04	21.03	19.56	21.89	0.334602948	0.794581518	0.324039269	PREDICTED: 2-aminoadipate transaminase [Drosophila suzukii]
Unigene485_All	Novel_gene	1	997	20.64	15.45	16.91	16.4	17.6	18.59	17.666	17.53	0.498321331	0.598480342	0.148372519	PREDICTED: hsp70 nucleotide exchange factor FES1 [Drosophila biarmipes]
Unigene6623_All	Novel_gene	1	1793	14.27	8.94	10.24	13.66	15.12	11.62	11.15	13.466	0.223230186	0.892991697	0.528716106	PREDICTED: protein CNPPD1 [Drosophila suzukii]
Unigene7627_All	Novel_gene	1	2125	0.66	0.93	0.16	1.14	1.01	0.98	0.583	1.043	-0.465079845	0.820230946	0.36493775	PREDICTED: RNA-binding protein 39 isoform X1 [Drosophila suzukii]
CL893.Contig2_All	Novel_gene	1	6542	12.22	11.3	0.82	7.49	6.59	6.16	8.113	6.746	0.434301634	0.860557688	0.43887642	PREDICTED: breast carcinoma-amplified sequence 3 homolog isoform X2 [Drosophila suzukii]
CL226.Contig1_All	Novel_gene	1	366	0.34	0	0	0.75	1.83	0.35	0.113	0.976	-1.020089182	0.659240721	0.185655813	PREDICTED: serine/threonine-protein kinase N isoform X4 [Drosophila suzukii]
CL419.Contig5_All	Novel_gene	1	891	0.15	0	0	0	0	0	0.05	0	0.252778912	0.900988239	0.555769531	PREDICTED: mitochondrial uncoupling protein 4 isoform X1 [Drosophila suzukii] >XP_016939224.1 PREDICTED: mitochondrial uncoupling protein 4 isoform X1 [Drosophila suzukii]
CL673.Contig2_All	Novel_gene	1	6768	21.96	13.57	3.23	10.61	13.24	11.21	12.92	11.686	0.415578435	0.819839084	0.363397615	PREDICTED: mitogen-activated protein kinase-binding protein 1 isoform X9 [Drosophila suzukii]
CL1900.Contig1_All	Novel_gene	1	1172	47.25	79.53	46.67	74.6	81.86	70.65	57.816	75.703	0.059549167	0.959442347	0.83475475	lesswright, isoform C [Drosophila melanogaster] >NP_001259834.1 lesswright, isoform D [Drosophila melanogaster] >NP_476978.1 lesswright, isoform A [Drosophila melanogaster] >NP_722637.1 lesswright, isoform B [Drosophila melanogaster] >XP_001965359.1 SUMO-conjugating enzyme UBC9-B [Drosophila ananassae] >XP_002003649.1 SUMO-conjugating enzyme UBC9-B [Drosophila mojavensis] >XP_002041591.1 SUMO-con…
Unigene8541_All	Novel_gene	1	1015	0.54	1	0.35	2.02	2.03	2.03	0.63	2.026	-1.145202597	0.258625678	0.025406974	PREDICTED: cytochrome b5-related protein [Drosophila suzukii]
CL1177.Contig3_All	Novel_gene	1	2241	5.28	1.36	2.96	2.6	3.3	2.58	3.2	2.826	0.628709834	0.687578326	0.208596072	PREDICTED: myotubularin-related protein 4 isoform X2 [Drosophila suzukii] >XP_016925296.1 PREDICTED: myotubularin-related protein 4 isoform X2 [Drosophila suzukii]
Unigene8496_All	Novel_gene	1	1254	16.71	22.77	16.73	25.21	22.99	22.1	18.736	23.433	0.148359356	0.919156654	0.620014152	PREDICTED: cytochrome c-type heme lyase [Drosophila biarmipes]
Unigene9537_All	Novel_gene	1	225	0.64	0.65	0	2.59	0	0	0.43	0.863	-0.163880747	0.952634166	0.801991547	NA
Unigene7570_All	Novel_gene	1	1110	21.6	33.74	28.58	33.57	30.55	31.36	27.973	31.826	0.308670299	0.826521289	0.376908868	zinc finger protein 239 [Drosophila albomicans]
Unigene5064_All	Novel_gene	1	854	1.33	1.45	1.07	3.88	2.94	2.13	1.283	2.983	-0.681054677	0.612655116	0.156311596	PREDICTED: uncharacterized protein LOC108010046 [Drosophila suzukii]
Unigene3009_All	Novel_gene	1	925	2.54	3.81	0.85	2.99	3.27	3.6	2.4	3.286	-0.112464677	0.953229274	0.804528876	PREDICTED: uncharacterized protein LOC108013672 [Drosophila suzukii]
CL801.Contig1_All	Novel_gene	1	3392	1.46	3.24	0.08	2.77	3.24	2.48	1.593	2.83	-0.508090941	0.851504159	0.420692757	LOW QUALITY PROTEIN: uncharacterized protein Dere_GG24309 [Drosophila erecta]
Unigene11302_All	Novel_gene	1	223	0	0.67	0	0.66	0	0	0.223	0.22	0.011073269	0.994126034	0.979911117	NA
Unigene4172_All	Novel_gene	1	1113	0.92	0.74	0	2.24	3.38	0.91	0.553	2.176	-1.262596664	0.434490459	0.06924293	PREDICTED: titin isoform X11 [Drosophila suzukii]
Unigene7166_All	Novel_gene	1	1976	3.94	6.51	0.03	4.51	5.54	3.54	3.493	4.53	-0.13168643	0.964269742	0.851305446	PREDICTED: ectopic P granules protein 5 homolog [Drosophila suzukii]
Unigene4188_All	Novel_gene	1	1039	1.4	2.69	0.23	1.56	1.86	1.97	1.44	1.796	-0.051514057	0.988921396	0.929864845	PREDICTED: ecotropic viral integration site 5 ortholog isoform X2 [Drosophila suzukii]
Unigene2066_All	Novel_gene	1	2321	8.1	3.96	2.75	6.29	6.87	6.71	4.936	6.623	-0.011228096	0.994126034	0.976561674	PREDICTED: CTL-like protein 1 [Drosophila suzukii]
CL1937.Contig2_All	Novel_gene	1	2185	7.03	5.42	7.23	5.04	6.78	4.82	6.56	5.546	0.742837707	0.404551511	0.058224061	PREDICTED: ankyrin repeat domain-containing protein 39 [Drosophila suzukii]
Unigene5493_All	Novel_gene	1	1807	5.9	5.26	0.7	2.84	4.3	3.16	3.953	3.433	0.429689944	0.842027597	0.404723448	PREDICTED: cytohesin-1 isoform X2 [Drosophila suzukii]
CL1741.Contig1_All	Novel_gene	1	1627	2	1.93	0.91	1.1	1.77	1.01	1.613	1.293	0.685125497	0.532960623	0.110207277	PREDICTED: G protein pathway suppressor 2 isoform X1 [Drosophila suzukii]
Unigene1518_All	Novel_gene	1	591	0.95	4.43	1.03	3.88	2.71	1.54	2.136	2.71	-0.008633765	0.996623365	0.988820214	PREDICTED: protein lin-37 homolog [Drosophila suzukii]
Unigene4263_All	Novel_gene	1	394	0.43	0.86	0	0.43	1.28	1.09	0.43	0.933	-0.457208513	0.904531764	0.5629555	PREDICTED: structure-specific endonuclease subunit SLX4 isoform X1 [Drosophila suzukii]
Unigene6511_All	Novel_gene	1	1543	11.3	11.65	7.32	11.26	12.24	11.36	10.09	11.62	0.22771095	0.820545136	0.366082956	PREDICTED: palmitoyltransferase ZDHHC6-like [Drosophila suzukii]
Unigene10416_All	Novel_gene	1	218	0	2.11	0	0	0.67	0.71	0.703	0.46	0.149450355	0.954883286	0.813787487	NA
Unigene2826_All	Novel_gene	1	3515	155.64	144.48	174.52	125.43	136.16	165.98	158.213	142.523	0.654687304	0.447623876	0.07305	PREDICTED: uncharacterized protein LOC108014074 [Drosophila suzukii]
CL972.Contig1_All	Novel_gene	1	2324	5.7	3.01	1.66	4.55	5.49	5.35	3.456	5.13	-0.168934192	0.930413447	0.668534015	PREDICTED: uncharacterized protein LOC108012455 [Drosophila suzukii] >XP_016933331.1 PREDICTED: uncharacterized protein LOC108012455 [Drosophila suzukii]
Unigene2744_All	Novel_gene	1	5677	4.25	6.03	1	6.2	6.33	4.54	3.76	5.69	-0.286376885	0.890552566	0.50636164	PREDICTED: chromosomal serine/threonine-protein kinase JIL-1 [Drosophila suzukii]
CL1033.Contig1_All	Novel_gene	1	1460	52.6	21.61	18.76	34.5	45.99	30.76	30.99	37.083	0.166839402	0.930413447	0.678961324	PREDICTED: uncharacterized protein LOC108014160 [Drosophila suzukii]
Unigene8839_All	Novel_gene	1	200	0.84	0	0.76	0	0	0	0.533	0	0.462078239	0.836962867	0.397689657	NA
Unigene7643_All	Novel_gene	1	870	3.97	7.16	15.12	0	25.68	5.03	8.75	10.236	0.204205086	0.948917613	0.791619056	PREDICTED: uncharacterized protein LOC108019010 [Drosophila suzukii]
Unigene1649_All	Novel_gene	1	532	0.29	1.42	0.32	0.68	2.59	1.41	0.676	1.56	-0.634907222	0.828705851	0.382187654	PREDICTED: uncharacterized protein LOC108009007 isoform X1 [Drosophila suzukii] >XP_016928442.1 PREDICTED: uncharacterized protein LOC108009007 isoform X1 [Drosophila suzukii]
Unigene7333_All	Novel_gene	1	2499	8.58	11.32	5.57	14.65	16.61	15.81	8.49	15.69	-0.465043214	0.383849914	0.051915459	PREDICTED: E3 UFM1-protein ligase 1 homolog [Drosophila suzukii]
Unigene4348_All	Novel_gene	1	509	2.76	3.17	1.12	1.02	1.3	1.31	2.35	1.21	1.120790694	0.391947261	0.054375358	PREDICTED: neurogenic protein big brain [Drosophila suzukii]
Unigene2861_All	Novel_gene	1	1736	2.19	3.03	1.46	4.3	3.09	3.37	2.226	3.586	-0.267133817	0.860557688	0.439333739	PREDICTED: procollagen-lysine,2-oxoglutarate 5-dioxygenase 3 [Drosophila biarmipes]
Unigene5282_All	Novel_gene	1	337	2.8	1.41	1.59	0.56	1.39	0.85	1.933	0.933	1.07968764	0.580647117	0.136791323	NA
Unigene7048_All	Novel_gene	1	238	0.56	0	0	0	0.55	0	0.186	0.183	0.034270295	0.989829845	0.939025678	PREDICTED: helicase ARIP4 [Drosophila suzukii]
Unigene5167_All	Novel_gene	1	530	1.65	2.58	0.26	0.55	1.37	2.07	1.496	1.33	0.337767026	0.920237814	0.62754276	hypothetical protein, conserved, partial [Eimeria maxima] >CDJ57578.1 hypothetical protein, conserved, partial [Eimeria maxima]
Unigene9429_All	Novel_gene	1	242	1.08	0	0	2.74	1.59	0	0.36	1.443	-0.44868347	0.893933362	0.531457846	PREDICTED: ATP-dependent RNA helicase DHX8 [Drosophila suzukii]
Unigene1633_All	Novel_gene	1	937	8.44	4.6	3.27	0.85	0.92	0.59	5.436	0.786	2.891993633	5.18E-07	9.73E-10	PREDICTED: salivary glue protein Sgs-3 [Drosophila suzukii]
Unigene5667_All	Novel_gene	1	367	90.12	99.26	157.05	165.3	144.01	157.19	115.476	155.5	0.194292303	0.930413447	0.664387718	blast:Signal recognition particle receptor subunit alpha homolog [Drosophila guanche]
Unigene10292_All	Novel_gene	1	205	0.79	0	1.44	0	0.77	0.82	0.743	0.53	0.358461938	0.917966319	0.616755975	NA
Unigene8854_All	Novel_gene	1	225	1.91	0	0	0	0.62	0	0.636	0.206	0.259010236	0.92671071	0.641041983	NA
Unigene8112_All	Novel_gene	1	1357	6.31	6.22	6.31	5.48	6.64	5.2	6.28	5.773	0.604889084	0.493267804	0.090877695	PREDICTED: TP53-regulated inhibitor of apoptosis 1 [Drosophila suzukii]
CL208.Contig6_All	Novel_gene	1	6344	3.75	3.49	0.36	1.36	3.53	2.1	2.533	2.33	0.336103306	0.899812051	0.545637479	PREDICTED: F-actin-uncapping protein LRRC16A isoform X10 [Drosophila suzukii]
Unigene6974_All	Novel_gene	1	249	0	2.58	0	1.54	2.99	0	0.86	1.51	-0.209255703	0.943495771	0.775077279	NA
Unigene6012_All	Novel_gene	1	274	0.83	0.84	0	0.84	2.46	1.28	0.556	1.526	-0.568299771	0.873403178	0.473211034	NA
Unigene6212_All	Novel_gene	1	2697	5.76	8.13	3.5	12.31	14.46	16.05	5.796	14.273	-0.882712005	0.040208451	0.001308014	PREDICTED: uncharacterized oxidoreductase YjmC isoform X1 [Drosophila suzukii]
CL226.Contig3_All	Novel_gene	1	6489	0.24	0	0	1.26	1.8	0	0.08	1.02	-0.410917712	0.874193966	0.474598086	PREDICTED: serine/threonine-protein kinase N isoform X1 [Drosophila suzukii]
CL544.Contig1_All	Novel_gene	1	1422	11.67	19.05	17.85	27.04	28.42	29.72	16.19	28.393	-0.263210715	0.880465484	0.484075063	PREDICTED: succinyl-CoA ligase [GDP-forming] subunit beta, mitochondrial [Drosophila suzukii]
CL138.Contig1_All	Novel_gene	1	1661	43.43	43.52	26.73	39.99	36.23	38.14	37.893	38.12	0.411244332	0.473289693	0.082346292	PREDICTED: PDZ domain-containing protein GIPC3 isoform X1 [Drosophila biarmipes]
Unigene5711_All	Novel_gene	1	643	21.65	25.3	29.38	23.11	21.7	28.93	25.443	24.58	0.56735344	0.613724452	0.156944803	PREDICTED: trafficking protein particle complex subunit 4 [Drosophila suzukii]
Unigene6612_All	Novel_gene	1	648	170.68	204.98	225.9	255.24	259.28	270.25	200.52	261.59	0.164237083	0.930413447	0.65296226	succinate dehydrogenase cytochrome b560 subunit, mitochondrial [Drosophila mauritiana]
CL1349.Contig1_All	Novel_gene	1	1648	0	0.34	0	1.02	1.01	0.9	0.113	0.976	-1.870025243	0.170891189	0.012660584	LOW QUALITY PROTEIN: mediator of RNA polymerase II transcription subunit 15-like, partial [Petromyzon marinus]
Unigene6729_All	Novel_gene	1	334	0.85	1.43	3.49	4.87	3.96	2.03	1.923	3.62	-0.142603193	0.961336522	0.840421499	NA
Unigene2387_All	Novel_gene	1	672	1.3	2.95	0	1.49	1.99	2.49	1.416	1.99	-0.20772702	0.942806711	0.772966313	PREDICTED: integrator complex subunit 5 isoform X1 [Drosophila suzukii]
CL308.Contig10_All	Novel_gene	1	3077	NA	NA	NA	NA	NA	NA	NA	NA	NA	NA	NA	SR-related CTD associated factor 6 [Drosophila melanogaster]
Unigene8035_All	Novel_gene	1	1940	5.26	4.38	2.43	2.46	2.62	2.58	4.023	2.553	1.02019225	0.040666801	0.001342028	PREDICTED: CD109 antigen isoform X5 [Drosophila suzukii]
CL1248.Contig1_All	Novel_gene	1	301	4.49	1.39	0	0.35	1.03	0.35	1.96	0.576	1.014849331	0.677416731	0.200241681	PREDICTED: F-box/LRR-repeat protein 15 isoform X2 [Drosophila suzukii]
CL558.Contig2_All	Novel_gene	1	671	9.28	2.64	0.68	36.83	10.51	4.89	4.2	17.41	-1.339936667	0.359246959	0.046340737	PREDICTED: attacin-A-like [Drosophila suzukii]
CL1081.Contig2_All	Novel_gene	1	1587	3.42	3.95	1.58	3.94	3.05	3.96	2.983	3.65	0.072829599	0.959442347	0.835166489	PREDICTED: uncharacterized protein LOC108021338 [Drosophila suzukii]
Unigene7964_All	Novel_gene	1	4830	5.21	4.46	3.7	6.97	5.34	3.89	4.456	5.4	0.183235975	0.91148346	0.589569199	PREDICTED: E3 ubiquitin-protein ligase Nedd-4 isoform X9 [Drosophila suzukii]
Unigene5399_All	Novel_gene	1	1716	2.51	5.01	2.06	3.44	2.7	3.51	3.193	3.216	0.358947665	0.801524746	0.331999739	PREDICTED: WD repeat-containing protein 37 [Drosophila suzukii]
Unigene428_All	Novel_gene	1	656	31.58	19.47	21.37	15.35	12.52	15.73	24.14	14.533	1.160435404	0.049309477	0.001862285	PREDICTED: CCAAT/enhancer-binding protein gamma [Drosophila suzukii]
Unigene9902_All	Novel_gene	1	349	0.26	0.79	0	0.53	1.57	0.53	0.35	0.876	-0.491339096	0.895545008	0.534329585	NA
Unigene11470_All	Novel_gene	1	201	0	0	0	0.85	1.61	0	0	0.82	-0.41083478	0.860745897	0.443681354	NA
Unigene9107_All	Novel_gene	1	221	1.33	0.68	0.61	0.67	0	0	0.873	0.223	0.652189564	0.820545136	0.366325963	PREDICTED: probable maleylacetoacetate isomerase 1 [Drosophila suzukii]
Unigene4599_All	Novel_gene	1	2565	6.74	17	7.64	19.74	25.32	24.44	10.46	23.166	-0.694638611	0.378279279	0.050548583	PREDICTED: dipeptidyl peptidase 3 isoform X1 [Drosophila biarmipes]
Unigene8716_All	Novel_gene	1	471	2.44	2.1	0.31	1.14	1.3	0.66	1.616	1.033	0.717389735	0.78280688	0.302642425	NA
Unigene6635_All	Novel_gene	1	1565	64.5	73.9	40.75	80.82	111.63	86.97	59.716	93.14	-0.208855623	0.829760862	0.384675806	PREDICTED: phosphoserine phosphatase [Drosophila suzukii]
CL1681.Contig1_All	Novel_gene	1	798	40.22	22.43	28.53	28.86	28.43	32.62	30.393	29.97	0.507389067	0.648262557	0.178719478	PREDICTED: protein cornichon [Drosophila eugracilis]
Unigene4199_All	Novel_gene	1	682	0.59	3.95	2.84	0.97	1.27	7.52	2.46	3.253	0.074888437	0.986598529	0.915630637	PREDICTED: annexin A7 [Drosophila suzukii]
CL92.Contig2_All	Novel_gene	1	2910	1.92	0.62	0.95	3.34	3.86	2.66	1.163	3.286	-0.911742446	0.382116121	0.051393002	PREDICTED: serine/threonine-protein kinase prpf4B [Drosophila biarmipes] >XP_016949192.1 PREDICTED: serine/threonine-protein kinase prpf4B [Drosophila biarmipes] >XP_016949193.1 PREDICTED: serine/threonine-protein kinase prpf4B [Drosophila biarmipes]
Unigene9427_All	Novel_gene	1	324	0.3	0.91	0	2.12	0.3	0.92	0.403	1.113	-0.563569965	0.874836027	0.475637509	NA
Unigene3992_All	Novel_gene	1	845	1656.43	2751.03	2436.3	2480.19	1499.9	1986.5	2281.253	1988.863	0.673228535	0.480017484	0.084869797	PREDICTED: serine proteases 1/2-like [Drosophila suzukii]
Unigene7424_All	Novel_gene	1	836	1758.17	738.6	1049	1253.73	1854.05	1560.45	1181.923	1556.076	0.114789534	0.944118491	0.777196523	ATP synthase F0 subunit 6 [Drosophila erecta] >DAA06186.1 TPA_exp: ATP synthase F0 subunit 6 [Drosophila erecta]
Unigene6938_All	Novel_gene	1	297	0	0	0.33	0	0	0	0.11	0	0.201806889	0.914813466	0.603895067	hypothetical protein EVAR_64976_1, partial [Eumeta japonica]
Unigene992_All	Novel_gene	1	3024	4.86	8.35	0.47	7.01	4.79	4.56	4.56	5.453	-0.035269059	0.991229566	0.950660384	PREDICTED: myc protein [Drosophila suzukii]
CL1529.Contig1_All	Novel_gene	1	220	2.68	0.69	1.22	3.41	0.65	4.85	1.53	2.97	-0.243605012	0.939017198	0.756449009	PREDICTED: protein sel-1 homolog 1 [Drosophila suzukii]
Unigene2088_All	Novel_gene	1	3243	22.57	19.66	4.3	16.16	16.96	14.35	15.51	15.823	0.257664831	0.896884854	0.537847232	PREDICTED: protein YSC84 [Drosophila suzukii]
CL1240.Contig1_All	Novel_gene	1	4676	21.11	14.23	7.54	8.77	11.83	11.1	14.293	10.566	0.792655972	0.19221165	0.015648647	PREDICTED: TBC1 domain family member 24 isoform X8 [Drosophila suzukii] >XP_016963729.1 PREDICTED: TBC1 domain family member 24 isoform X8 [Drosophila biarmipes]
CL88.Contig2_All	Novel_gene	1	1971	NA	NA	NA	NA	NA	NA	NA	NA	NA	NA	NA	PREDICTED: probable cytochrome P450 6a23 [Drosophila suzukii]
Unigene11238_All	Novel_gene	1	204	0	0	0	0	0	0	0	0	NA	NA	NA	PREDICTED: uncharacterized protein LOC108021342 isoform X2 [Drosophila suzukii]
Unigene6085_All	Novel_gene	1	427	0	0.19	0	0.38	0.56	0.76	0.063	0.566	-0.970775165	0.684875905	0.206870326	PREDICTED: LOW QUALITY PROTEIN: UDP-glucuronosyltransferase 2B31 [Drosophila suzukii]
Unigene3260_All	Novel_gene	1	889	1.83	2.28	0.61	2.16	1.19	2.1	1.573	1.816	0.114524196	0.95768439	0.827253498	PREDICTED: probable histone-lysine N-methyltransferase CG1716 [Drosophila suzukii]
CL1507.Contig2_All	Novel_gene	1	447	1.23	1.4	1.01	1.97	0.71	1.81	1.213	1.496	0.138204773	0.959827418	0.837749544	PREDICTED: LOW QUALITY PROTEIN: transcription elongation factor 1 homolog [Drosophila kikkawai]
Unigene1244_All	Novel_gene	1	3693	27.7	26.25	13.01	31.93	35.08	30.5	22.32	32.503	-0.140211064	0.906012655	0.56753872	PREDICTED: solute carrier family 12 member 9 [Drosophila suzukii]
CL447.Contig3_All	Novel_gene	1	638	0.58	0.21	0	0	0	0.17	0.263	0.056	0.763525648	0.769037735	0.287124668	PREDICTED: putative gamma-glutamylcyclotransferase CG2811 [Drosophila suzukii]
Unigene1855_All	Novel_gene	1	3053	26.6	18.65	22.03	21.52	23.58	22.59	22.426	22.563	0.486169136	0.610717473	0.154813114	PREDICTED: uncharacterized protein LOC108005444 [Drosophila suzukii]
Unigene4941_All	Novel_gene	1	2160	23.78	35.81	15.71	46.77	49.76	53.62	25.1	50.05	-0.58569358	0.231072768	0.021126265	PREDICTED: glucosidase 2 subunit beta [Drosophila suzukii]
Unigene1784_All	Novel_gene	1	667	0.68	0.22	0	1.22	0.52	0.28	0.3	0.673	-0.516848416	0.892077932	0.512117508	PREDICTED: monoacylglycerol lipase ABHD12 isoform X1 [Drosophila suzukii] >XP_016941238.1 PREDICTED: monoacylglycerol lipase ABHD12 isoform X1 [Drosophila suzukii]
Unigene6225_All	Novel_gene	1	4608	3.09	4.63	1.42	4.46	6.07	5.45	3.046	5.326	-0.434684426	0.64934848	0.179171374	PREDICTED: guanine nucleotide exchange factor subunit Rich [Drosophila suzukii] >XP_016926608.1 PREDICTED: guanine nucleotide exchange factor subunit Rich [Drosophila suzukii]
CL115.Contig4_All	Novel_gene	1	4405	7.98	3.14	1.33	3.67	4.56	4.02	4.15	4.083	0.337848998	0.875620907	0.476438085	PREDICTED: uncharacterized protein LOC108009509 isoform X7 [Drosophila suzukii]
Unigene7569_All	Novel_gene	1	2040	54.08	63.96	48.14	74.46	76.28	98.97	55.393	83.236	-0.112223522	0.930413447	0.702536817	nucleobindin-2 [Drosophila mauritiana]
CL572.Contig16_All	Novel_gene	1	770	1896.29	2822.73	3661.76	1685.84	1001.8	1490.56	2793.593	1392.733	1.456925571	0.03780696	0.001184896	jonah 66Cii [Drosophila melanogaster] >AAF50427.1 jonah 66Cii [Drosophila melanogaster] >AOQ08881.1 Jon66Cii-RA, partial [synthetic construct] >AOQ11829.1 Jon66Cii-RA [synthetic construct]
Unigene8504_All	Novel_gene	1	547	0.92	1.69	0.89	1.7	2.23	1.71	1.166	1.88	-0.210802301	0.930413447	0.722073054	PREDICTED: probable 28S ribosomal protein S25, mitochondrial [Drosophila elegans]
Unigene7244_All	Novel_gene	1	1073	1.52	3.8	1.42	3.68	3.19	2.4	2.246	3.09	-0.064938275	0.977004847	0.885088683	PREDICTED: UPF0396 protein CG6066 [Drosophila biarmipes]
CL1905.Contig2_All	Novel_gene	1	1708	42.66	24.1	22.98	13	15.59	14.98	29.913	14.523	1.439128147	0.002371215	2.30E-05	PREDICTED: serine incorporator 1 isoform X1 [Drosophila suzukii]
Unigene7028_All	Novel_gene	1	298	3.87	1.42	0	0.35	0	0.72	1.763	0.356	1.053013391	0.650364812	0.179893946	PREDICTED: early endosome antigen 1 isoform X6 [Drosophila biarmipes]
Unigene6210_All	Novel_gene	1	1269	79.64	110.86	99.8	191.99	179.24	175.73	96.766	182.32	-0.376967859	0.746713363	0.262116998	PREDICTED: adenylate kinase [Drosophila suzukii]
CL1290.Contig2_All	Novel_gene	1	303	1.36	3.78	1.28	3.78	4.73	1.74	2.14	3.416	-0.207947803	0.93994721	0.76113701	PREDICTED: uncharacterized protein LOC108010953 [Drosophila suzukii]
Unigene9706_All	Novel_gene	1	218	0	0	0.63	0	0.67	0	0.21	0.223	0.093946193	0.963315296	0.846644196	PREDICTED: endoplasmic reticulum metallopeptidase 1 [Drosophila suzukii]
Unigene418_All	Novel_gene	1	590	84.55	103.36	118.08	113.89	117.16	117.27	101.996	116.106	0.357663513	0.808787183	0.344585419	PREDICTED: ubiquitin-fold modifier-conjugating enzyme 1 [Drosophila suzukii]
CL1722.Contig1_All	Novel_gene	1	623	NA	NA	NA	NA	NA	NA	NA	NA	NA	NA	NA	PREDICTED: uncharacterized protein LOC108019710 [Drosophila suzukii]
Unigene10539_All	Novel_gene	1	231	0	0.61	0	0	1.76	0	0.203	0.586	-0.167405391	0.938020501	0.752068815	NA
Unigene10296_All	Novel_gene	1	224	0	0	1.77	0	0	0	0.59	0	0.48394503	0.829760862	0.383841881	NA
Unigene6783_All	Novel_gene	1	446	1.94	2.81	0.34	1.94	1.41	2.14	1.696	1.83	0.146178118	0.956904052	0.825590753	PREDICTED: uncharacterized protein LOC108009733 [Drosophila suzukii]
Unigene6577_All	Novel_gene	1	693	11.11	20.01	13.16	17.52	18.73	17.03	14.76	17.76	0.197027884	0.906012655	0.567097007	PREDICTED: protein FAM136A [Drosophila suzukii] >XP_016958625.1 PREDICTED: protein FAM136A [Drosophila biarmipes] >XP_016984904.1 PREDICTED: protein FAM136A [Drosophila rhopaloa] >XP_017014855.1 PREDICTED: protein FAM136A [Drosophila takahashii] >XP_017053850.1 PREDICTED: protein FAM136A [Drosophila ficusphila] >XP_017116881.1 PREDICTED: protein FAM136A [Drosophila elegans]
CL766.Contig2_All	Novel_gene	1	1158	138.66	151.05	122.31	241.62	101.38	109.66	137.34	150.886	0.316237065	0.860557688	0.438514438	PREDICTED: sorbitol dehydrogenase [Drosophila suzukii]
Unigene1991_All	Novel_gene	1	1328	1.54	4.18	0.99	3.18	2.94	3.45	2.236	3.19	-0.169616994	0.930413447	0.709236503	PREDICTED: replication factor C subunit 1, partial [Drosophila suzukii]
CL1121.Contig1_All	Novel_gene	1	1149	2.95	1.5	0.65	1.35	1.55	0.54	1.7	1.146	0.795828049	0.634147657	0.168843223	PREDICTED: progestin and adipoQ receptor family member 3 isoform X2 [Drosophila biarmipes]
Unigene8831_All	Novel_gene	1	264	3.59	0	0	0.45	0.44	0.92	1.196	0.603	0.458766375	0.899028757	0.544232075	NA
CL1212.Contig3_All	Novel_gene	1	1391	7.08	5.38	5.2	4.14	6.17	5.79	5.886	5.366	0.587891776	0.517366363	0.102379603	PREDICTED: probable multidrug resistance-associated protein lethal(2)03659 [Drosophila suzukii]
Unigene2715_All	Novel_gene	1	2104	1.5	1.97	2.2	1.7	2	2.15	1.89	1.95	0.4508511	0.779053926	0.299062739	PREDICTED: uncharacterized protein LOC108010957 [Drosophila suzukii]
Unigene1350_All	Novel_gene	1	610	9.62	12.52	8.96	8.56	8.47	7.71	10.366	8.246	0.76382473	0.266290422	0.026832317	PREDICTED: mediator of RNA polymerase II transcription subunit 29 [Drosophila suzukii]
CL1861.Contig1_All	Novel_gene	1	1300	54.55	58.24	51.38	78.21	77.12	81.31	54.723	78.88	-0.028672633	0.988097911	0.923165164	uncharacterized protein Dsimw501_GD15111, isoform C [Drosophila simulans] >XP_033166841.1 peptidoglycan-recognition protein LB isoform X2 [Drosophila mauritiana] >KMZ04232.1 uncharacterized protein Dsimw501_GD15111, isoform C [Drosophila simulans]
Unigene5651_All	Novel_gene	1	456	20.33	40.21	31.58	29.36	33.55	32.17	30.706	31.693	0.445371428	0.740513326	0.255582822	PREDICTED: probable small nuclear ribonucleoprotein E [Drosophila suzukii]
CL804.Contig1_All	Novel_gene	1	2243	80.86	21.74	24.2	14.22	16.7	11.85	42.266	14.256	1.813345029	0.007084024	0.00010025	PREDICTED: proton-coupled amino acid transporter 1 isoform X1 [Drosophila suzukii]
Unigene9777_All	Novel_gene	1	345	0.27	0	0.25	1.08	3.21	1.09	0.173	1.793	-1.366988042	0.47653642	0.083695463	NA
Unigene10245_All	Novel_gene	1	233	1.18	0	1.62	1.19	1.15	0	0.933	0.78	0.361902646	0.924746362	0.634812663	NA
Unigene9976_All	Novel_gene	1	409	0.2	0.81	0	0.4	2.01	0.2	0.336	0.87	-0.517278344	0.89218693	0.5126453	PREDICTED: keratin, type I cytoskeletal 9 [Drosophila suzukii]
Unigene10514_All	Novel_gene	1	243	1.07	1.64	0.49	0	0	0.55	1.066	0.183	0.900500749	0.715403324	0.232222523	PREDICTED: uncharacterized protein LOC108005699 [Drosophila suzukii]
Unigene5344_All	Novel_gene	1	4501	4.55	5.57	1.3	4.4	5.62	4.61	3.806	4.876	-0.03597003	0.988097911	0.923744169	PREDICTED: uncharacterized protein LOC108012939 [Drosophila suzukii] >XP_016933965.1 PREDICTED: uncharacterized protein LOC108012939 [Drosophila suzukii]
Unigene9746_All	Novel_gene	1	244	0	0	0.49	0	0.52	1.09	0.163	0.536	-0.14645257	0.955319307	0.816510802	uncharacterized protein LOC6603917 [Drosophila persimilis]
Unigene6339_All	Novel_gene	1	5049	6.68	10.18	2.45	8.59	8.98	7.99	6.436	8.52	-0.08126275	0.955384848	0.817429011	PREDICTED: uncharacterized protein LOC108013148 isoform X2 [Drosophila suzukii]
Unigene7280_All	Novel_gene	1	1753	5.48	7.07	3.61	6.94	7.31	6.84	5.386	7.03	0.02747324	0.987172997	0.917703951	PREDICTED: DCN1-like protein 5 isoform X1 [Drosophila suzukii] >XP_016924711.1 PREDICTED: DCN1-like protein 5 isoform X1 [Drosophila suzukii]
Unigene9663_All	Novel_gene	1	262	0	0.92	0.85	0.46	2.69	1.87	0.59	1.673	-0.4328487	0.909998788	0.584492954	NA
Unigene6509_All	Novel_gene	1	738	3.27	5.83	0.86	4.92	4.76	3.97	3.32	4.55	-0.143279367	0.943158034	0.774131709	PREDICTED: decaprenyl-diphosphate synthase subunit 2 [Drosophila suzukii]
Unigene8468_All	Novel_gene	1	901	12.37	22.2	21.27	23.12	26.82	27.26	18.613	25.733	0.073109631	0.965941183	0.855970765	PREDICTED: 28S ribosomal protein S15, mitochondrial [Drosophila suzukii]
Unigene8134_All	Novel_gene	1	879	3.49	3.36	4.01	3.39	3.69	2.77	3.62	3.283	0.622812565	0.617241507	0.159144577	PREDICTED: uncharacterized protein C9orf78 [Drosophila suzukii]
CL1371.Contig2_All	Novel_gene	1	961	1.99	5.62	0.44	5.48	7.91	5.81	2.683	6.4	-0.863740253	0.554961829	0.120638208	WW domain-containing adapter protein with coiled-coil homolog isoform X3 [Drosophila ananassae]
Unigene8021_All	Novel_gene	1	3697	15.38	15.46	5.42	17.27	18.45	15.23	12.086	16.983	-0.129294113	0.930413447	0.674004587	uncharacterized protein Dyak_GE23340, isoform F [Drosophila yakuba] >KRK04711.1 uncharacterized protein Dyak_GE23340, isoform F [Drosophila yakuba]
CL343.Contig2_All	Novel_gene	1	3859	2.75	6.72	2.39	7.93	9.27	9.41	3.953	8.87	-0.750295451	0.296924684	0.033007008	PREDICTED: uncharacterized family 31 glucosidase KIAA1161 [Drosophila suzukii]
Unigene9307_All	Novel_gene	1	274	0	0.42	0.77	1.26	0.82	0.85	0.396	0.976	-0.261587766	0.933646951	0.739091521	PREDICTED: U3 small nucleolar RNA-associated protein 6 homolog [Drosophila suzukii]
Unigene4447_All	Novel_gene	1	693	0.67	0.47	2.13	0	7.36	0.57	1.09	2.643	-0.25314853	0.937247511	0.748169516	PREDICTED: protein takeout [Drosophila suzukii]
CL1591.Contig2_All	Novel_gene	1	292	0.68	0	0.69	2.78	1.47	1.45	0.456	1.9	-0.782049486	0.794214192	0.323503394	PREDICTED: uncharacterized protein LOC108063621 isoform X1 [Drosophila takahashii]
CL979.Contig2_All	Novel_gene	1	758	5.16	6.31	3.27	4.26	1.94	4.56	4.913	3.586	0.789912039	0.473034806	0.081998029	PREDICTED: transmembrane protein 222 isoform X1 [Drosophila suzukii]
CL29.Contig2_All	Novel_gene	1	1332	0.02	2.1	0.47	1.17	1.23	0.96	0.863	1.12	-0.04226868	0.991813557	0.954581572	PREDICTED: neuronal acetylcholine receptor subunit alpha-7 isoform X5 [Drosophila biarmipes]
Unigene9988_All	Novel_gene	1	207	0	0.8	0	0	2.25	0	0.266	0.75	-0.167405391	0.938020501	0.752068815	PREDICTED: histone-lysine N-methyltransferase Su(var)3-9 isoform X1 [Drosophila suzukii]
Unigene5254_All	Novel_gene	1	363	1.23	1.48	0	0.99	1.71	1	0.903	1.233	-0.109761044	0.977562506	0.887670381	PREDICTED: zinc finger protein 664 [Drosophila takahashii]
Unigene456_All	Novel_gene	1	1509	54.21	43.95	38.56	51.95	39.72	46.1	45.573	45.923	0.446277279	0.592345702	0.14521687	PREDICTED: uncharacterized protein LOC108015057 [Drosophila suzukii]
CL422.Contig3_All	Novel_gene	1	1431	9.09	6.46	5.81	10.44	11.16	9.97	7.12	10.523	-0.086962127	0.94733339	0.78601414	PREDICTED: uncharacterized protein C03B8.3 isoform X1 [Drosophila suzukii]
Unigene8458_All	Novel_gene	1	2103	34.01	11.14	8.93	12.19	13.4	12.24	18.026	12.61	0.842591728	0.405139871	0.058422813	misexpression suppressor of ras 3, isoform B [Drosophila melanogaster] >AGB93076.1 misexpression suppressor of ras 3, isoform B [Drosophila melanogaster]
CL394.Contig2_All	Novel_gene	1	1663	1.95	2.78	2.39	2.37	3.93	2.2	2.373	2.833	0.231052986	0.909998788	0.583945804	PREDICTED: cell adhesion molecule-related/down-regulated by oncogenes [Drosophila suzukii] >XP_016938308.1 PREDICTED: cell adhesion molecule-related/down-regulated by oncogenes [Drosophila suzukii]
Unigene9289_All	Novel_gene	1	203	0	0	0.74	1.66	0.78	0	0.246	0.813	-0.14542355	0.955407257	0.817709731	PREDICTED: 26S proteasome non-ATPase regulatory subunit 12-like [Hydra vulgaris]
Unigene8481_All	Novel_gene	1	1204	1.28	2.12	0.67	3.17	3.19	3.08	1.356	3.146	-0.78126639	0.408925524	0.05971451	PREDICTED: glycosaminoglycan xylosylkinase homolog [Drosophila rhopaloa] >XP_016976068.1 PREDICTED: glycosaminoglycan xylosylkinase homolog [Drosophila rhopaloa] >XP_016976069.1 PREDICTED: glycosaminoglycan xylosylkinase homolog [Drosophila rhopaloa] >XP_016976070.1 PREDICTED: glycosaminoglycan xylosylkinase homolog [Drosophila rhopaloa] >XP_016976071.1 PREDICTED: glycosaminoglycan xylosylkinase …
Unigene6742_All	Novel_gene	1	820	0.62	2.67	2.56	0.92	0.46	1.24	1.95	0.873	1.341576769	0.325813663	0.03885658	NA
Unigene6381_All	Novel_gene	1	6251	20.11	14.22	5.94	14.66	15.17	13.6	13.423	14.476	0.243567223	0.873627253	0.473857451	PREDICTED: vacuolar protein sorting-associated protein 13C [Drosophila suzukii]
CL1820.Contig2_All	Novel_gene	1	1298	16.57	8.28	4.81	12.63	9.03	11.48	9.886	11.046	0.211061816	0.915744222	0.605770282	PREDICTED: set1/Ash2 histone methyltransferase complex subunit ASH2 [Drosophila suzukii]
CL399.Contig1_All	Novel_gene	1	477	0.76	1.28	0.22	1.31	1.28	2.56	0.753	1.716	-0.688673617	0.802601254	0.333874241	NA
Unigene1714_All	Novel_gene	1	503	1.48	3.96	0.28	1.62	2.51	1.34	1.906	1.823	0.248939472	0.930413447	0.711997682	PREDICTED: protein sax-3 isoform X2 [Drosophila suzukii]
CL1564.Contig2_All	Novel_gene	1	1144	5.27	8.69	7.82	8.01	6.61	8.87	7.26	7.83	0.380460905	0.808787183	0.344428182	PREDICTED: uncharacterized protein LOC108018228 [Drosophila suzukii]
CL624.Contig5_All	Novel_gene	1	1553	0.89	0	0.43	0.47	0.7	0.1	0.44	0.423	0.406877344	0.914813466	0.60157919	PREDICTED: elongation of very long chain fatty acids protein AAEL008004 [Drosophila rhopaloa]
CL1463.Contig2_All	Novel_gene	1	1342	122.24	69.5	144.67	103.82	110.16	79.83	112.136	97.936	0.73822552	0.511220138	0.099351373	PREDICTED: 40S ribosomal protein S3a [Drosophila suzukii]
Unigene9983_All	Novel_gene	1	372	0.24	0.24	0	0.47	1.88	0.72	0.16	1.023	-1.053497692	0.655359859	0.183031919	PREDICTED: serine-rich adhesin for platelets isoform X1 [Drosophila suzukii] >XP_016941905.1 PREDICTED: serine-rich adhesin for platelets isoform X1 [Drosophila suzukii] >XP_016941911.1 PREDICTED: serine-rich adhesin for platelets isoform X1 [Drosophila suzukii]
Unigene4933_All	Novel_gene	1	2035	60.29	72.81	32.54	85.65	102.25	100.6	55.213	96.166	-0.398757793	0.495037905	0.0928412	PREDICTED: 4-coumarate--CoA ligase 1 [Drosophila suzukii]
Unigene2326_All	Novel_gene	1	1000	95.87	103.09	124.99	173.9	182.78	185.3	107.983	180.66	-0.169008138	0.930413447	0.64998547	PREDICTED: peroxiredoxin-2 isoform X1 [Drosophila suzukii]
Unigene329_All	Novel_gene	1	843	3.37	7.81	4.43	4.84	5.76	5.9	5.203	5.5	0.346856069	0.836962867	0.397687563	PREDICTED: general transcription factor IIE subunit 1 [Drosophila elegans]
[truncated: 15,453 more rows]
