# Supplementary material for: Functional transcriptome analyses of Drosophila suzukii midgut reveal mating-dependent reproductive plasticity in females
Source: BMC Genomics. 2022 Oct 25;23:726. doi: 10.1186/s12864-022-08962-2 (PMC9598023; doi:10.1186/s12864-022-08962-2)
Supplement: Supplementary file 1 — Additional file 1: Supplementary Table S1. Alignment statistics of the virginand mated D. suzukii female midgut RNA-Seq analysis. Supplementary Table S2. All genes description and FPKM value in D.suzukii virgin and mated female midguttranscriptomes. Supplementary Table S3. Differentially expressed genes in pairwise comparison in D. suzukii virgin and mated female midguttranscriptomes. Supplementary Table S4. GO classification of the differentially expressed genes in pairwise comparisonin D. suzukii virgin and mated femalemidguttranscriptomes. Three main categories, namely biological process (BP), cellularcomponent (CC), and molecular function (MF) were assigned to DEGs. Supplementary Table S5. KEGG pathwayenrichment analysis for differentially expressed genes in pairwise comparisonin D. suzukii virgin and mated femalemidguttranscriptomes. Supplementary Table S6. Primersused in our study. Supplementary FigureS1. Post-mating change in midgut length 1 and 3 days after mating in D.suzukii. Midgut length quantifications (A) and (D), representative imagesof virgin and mated female midgut phenotypes (B) and (E), changes in midgutrevealed by DAPI staining (C) and (F). The scale label is 500 um in picture Band E, and 20 um in picture C and F. SupplementaryFigure S2. Mating increases cell proliferation in female D. suzukii midgut.Error bars indicate the SEM of three independent biological replicates andasterisks (**) indicate the statistically significant differences (P < 0.01)between virgin and mated female midgut based on Student’ s t-test.SupplementaryFigure S3. Evaluation of sequence quality for the D. suzukii virgin and mated female midguttranscriptomes. SupplementaryFigure S4. Distribution of protein coding genes lengths in D.suzukii virgin and mated female midguttranscriptomes. The sizes of all protein coding genes were calculated. SupplementaryFigure S5. Mating increases neutrallipidcontent revealed by Bodipy staining in the whole virgin and mated female midgutof D. s [file 12864_2022_8962_MOESM1_ESM.zip › Supplementary material/Supplementary Table S3.xls]

gene_id	average_fpkm_virginfemale	average_fpkm_matedfemale	diffexp_log2fc_virginfemale-vs-matedfemale	diffexp_deseq2_qvalue_virginfemale-vs-matedfemale	diffexp_pvalue_virginfemale-vs-matedfemale
Unigene4193_All	1.61	3.636	1.45790854734576	0.0251744252874783	0.000623817232608094
CL155.Contig4_All	78.793	22.216	-1.39180588998516	0.000522026186545206	3.74381865578895e-06
Unigene4001_All	2252.093	3765.763	1.23425863152587	0.0289081736471543	0.000785093786054098
Unigene7390_All	1.866	3.743	1.38807887277651	0.0417557597191856	0.00139757974397744
CL1843.Contig2_All	1.946	7.493	2.27748200668277	0.00130504060730496	1.10349881063954e-05
Unigene2700_All	1.406	4.323	1.9674250230077	0.00181409299712314	1.60850289234054e-05
Unigene2300_All	95.363	43.286	-0.730218666946638	0.0441082599459126	0.00151792341621887
Unigene1384_All	1105	1554.176	0.943658518201456	0.0169001612233636	0.000344354430094373
Unigene5767_All	102.393	41.466	-0.88045435189013	0.0484115141773479	0.00180228420366639
CL1131.Contig1_All	2.52	0.743	-1.28434667175225	0.0300835170720685	0.000849687123409569
Unigene5096_All	2.81	0.153	-2.33347965434913	0.0472645720457229	0.0017346070187068
CL109.Contig1_All	14.533	2.356	-1.96956648679363	0.00602857794656952	8.0003441921592e-05
CL814.Contig1_All	8.84	1.803	-1.82685767275425	0.0041026429783086	4.93858960982538e-05
Unigene2586_All	6.406	0	-3.84517895209008	9.51692222509428e-05	4.47066223140072e-07
CL592.Contig1_All	2472.18	5623.763	1.59119982925669	0.0407638652257633	0.0013524124399622
Unigene277_All	6.82	14.72	1.50715493830327	0.000244540855190029	1.47901985229436e-06
CL1825.Contig2_All	5.266	0	-4.79837492239173	4.26392013256978e-08	6.25942473953285e-11
Unigene4645_All	16.746	6.186	-1.03179687989708	0.0137458951211085	0.000246183089368062
CL1147.Contig1_All	77.943	26.486	-1.17256557488473	0.0147399239542818	0.000276183443320434
CL492.Contig7_All	288.666	59.02	-1.80183238533472	1.92119651707774e-08	2.64135333909163e-11
CL809.Contig2_All	18.59	7.11	-0.902547818246102	0.0298216775013406	0.000840211349422844
Unigene1283_All	1594.386	2371.4	1.05900855968898	0.0458718495883274	0.00164288134406886
CL572.Contig14_All	178.303	324.28	1.29731972496432	0.0281568378806267	0.000747321827483458
CL49.Contig2_All	3.603	0.646	-1.99488840853701	2.78591093092794e-06	7.03430240927197e-09
Unigene2038_All	559.57	1093.17	1.34728253983231	0.00845272527458136	0.000128056554365355
CL152.Contig6_All	2.263	0.44	-1.8791026979697	0.000197190121169972	1.14631955348369e-06
CL1390.Contig3_All	15.043	36.896	1.56045713693146	0.0204962440626399	0.000475397322650779
CL1149.Contig1_All	6.366	1	-1.98109972751644	0.033725871806745	0.000985069487355535
CL1516.Contig1_All	53.14	117.923	1.56388629773531	0.0168219150127955	0.000341772319109056
Unigene551_All	7.176	1.48	-1.66096803110364	0.0202672824183842	0.000466960438385619
Unigene1480_All	4.796	1.02	-1.5162828685107	0.0484279598550412	0.00180574013552267
Unigene5672_All	668.953	1676.813	1.72153010014984	0.00367055882746477	4.11671600731515e-05
Unigene163_All	101.84	486.576	2.45844997902654	2.91808115940486e-06	7.88207476997203e-09
CL662.Contig2_All	8.653	1.476	-2.05722134526811	0.000295051067309388	1.85381469184407e-06
CL392.Contig5_All	14.476	69.503	2.57150387583096	0.000221935985687039	1.31623808305291e-06
Unigene4669_All	2.706	0.253	-2.55068733767758	0.00336221884152348	3.6129538931227e-05
CL5.Contig6_All	8.683	14.736	1.19884549841231	0.00625623674328522	8.40719421509713e-05
Unigene4087_All	36.91	11.886	-1.11917596605542	0.0111793415242218	0.000186431767051028
CL933.Contig1_All	5.843	29.826	2.24180943188048	0.00965245239754545	0.0001501996409483
CL1425.Contig2_All	64.48	12.303	-1.92961303071863	1.92119651707774e-08	2.70749949558812e-11
Unigene8851_All	0.256	1.58	2.43777102896421	0.00793744513700316	0.000118385852307622
Unigene8157_All	2.483	0.413	-1.95028447738363	0.0151244114477388	0.000289521910273801
CL1952.Contig2_All	13.01	2.883	-1.67532701230454	5.63966243315511e-05	2.28500709270524e-07
CL473.Contig2_All	109.033	43.35	-0.938856081524096	0.0464281943999576	0.00168210193451402
Unigene1667_All	0.556	3.676	2.49796361737275	0.00345079295453728	3.76892242832609e-05
Unigene10819_All	0.24	1.75	2.2190369861255	0.0492209254913111	0.00184686854896934
CL1958.Contig1_All	19.42	39.573	1.33414580276757	0.0497767575828979	0.00189403047056476
CL1093.Contig2_All	46.663	10.863	-1.57915494297992	0.00535673951069307	6.9514940215101e-05
CL1057.Contig8_All	15.486	42.923	1.80441771232523	0.000556341311630268	4.14887531280353e-06
Unigene4990_All	41.026	16.003	-0.877115586861322	0.0369776908422409	0.00114211775590245
CL405.Contig3_All	41.616	16.096	-0.871989920641907	0.0364091320099745	0.00111741445972841
CL1183.Contig3_All	2.616	11.626	2.10061634639246	0.0105385147879561	0.000173536734981597
CL129.Contig1_All	152.623	64.853	-0.778685879860391	0.0227015748669491	0.000538545874706249
CL427.Contig4_All	175.76	284.433	1.12518655791591	0.00695812412879666	9.76507144323196e-05
CL1232.Contig1_All	1.553	9.226	2.84743168752884	1.22322422298104e-06	2.80127684652147e-09
Unigene6945_All	0.936	3.533	2.04472459769464	0.0164593609192322	0.000330540307362149
CL1445.Contig3_All	13.93	38.443	1.90039688747382	0.00377472510892419	4.32220432319564e-05
CL1550.Contig2_All	1.603	2.583	1.05068399206775	0.0495030449569385	0.00188070875438281
CL807.Contig2_All	0.516	2.41	2.29738233329614	0.0016414069897206	1.43611063692524e-05
Unigene298_All	1847.513	3021.223	1.18510894602013	0.0234391592401407	0.000565677888884194
Unigene5642_All	973.603	1508.823	1.13030272568646	0.0492415208455317	0.0018505327857393
CL1581.Contig4_All	15.313	31.306	1.3553401652217	0.00478082072755047	6.04638332123961e-05
Unigene7439_All	6.403	47.5	3.12324145256835	4.96443932646903e-10	2.91511410832004e-13
CL1034.Contig2_All	25.043	41.87	1.140464116776	0.00249934562016106	2.43623824396204e-05
CL1742.Contig1_All	11.033	20.283	1.253641364051	0.00266203747511348	2.64171657835689e-05
CL572.Contig13_All	72.72	225.123	2.02844365837104	0.0061037288160617	8.13591568553144e-05
Unigene3372_All	2.526	0.313	-2.10136895354543	0.0458718495883274	0.00163500309069265
CL1194.Contig2_All	7.7	17.73	1.59491387632261	0.0472645720457229	0.0017307174751786
Unigene5375_All	4.856	1.466	-1.20694108847798	0.017807068410156	0.000384422516729006
Unigene8946_All	0.053	1.826	2.58563929770845	0.0341797311376493	0.00100749352635583
Unigene1633_All	0.786	5.436	2.8919936325738	5.17654850134933e-07	9.72692613289363e-10
Unigene6212_All	14.273	5.796	-0.882712004839572	0.0402084508152874	0.0013080141956353
Unigene8035_All	2.553	4.023	1.02019224986055	0.0406668014408873	0.00134202832705688
Unigene428_All	14.533	24.14	1.16043540394865	0.0493094768757512	0.00186228464781894
CL572.Contig16_All	1392.733	2793.593	1.45692557128531	0.0378069597411385	0.00118489552616935
CL1905.Contig2_All	14.523	29.913	1.43912814723369	0.00237121506483636	2.29741917614797e-05
CL804.Contig1_All	14.256	42.266	1.81334502864333	0.00708402355749085	0.000100249540655038
Unigene2301_All	45.546	77.86	1.13869851961579	0.000471993135950313	3.24270093400979e-06
Unigene8273_All	2.233	0.13	-2.85425993996224	0.00162557346853035	1.41271211592773e-05
CL1533.Contig2_All	272.883	82.416	-1.30174783899022	0.000139024216362959	7.42877492015811e-07
Unigene4007_All	403.23	770.733	1.42418884199783	0.019297718671075	0.000436266687514028
Unigene3721_All	23.27	5.23	-1.47135430306521	0.0169744273331556	0.000348857872378418
Unigene2988_All	10.076	17.44	1.13409161522237	0.0384747450256842	0.00123772578947609
Unigene611_All	0.066	1.48	2.90388380203657	0.00747163173011177	0.000108805911278198
Unigene7972_All	0.98	4.416	2.41349638961847	9.77847003820413e-08	1.6077343574264e-10
Unigene5122_All	1.093	7.043	2.63558822719917	0.000387446753518987	2.59359541404372e-06
CL1187.Contig1_All	6.476	2.056	-1.17375590576002	0.0380432502264575	0.00119873012172409
Unigene3226_All	131.25	305.276	1.63425903547373	0.0130354862125608	0.000231163642759446
CL572.Contig22_All	3897.623	6912.07	1.27595768436467	0.049331302481276	0.00186839049327205
Unigene4195_All	1.626	0.103	-2.43236782106483	0.0261662259638694	0.000659149203669992
CL105.Contig8_All	8.516	12.38	0.92925153598156	0.0492588126940355	0.00185656847343816
CL1183.Contig2_All	11.446	33.54	1.74197836070106	0.0179705683316356	0.000389793887782179
Unigene6702_All	2507.196	3938.11	1.12589174386271	0.0234675120988744	0.000567740163519452
Unigene795_All	2.67	0.083	-2.45791364335565	0.0384747450256842	0.00123735747332064
CL262.Contig2_All	143.943	50.42	-1.11015649028774	0.0460141984362724	0.00165089108893496
Unigene530_All	13.69	20.15	0.972814298537714	0.0382305052573951	0.00121992852927108
Unigene10367_All	0.026	3.86	3.65604938465973	0.000346020449497712	2.23501171137688e-06
CL1935.Contig2_All	0	0.533	2.58913698679596	0.0357882422292107	0.00108226334398376
Unigene3633_All	6.37	2.02	-1.21008130490963	0.0289081736471543	0.000789330636871799
Unigene5740_All	321.143	139.41	-0.746074022912624	0.0360128441316081	0.00109353026895189
CL752.Contig1_All	883.873	1660.47	1.30046275961749	0.0175178657219684	0.000363112542563408
CL1067.Contig2_All	24.463	6.793	-1.36433496585978	0.000141038795808933	7.61924205192123e-07
CL1581.Contig3_All	28.556	53.056	1.2593985419548	0.0224127299773636	0.000530377579617002
CL720.Contig5_All	6.253	1.51	-1.60586797009197	0.00803315401525888	0.000120756748555859
Unigene2760_All	2.24	0.13	-3.02822959053779	0.000492245781353472	3.46855512404091e-06
CL143.Contig6_All	13.24	4.763	-1.02656373121152	0.0484115141773479	0.0018021197604538
CL1191.Contig3_All	2.826	5.846	1.38546710703713	0.00552787480442493	7.20603761939127e-05
Unigene4219_All	2.766	0.39	-1.89493775196132	0.0463359258779951	0.00166515482309648
Unigene11008_All	0.163	3.09	2.76136597951675	0.0140293977863385	0.000257850939936814
CL257.Contig2_All	13.486	2	-2.16668401984568	0.00680268124038222	9.42708615813391e-05
Unigene6898_All	4.763	0.046	-3.82226937859928	3.36316114347289e-05	1.28364929140187e-07
CL1867.Contig2_All	1.146	3.26	1.70630665858632	0.0188779561209999	0.000420125975916558
CL684.Contig2_All	3.593	0.75	-1.55199426759474	0.0244790365439365	0.000602273418197851
Unigene3088_All	1889.256	3240.086	1.26636339982206	0.0278967434513055	0.000722842413572734
Unigene843_All	0.233	21.346	4.41150490280023	1.03958389957767e-06	2.19759368084534e-09
Unigene7326_All	0.81	2.49	1.82778963629135	0.0130354862125608	0.00023100285552609
Unigene1270_All	10.94	16.09	1.00180292877205	0.0251579779986647	0.000621932397970512
Unigene5481_All	4.723	18.28	1.91460363231393	0.0458718495883274	0.00164309032582969
CL315.Contig3_All	4.886	1.44	-1.27183174148958	0.0301024779582619	0.000851990274567366
CL942.Contig2_All	2.673	0.796	-1.23228205676799	0.0253972195342451	0.000632320674252492
CL850.Contig3_All	4.09	11.003	1.76919003103439	0.0012987921672932	1.09058884276528e-05
CL572.Contig11_All	4140.713	1201.64	-1.19429100901602	0.0253972195342451	0.000631616403039884
Unigene6164_All	2.75	0.64	-1.6425511218612	0.0208092502206606	0.000486323052720078
Unigene1374_All	32.07	10.063	-1.23333750518724	0.0190549656837621	0.000427422013575873
CL907.Contig2_All	1.706	4.26	1.61455669071065	0.00305584216198429	3.2298977636945e-05
Unigene6876_All	587.846	884.273	1.05644465660179	0.0268146536935085	0.000681781858443288
CL1464.Contig3_All	9.346	1.34	-2.08251235966149	0.00535673951069307	6.92301371780666e-05
CL230.Contig1_All	2.99	1.01	-1.11284831376249	0.0445400211533866	0.00153784688421558
CL356.Contig2_All	43.333	9.846	-1.69380951243906	0.0171255307013342	0.000352968953386277
Unigene6536_All	2150.936	4106.9	1.4275552883356	0.018970673632857	0.000424417302062157
CL536.Contig2_All	1.283	0.003	-2.93549731898628	0.0109862375241138	0.000182566366372532
Unigene10555_All	0.076	2.466	3.06469705217466	0.00438887486054107	5.41200070882926e-05
CL1990.Contig6_All	7.063	20.85	1.80682094482841	0.00192296682816839	1.73891304484986e-05
Unigene1161_All	4.326	10.45	1.61299207343117	0.00064530388720938	4.96387605545677e-06
Unigene3111_All	1494.03	2364.336	1.14482688080447	0.0481054605802868	0.00177959131917679
CL144.Contig2_All	2.843	9.236	1.9041417899495	0.00934951088961123	0.000144387631471976
Unigene6672_All	8.146	12.51	1.01855291066127	0.0147399239542818	0.000273826060864878
CL246.Contig1_All	5.473	1.18	-1.72205042010491	0.0309435743946503	0.000881246833905191
CL752.Contig3_All	98.253	200.023	1.35385804899819	0.041306431775522	0.00137768956244842
Unigene4856_All	1195.456	1897.23	1.14438420989481	0.025928644726684	0.000648596750062676
CL1304.Contig2_All	13.873	43.93	1.749769674286	0.0463794797670074	0.0016717158357365
Unigene8456_All	24.313	32.466	0.82911410028676	0.0224127299773636	0.000529988532838937
CL533.Contig1_All	1.103	3.043	1.66057118470884	0.0419817800767941	0.0014125402221963
CL399.Contig4_All	7.456	1.66	-1.6412749331146	0.000319581101364619	2.02670340266464e-06
Unigene7335_All	214.536	63.003	-1.2277171184245	0.00734919144894749	0.000105296694864544
CL1379.Contig1_All	27.883	103.053	2.22213026366436	6.47426855484916e-08	9.88437947305216e-11
CL105.Contig5_All	1.706	4.226	1.58603427417856	0.0140063000437074	0.000256603970266395
CL1810.Contig2_All	6.63	0.966	-2.24754934137676	0.000116185741607058	5.80372464456629e-07
CL1303.Contig2_All	27.18	39.236	0.963477379598889	0.0447818070892229	0.00155718366715032
CL128.Contig1_All	7.533	2.663	-1.10579753184156	0.0472645720457229	0.00173354910352583
CL1453.Contig3_All	1.12	2.58	1.6061928710915	0.02642596524596	0.000668795714680492
CL1717.Contig2_All	1.636	3.316	1.37679273538173	0.0105385147879561	0.000170751357698413
Unigene6925_All	1.396	13.906	2.4558379118775	0.0232844289133009	0.000560576386051285
CL1057.Contig3_All	9.996	24.73	1.56327884012902	0.0115459234068367	0.000196938073778505
Unigene8428_All	26.546	56.29	1.44223078957311	0.0105385147879561	0.000173347242529918
CL995.Contig2_All	2.593	4.09	1.02761525991771	0.0458718495883274	0.00163961879246536
Unigene6863_All	4.96	0.116	-3.25441299830736	0.000681140917867881	5.27954205276338e-06
Unigene4209_All	0.78	7.613	3.06584932108257	2.25992212937025e-05	8.09484732187816e-08
Unigene4985_All	318.366	424.84	0.813889124089877	0.0384747450256842	0.00123805991039782
CL143.Contig2_All	0.753	0.063	-2.45106869148518	0.0149068028597579	0.000284480970606066
CL1093.Contig1_All	89.756	12.16	-2.40281457665629	9.86702767919159e-13	3.47634562977977e-16
CL961.Contig1_All	103.25	205.84	1.41261606486523	0.0336762321837746	0.000980822734183922
Unigene6700_All	41.783	79.536	1.32462688360907	0.000144148258433262	7.87186613875126e-07
CL1632.Contig2_All	5.513	10.343	1.27222601090368	0.0292581696337521	0.000809195413828376
CL611.Contig2_All	19.596	84.78	2.46004781899273	3.83280653546673e-09	3.37593059495014e-12
CL611.Contig1_All	25.496	63.793	1.69278477885398	1.00588868439967e-06	2.06729911649961e-09
CL637.Contig2_All	1974.256	580.353	-1.30397254370811	0.00201671540279329	1.84737288805492e-05
Unigene72_All	176.2	277.993	1.05805250037911	0.0147399239542818	0.000277007512238172
CL29.Contig1_All	0	0.72	2.62058788264586	0.0325083899318627	0.000941082574069778
CL522.Contig3_All	5.533	1.606	-1.29691783365002	0.0325310590632853	0.000943649041530413
CL579.Contig1_All	6.19	9.773	1.03859652751794	0.0278967434513055	0.000727313804602445
CL1835.Contig1_All	3.546	9.753	1.74094395912708	0.000522026186545206	3.80692017766814e-06
CL1574.Contig1_All	246.87	701.69	1.80231455086431	5.93721370061318e-05	2.47529167788336e-07
Unigene1830_All	0.656	6.836	3.65108220088031	3.8667100282019e-13	1.13526424785728e-16
CL257.Contig4_All	70.64	17.896	-1.55634930172523	2.95696550548315e-05	1.11124951468539e-07
CL1780.Contig2_All	3.43	6.396	1.33361627885744	0.0192056451176351	0.000431929658253333
Unigene8167_All	6.23	12.74	1.31959028640692	0.0454920427884603	0.00160544437556457
CL105.Contig1_All	1.736	4.88	1.72776295363347	0.0204402713898971	0.000472898821351699
CL791.Contig2_All	47.956	96.663	1.39438840606718	0.00189304677518165	1.70074079038633e-05
Unigene4081_All	5.066	16.32	1.80115057213113	0.0251579779986647	0.000621809092795801
Unigene3991_All	1526.963	2477.06	1.18774664942533	0.0319326121815203	0.000915039033739396
Unigene23_All	9.106	3.796	-0.855962944140852	0.0288049468841023	0.000769597817514184
Unigene7915_All	0	2.803	2.86493521401444	0.0147399239542818	0.000272663790951416
Unigene6421_All	3.74	0.866	-1.61802141620878	0.000522026186545206	3.79563754303317e-06
Unigene681_All	0.656	5.623	2.98646173484359	1.64347761056072e-06	3.86019403537457e-09
CL195.Contig1_All	161.05	24.436	-1.94186848995329	0.00300291702225716	3.0857925948033e-05
CL859.Contig1_All	204.93	326.24	1.10719332817236	0.0139575988256358	0.000251613789751626
Unigene3081_All	1927.64	3079.966	1.16576437490285	0.0377485040794682	0.00117700855350544
CL459.Contig1_All	5.69	8.583	0.994012732168336	0.0457118048938412	0.00161588411897196
CL804.Contig2_All	1.71	6.246	2.15907593324807	0.000364701847968537	2.37709366556122e-06
Unigene3916_All	23.876	40.606	1.24986614938761	0.0412415933894372	0.00137310531132184
Unigene3051_All	10.696	23.77	1.56003501755472	0.00114425887978387	9.40670834819389e-06
Unigene2284_All	35.87	100.52	1.73849862225196	0.00631194979903456	8.53645510804309e-05
CL1748.Contig3_All	32.53	12.216	-0.968852932619921	0.0397033713873083	0.00128691023352081
Unigene10223_All	1.76	3.283	1.2620278323706	0.0360128441316081	0.00109751415762211
CL1480.Contig2_All	15.57	5.02	-1.23268987024116	0.0196594705873678	0.000449062481414333
CL585.Contig2_All	54.39	12.99	-1.48815761548977	0.00875951060991977	0.000134247344051031
CL657.Contig2_All	15.896	28.356	1.23419551793215	8.10314750274963e-05	3.61620205642379e-07
Unigene2206_All	8.03	15.55	1.36331818353506	0.0104210219675871	0.000167054550625443
Unigene575_All	65.416	2.953	-3.44859452307927	3.25394726193483e-07	5.73214432519347e-10
Unigene1372_All	73.983	32.653	-0.725130433553466	0.0446505648721103	0.00154521911444842
CL350.Contig1_All	3.476	6.1	1.25863968527642	0.0492588126940355	0.00185696757190668
Unigene1989_All	14.286	6.09	-0.813281327510407	0.0481431700847399	0.00178381328969295
CL901.Contig2_All	47.37	97.123	1.44744114474744	0.0279867645524774	0.000734590942745591
Unigene1669_All	0.093	2.526	2.6354208189217	0.0280398763821232	0.000737631510228491
CL1379.Contig2_All	37.976	95.273	1.78474332765646	0.0145682412701876	0.000268609968223071
Unigene2441_All	3.26	0.316	-2.24272708113777	0.0278967434513055	0.000726135459526593
Unigene7516_All	388.76	119.586	-1.21181692324797	0.0360128441316081	0.00109610686546344
CL722.Contig1_All	971.963	2222.533	1.5055868521383	0.0463794797670074	0.00167761359580015
Unigene4050_All	26.566	62.686	1.61433253528863	0.000171780951939631	9.6714247599306e-07
CL1219.Contig3_All	2.123	5.866	1.83749977610255	6.49880036377503e-05	2.7475844168632e-07
CL106.Contig1_All	2.98	6.02	1.33009348174731	0.0380432502264575	0.00120406998661542
CL95.Contig3_All	1.09	3.446	1.81310531021409	0.0260434100379268	0.000654083731969824
CL117.Contig5_All	1.866	21.276	3.36815803284739	2.88860248912596e-06	7.4632125379649e-09
CL572.Contig19_All	203.363	605.233	1.94384275040002	0.000222341487116549	1.33169886587716e-06
Unigene928_All	0.363	2.553	2.635617438897	0.00771793041876159	0.000113752233418036
CL1057.Contig1_All	9.323	21.003	1.40188875863485	0.0279409560675725	0.000731747880571777
Unigene8018_All	135.043	254.52	1.26923825736104	0.0281207629055665	0.000742172462153127
CL343.Contig1_All	9.696	2.19	-1.60695106127674	0.0154950326406198	0.000302075797808912
CL1238.Contig1_All	0.403	1.703	1.9911923425765	0.0439065651160905	0.00150566259705208
Unigene4606_All	8.733	3.14	-0.986746412151864	0.0464909369179982	0.00168710505081168
Unigene8196_All	5.33	8.266	0.997726610970053	0.0239150769231894	0.000584185085146612
Unigene3126_All	1283.296	2024.656	1.14395872197444	0.0378069597411385	0.00118478715116335
Unigene5876_All	0.35	3.356	3.35052140836497	4.29289566590609e-11	2.01662744141214e-14
CL977.Contig2_All	28.593	6.776	-1.62260641548041	6.18901181145011e-06	1.74440732207637e-08
CL395.Contig1_All	10.776	3.976	-1.0320207467873	0.0387320224722968	0.00124861305562483
CL1243.Contig2_All	1.02	3.103	1.82024415844699	0.0289081736471543	0.000789322506391981
CL209.Contig1_All	1.316	9.863	2.97410712572378	5.45668989564774e-05	2.17883096244302e-07
Unigene4849_All	10.626	25.866	1.59722640668083	0.0147399239542818	0.000280430731719747
Unigene4670_All	4.27	0.676	-2.02383632959582	0.00296893360602232	3.0160041916727e-05
Unigene6485_All	2.963	0.693	-1.53344154461948	0.0179777555815807	0.000391646936040308
CL901.Contig1_All	12.87	58.363	2.23487022902497	0.00260678125590258	2.57157516730261e-05
CL804.Contig5_All	1.26	4.003	1.95253807980787	0.0164265953406952	0.000328350278139354
CL1642.Contig2_All	99.286	156.543	1.06872400386377	0.029755209863651	0.000835172655010285
CL1094.Contig1_All	127.956	35.423	-1.27597454702942	0.0266899718586318	0.000677044500465586
Unigene2750_All	9.87	18.493	1.25994431369068	0.00794231104387116	0.000118924798366832
CL249.Contig15_All	1.403	7.366	2.74568114619993	6.01802653074164e-11	3.18040157232383e-14
CL401.Contig3_All	0.096	1.72	3.0976736247705	0.00379729022206862	4.39263754402536e-05
CL210.Contig7_All	0.54	3.08	2.20177551203506	0.0382305052573951	0.00122012811994932
Unigene7475_All	85.293	282.75	2.15416918074343	1.1486702140511e-06	2.56309266787679e-09
Unigene6461_All	2.9	0.373	-2.26119845472417	0.00409368939306416	4.90377355364115e-05
Unigene7572_All	1.97	3.67	1.2361521054681	0.0380432502264575	0.00120368915452378
Unigene959_All	5.16	1.65	-1.14713538855208	0.0147399239542818	0.000276629487638706
CL1380.Contig1_All	100.7	30.716	-1.25599913176568	0.000113290507676264	5.58802269219386e-07
Unigene6697_All	191.68	360.213	1.34205549282796	0.0073231390127277	0.000104063396422789
CL1752.Contig2_All	0.306	2.31	2.68518955983233	0.00349518474306286	3.87251532526996e-05
CL1366.Contig2_All	23.44	31.753	0.871913772055599	0.0481054605802868	0.00177930604217826
CL1085.Contig2_All	4.843	1.256	-1.46319312634836	0.0463794797670074	0.00167558881295319
Unigene8313_All	14.016	40.51	1.92751929919248	0.000116185741607058	5.86727761491895e-07
CL772.Contig1_All	20.576	8.79	-0.801704276876217	0.0454713444579724	0.00160204384467313
Unigene2233_All	1290.816	2237.103	1.27347492707273	0.0147399239542818	0.000278767196390481
Unigene6727_All	13.063	2.763	-1.69852207024433	0.0117418742590982	0.000202707635477091
Unigene7047_All	0.856	3.236	2.00582197744692	0.0182351865480984	0.000400467396887186
Unigene8300_All	96.71	16.51	-1.75723289757192	0.044070116677897	0.00151385896985142
Unigene5062_All	3.79	0.683	-1.70068394418237	0.0430483520178935	0.00146612120789068
Unigene4206_All	1.76	0.163	-2.3379295865595	0.0232410879030081	0.000558168229731669
Unigene3258_All	119.873	174.14	0.957693384019725	0.0013563659800515	1.1621593731262e-05
CL977.Contig1_All	60.74	22.916	-0.96449833706608	0.0281207629055665	0.000744713098673547
Unigene2979_All	57.976	23.946	-0.857026776681258	0.0169454009840772	0.000346271259099171
Unigene3247_All	115.886	32.64	-1.38115360879393	0.000131582074423652	6.87657347252205e-07
CL1091.Contig2_All	6.126	1.18	-1.87718388763743	0.000122380792076901	6.3238459793114e-07
CL1447.Contig1_All	71.613	26.53	-0.989104944648969	0.00129201105342055	1.07730810091438e-05
Unigene7593_All	74.553	130.24	1.20667106178185	0.0013563659800515	1.16282697056676e-05
CL195.Contig2_All	533.003	95.59	-1.75971990727398	0.00394572864845695	4.64879580860627e-05
CL1232.Contig2_All	6.526	31.57	2.55297909812105	1.14712156171596e-06	2.49227820220144e-09
CL859.Contig3_All	9.15	13.206	0.902575152845191	0.0384747450256842	0.00123180641030925
CL299.Contig1_All	0.466	2.88	2.54599925532215	0.00343468715097593	3.71450791064937e-05
Unigene2337_All	5972.796	9209.98	1.09155688579469	0.0289131855383212	0.000793086505202356
CL631.Contig1_All	3.98	1.196	-1.28392031649576	0.0112144543712602	0.000187675836512575
CL1975.Contig6_All	3.9	1.273	-1.18362538863535	0.0166430819109991	0.00033716167112711
CL897.Contig2_All	23.473	5.466	-1.57032409884198	0.000480591096980078	3.32999115934523e-06
CL370.Contig1_All	0.68	0.08	-2.15320809254519	0.031016662877726	0.000886970923162218
Unigene8617_All	0.396	3.7	3.22469288816519	3.70603613078881e-06	1.02280503903156e-08
Unigene8362_All	75.593	119.39	1.10207678654318	0.0479958440687313	0.00176989959337424
Unigene1307_All	1178.93	2021.36	1.27009439461585	0.0229878879524099	0.000548037728049231
Unigene2280_All	122.033	225.47	1.2551880108782	0.000764203794147176	5.96823867419697e-06
Unigene7688_All	1.24	0.133	-2.24423858951149	0.0122840153988884	0.000213890583346566
CL1132.Contig2_All	24.98	53.46	1.47763953202155	0.0447818070892229	0.00155934301843272
CL1419.Contig1_All	3.493	8.136	1.59620020448223	0.00631194979903456	8.59878070097485e-05
Unigene4907_All	14.46	22.57	1.06427757581145	0.00300291702225716	3.07494132433249e-05
Unigene8825_All	0.166	2.033	2.42181994606416	0.0414766946504771	0.00138580383183332
CL223.Contig3_All	0.323	1.783	2.32460902138583	0.0289131855383212	0.000797446125276142
CL772.Contig2_All	5.35	1.92	-1.05081712621574	0.0180602613677478	0.000394950634647114
Unigene7909_All	0.42	2.943	2.37050172126059	0.0289081736471543	0.000777961345593683
Unigene8480_All	1532.82	2336.813	1.07826770607499	0.0232397602035681	0.000556771706579906
Unigene1364_All	39.776	16.643	-0.81458295018849	0.0221012193515445	0.000520410391072775
CL1244.Contig1_All	54.986	22.03	-0.849570019902488	0.0177900947862244	0.000377633499403568
Unigene6231_All	1.546	0	-4.8622115086322	1.00085103484489e-08	9.99087938482857e-12
CL582.Contig9_All	0	31.243	7.18917671446304	2.34479598045936e-22	1.37686199674654e-26
CL998.Contig3_All	1.866	7.986	2.38026527009498	1.14990107088375e-05	3.71371455658286e-08
CL1974.Contig2_All	33.81	56.393	1.18476998717904	0.0309613215546247	0.000883570303907669
CL546.Contig11_All	168.946	320.893	1.40389881547444	0.02689102684877	0.000687711467433094
CL392.Contig4_All	236.476	593.92	1.72322257060054	0.000100014934539063	4.75702272323202e-07
CL1102.Contig2_All	0.403	1.666	1.97673659757169	0.0298216775013406	0.00084054052851694
Unigene2328_All	1306.156	2069.036	1.12850904993617	0.0139437448829466	0.000250545269182717
CL1487.Contig2_All	6.746	16.3	1.57664946507872	0.00631194979903456	8.57528320844684e-05
CL850.Contig1_All	3.376	12.14	2.22070382550194	1.52758268822798e-08	1.70429072673703e-11
CL783.Contig5_All	7.486	67.246	3.12670078048381	1.53737963242007e-05	5.05538810425861e-08
CL172.Contig1_All	0.86	0.09	-2.23187441984907	0.0424910677191918	0.00143217104350065
CL436.Contig1_All	4.066	0.723	-1.91783718182624	0.00373442769106374	4.23220519304346e-05
Unigene8103_All	14.316	6.146	-0.779216781302917	0.0425869935827611	0.00144040565494248
Unigene5340_All	311.34	595.323	1.36257540627325	0.00528359259955416	6.76349493072699e-05
CL1979.Contig2_All	16.193	5.006	-1.14408853284881	0.0260434100379268	0.00065452610077702
CL492.Contig4_All	75.156	13.43	-1.94664953766613	2.67459915813104e-05	9.73723709947882e-08
CL283.Contig6_All	289.776	416.936	0.932933964230318	0.0320815808504585	0.000926556707649775
CL791.Contig3_All	4.02	14.996	2.11064287764251	6.73756562935538e-05	2.92765623354256e-07
Unigene6694_All	1685.453	2618.42	1.12331620795642	0.0463794797670074	0.00167611847153677
CL184.Contig1_All	21.986	43.663	1.38043701585452	0.00747508321653852	0.000109295109860135
Unigene3156_All	78.28	133.07	1.16021779548863	0.0177876483910153	0.000372882588114648
Unigene4639_All	14.783	5.116	-1.07364570996517	0.0119546225435798	0.000207082422217031
Unigene8323_All	1032.116	1945.9	1.41587390643401	0.0320815808504585	0.00092592464895311
CL742.Contig2_All	19.613	41.546	1.39031926594887	0.0499567486288697	0.0019126130420448
Unigene4868_All	23.106	46.496	1.36174128746841	0.0382305052573951	0.00122122107222683
CL117.Contig3_All	1.17	19.28	3.67786096433162	1.00588868439967e-06	2.04434886728688e-09
CL492.Contig3_All	255.483	64.363	-1.46272934519877	0.00691304833387513	9.66121845838098e-05
CL1765.Contig8_All	4	0.983	-1.58419364583758	0.000366899024235902	2.4129589380165e-06
CL1491.Contig1_All	973.273	1746.336	1.33708491781166	0.0294559736982845	0.000823314355865146
Unigene1853_All	3.58	11.716	1.8754309909354	0.00691304833387513	9.63495402361809e-05
Unigene103_All	11.95	2.633	-1.58029333811375	0.00224354994468796	2.11483393081295e-05
CL812.Contig1_All	1.136	7.933	2.58633784035826	0.0077939850131406	0.000115788503131214
Unigene2984_All	3.666	0.626	-1.91804488146278	0.0406668014408873	0.0013404458598225
CL513.Contig1_All	5.733	11.943	1.41589396865427	0.00979162262510224	0.000154090127042126
Unigene3022_All	13.66	2.286	-1.70371939660735	0.0355821437074725	0.00106881762660654
Unigene4231_All	2.48	0.31	-2.04983753644048	0.029322250556882	0.000814411304369066
Unigene1459_All	31.66	53.406	1.14701243368292	0.00523426649417654	6.66961731788789e-05
Unigene6553_All	437.86	838.583	1.42828884793381	0.0337804638203754	0.000989809245235897
Unigene3202_All	10.763	2.416	-1.67812837595765	0.00260678125590258	2.56588150785549e-05
Unigene5499_All	2.033	0.27	-2.0984067295362	0.0179705683316356	0.000390435131104237
Unigene533_All	600.643	1245.053	1.47185919540439	2.11325281445424e-05	7.32131039652381e-08
CL611.Contig5_All	57.57	106.826	1.18750865031453	0.0231880337169495	0.00055417085864935
CL1432.Contig2_All	11	24.196	1.52593565172437	0.0177900947862244	0.000375837094853691
CL901.Contig3_All	14.42	45.523	1.96968377201534	4.45131820999746e-05	1.75125261344586e-07
Unigene4085_All	19.556	40.806	1.41511908172983	0.0114800654755288	0.000193897718123298
Unigene7376_All	21.476	32.993	1.05594585162088	0.0177900947862244	0.000378988499412092
Unigene3815_All	25.763	9.563	-0.991272925865944	0.033725871806745	0.000986229251894246
Unigene680_All	0.25	2.343	2.67921167536569	0.00737568492228939	0.000106542483316688
Unigene3056_All	32.656	69.163	1.53295150371355	0.00233146553851496	2.2340456573169e-05
Unigene1210_All	21.323	32.873	1.03920554876061	0.0239150769231894	0.000584037228574321
Unigene417_All	2155.356	3579.813	1.23124479181937	0.0457415572336706	0.00162230772572737
CL641.Contig1_All	8.516	1.333	-2.10646706993196	0.00305584216198429	3.22942935129167e-05
Unigene3281_All	2.836	9.65	1.96028924618835	0.0289081736471543	0.000775745284229337
Unigene1678_All	0.396	10.583	3.53502649326203	0.000216785489982201	1.27296236043571e-06
CL1766.Contig1_All	6.346	32.48	2.17167626555112	0.0217105643379871	0.000509701526133243
Unigene5718_All	2301.143	3543.223	1.10914578433393	0.0486235899123559	0.00181874496618736
CL1734.Contig1_All	6.71	14.706	1.48726191230924	0.0403478454807463	0.00131491804121046
CL583.Contig2_All	141.433	59.67	-0.818617408273431	0.0147399239542818	0.000277722614971991
Unigene6414_All	26.606	9.5	-1.07311609395289	0.017807068410156	0.000382286115961998
Unigene3344_All	8.33	0.53	-2.30031021783649	0.0486235899123559	0.00181834272636683
Unigene101_All	83.893	33.92	-0.91484899748617	0.0368610746210103	0.0011341869114157
Unigene6389_All	25.486	7.866	-1.14624326577928	0.029755209863651	0.000833607440680334
CL1645.Contig4_All	4.05	1.11	-1.44967827924961	0.000779585474765313	6.13414290185273e-06
Unigene5724_All	306.81	523.613	1.19356223369248	0.0199988189766386	0.000459162549610435
Unigene2083_All	8.486	15.453	1.2362473934081	0.00643142944944526	8.816854883153e-05
CL218.Contig1_All	34.936	63.57	1.2593341282451	0.00478082072755047	6.06375382942397e-05
CL291.Contig4_All	22.06	5.31	-1.49603461195135	0.00145971563079146	1.26000116104724e-05
CL1510.Contig2_All	10.363	0.743	-3.11649840996234	2.96649486629719e-11	1.21934609888904e-14
CL526.Contig1_All	63.883	20.723	-1.06439835137794	0.042614725390356	0.0014438459512763
Unigene1415_All	115.136	41.863	-1.0287637132644	0.0289081736471543	0.000782864589111115
CL412.Contig4_All	2.08	0.376	-1.8162410880865	0.0450798668221115	0.00157501589895222
Unigene2148_All	33.653	66.016	1.32537703699327	0.00211992151193828	1.9668091537654e-05
Unigene4762_All	9.393	1.77	-1.82823345163796	0.000275779637901927	1.71653796932497e-06
Unigene8861_All	0.533	7.116	2.59372042741677	0.0228455572447115	0.000543303034885976
Unigene674_All	2.67	0.31	-2.18409055357207	0.0363027042950054	0.00111061121184368
Unigene3586_All	0.523	6.11	3.11444135842939	0.00013658799759073	7.2183909472494e-07
CL401.Contig1_All	0.393	1.866	2.33995328127186	0.0244790365439365	0.000602016123826619
Unigene3593_All	0.066	2.166	2.88891154976373	0.0108087540019959	0.000178982303497525
CL1593.Contig1_All	83.343	30.076	-1.06328044226318	0.0192824421032825	0.00043478906445452
CL641.Contig2_All	13.78	2.276	-2.02208229754372	0.0077939850131406	0.000115546486214527
CL1367.Contig1_All	15.546	4.78	-1.27053652042961	0.00384144497080476	4.46627189794095e-05
CL283.Contig4_All	292.94	419.04	0.865764480616282	0.0435119328047738	0.00148446464824272
Unigene1445_All	1.36	0.186	-1.99113905028026	0.0406668014408873	0.00133810584027699
Unigene6654_All	469.056	175.556	-1.00437157251052	0.0105385147879561	0.000173888588104268
CL562.Contig1_All	94.27	170.013	1.33625304262318	0.0346701107985049	0.00102621531348305
CL492.Contig9_All	253.146	60.276	-1.63809074693033	5.69683712356121e-05	2.3416241846699e-07
CL1781.Contig1_All	55.453	153.65	1.89221384252425	0.00164309233375852	1.44723341200104e-05
Unigene4628_All	2.35	16.216	2.99098974266748	1.44838487490311e-07	2.4664216895003e-10
Unigene6142_All	0	2.273	2.52358516717968	0.0425053948485784	0.00143514985542763
CL1229.Contig1_All	1.506	0	-3.75221297920396	0.000190531622656739	1.08523590121572e-06
Unigene4655_All	2.52	0.346	-2.06328301033468	0.0406668014408873	0.00133529313522388
Unigene6448_All	2.36	6.543	1.69562170114469	0.0375484919481206	0.00116709592641243
CL1425.Contig3_All	79.263	16.16	-1.85815554755477	8.99474933515051e-05	4.11973251991626e-07
CL1830.Contig2_All	8.583	3.226	-0.997923830837492	0.0338017613096947	0.000992418124183638
Unigene5620_All	2425.323	3768.143	1.1258699179472	0.0465369154911112	0.00169150620604802
CL306.Contig1_All	21.453	38.73	1.2722826531122	0.00849598144659493	0.000129210757173699
CL783.Contig3_All	1.033	20.046	4.05103497634655	1.70134114144084e-08	2.19785702358769e-11
CL1499.Contig1_All	0.863	2.85	2.01561001658171	0.0128431734133609	0.000225490830921604
CL89.Contig4_All	1.193	0	-4.01470416401005	2.75821107830817e-05	1.0203599408891e-07
Unigene1972_All	7.593	13.496	1.25655824403716	0.0164001249544045	0.000326461677013689
Unigene4363_All	0.903	5.596	2.57062945306675	0.000625717735131709	4.7764712605474e-06
Unigene385_All	9	66.07	3.04316205765068	5.17654850134933e-07	9.51188501263781e-10
CL783.Contig4_All	58.44	156.52	1.82316122702724	0.000606348894419985	4.59301276454364e-06
CL117.Contig7_All	0	0.973	4.8430769183154	1.22591386481214e-08	1.29573984536809e-11
Unigene4349_All	0.05	2.326	3.99621414836894	2.91808115940486e-06	7.79741901983194e-09
CL306.Contig3_All	7.62	18.296	1.50746391468937	0.0294559736982845	0.000823286166560475
Unigene8383_All	1309.686	2350.18	1.32802215280597	0.0180602613677478	0.000395565325318257
CL1119.Contig2_All	9.686	14.696	1.01370178772957	0.0406882600241682	0.00134751489451737
CL1432.Contig1_All	1.506	14.636	3.16419664734057	8.27947235644836e-06	2.43084919449453e-08
CL663.Contig1_All	37.973	65.796	1.20809395826828	0.0164001249544045	0.000326400296419785
CL492.Contig5_All	492.086	98.806	-1.84706648650828	9.80048264974944e-06	3.05006212822502e-08
Unigene57_All	8.8	2.58	-1.36984697027513	0.00860769651223771	0.000131415213927293
Unigene3166_All	56.856	109.693	1.31005533128576	0.00643142944944526	8.83707863282555e-05
CL829.Contig3_All	0.566	6.436	3.45186574308463	2.09629342987645e-06	5.0468602833197e-09
CL1964.Contig2_All	68.456	16.27	-1.5505193202345	7.01839158153933e-05	3.09089470707839e-07
CL1257.Contig2_All	22.2	55.456	1.77474774992314	0.0235256814058453	0.000570528856172291
Unigene4994_All	3.246	9.51	1.80663355524427	0.02689102684877	0.000687369428855248
Unigene4905_All	16.823	29.99	1.22526780464336	0.00233146553851496	2.24521637296802e-05
Unigene3919_All	20.09	51.74	1.66411346754181	0.000802540350970605	6.36188769119388e-06
CL1021.Contig1_All	191.653	312.383	1.12927588267879	0.0163072261805147	0.000322697311969081
CL1224.Contig3_All	2.746	6.726	1.6039213425254	0.00405319931888839	4.83147070895093e-05
Unigene8682_All	2.303	0.183	-2.29290117024722	0.0406882600241682	0.00134598669131276
Unigene4944_All	869.236	1294.066	1.01831844497301	0.00431257335927918	5.29258856188696e-05
CL1010.Contig2_All	5.363	10.473	1.22431284847229	0.0309435743946503	0.000880699690166178
Unigene4814_All	16.666	24.686	0.989002111887816	0.0217105643379871	0.000509936919271569
Unigene10809_All	0.1	5.1	2.79079824992979	0.0177900947862244	0.000379739329374087
CL29.Contig4_All	1.926	4.796	1.60178367935702	0.00233146553851496	2.21847110359909e-05
Unigene516_All	1149.683	2064.443	1.30698518798089	0.00748225511319964	0.000109839329318844
Unigene4062_All	26.043	48.33	1.19702717451142	0.0269633685289874	0.000691896185975778
Unigene7577_All	18.15	29.723	1.13361135417069	0.0137458951211085	0.000246024892500486
Unigene97_All	3.813	8.013	1.345000233414	0.0360128441316081	0.00109203360484695
Unigene5815_All	35.083	11.293	-1.06590217277157	0.0451606800034815	0.00158319544198219
Unigene1570_All	1.85	3.776	1.37298470595931	0.0470805433492232	0.00171679491602276
CL1825.Contig1_All	5.076	0.236	-2.889078823883	0.00206784543509604	1.90635192783369e-05
Unigene377_All	1567.356	3645.09	1.5729074684238	0.0183030575162496	0.000403032681655525
CL585.Contig1_All	16.583	3.186	-1.86702211627177	0.0177900947862244	0.000378361037774858
CL301.Contig2_All	3.163	0.296	-2.40329911842294	0.0129787131626218	0.000228632645260513
CL117.Contig9_All	2.416	15.963	2.60269747324782	0.000964950796681499	7.81933117686711e-06
Unigene391_All	208.596	450.763	1.60132370838071	0.0347243899529205	0.00103177070990435
CL1173.Contig2_All	6.856	2.89	-0.811398721342294	0.0446814928152798	0.00155060259858076
Unigene7229_All	1.113	3.053	1.79001078097327	0.0274234214920115	0.000705311721286027
Unigene1403_All	732.47	279.226	-0.917155142490984	0.00952951192857566	0.000147727019914502
Unigene6373_All	9.336	3.636	-0.925247574173094	0.03013106887818	0.000854568776756368
Unigene8102_All	11.606	3.896	-1.14821994117366	0.02642596524596	0.000668404593314721
Unigene6813_All	1.783	7.333	2.22878151451754	0.00318950219519723	3.40862830021078e-05
CL1347.Contig4_All	94.903	170.73	1.26064334039258	0.00394572864845695	4.65702559213064e-05
Unigene2136_All	1450.596	2410.806	1.22380986158816	0.0369776908422409	0.00114149964505333
Unigene2234_All	1793.666	3208.626	1.32626854373633	0.0278967434513055	0.000724404729145236
Unigene6356_All	2.623	5.133	1.38849149266859	0.0070144046892154	9.8852444240264e-05
Unigene4432_All	0	2.563	2.83077291124819	0.0163072261805147	0.000322237468863124
Unigene393_All	2635.71	3976.196	1.05051267330062	0.0140063000437074	0.000255185063945281
Unigene6766_All	14.47	1.646	-2.30466557724483	0.00470012205536755	5.87860245327826e-05
CL1609.Contig1_All	11.966	3.356	-1.25823862835158	0.0398092709113139	0.00129269094621002
CL1232.Contig3_All	38.38	157.47	2.3230856389127	2.2350125742051e-05	7.87438370242549e-08
Unigene3047_All	4.293	0.913	-1.72408792708033	0.000542134327221497	4.01109367175036e-06
CL556.Contig3_All	40.646	67.553	1.12841570347899	0.0493094768757512	0.00186466841503134
CL859.Contig2_All	851.803	1199.183	0.947163969561882	0.0355821437074725	0.00106976262937322
CL572.Contig2_All	27.35	65.29	1.65076639911662	0.00379025685682245	4.36224512000704e-05
CL750.Contig10_All	1.87	0.183	-2.61357270382632	0.000439597235537455	2.96850746252538e-06
CL840.Contig2_All	1.956	0.073	-2.99581400737594	0.00371538890104306	4.18881191427051e-05
CL961.Contig2_All	100.203	216.99	1.54013285116673	0.0275191633228046	0.000709390058644228
CL257.Contig1_All	4.596	0.576	-2.10854338623043	0.049953733045032	0.00190956431076429
Unigene405_All	25.403	104.99	2.27244994701245	1.80362978072444e-05	6.14272033364753e-08
Unigene3778_All	1045.553	2008.203	1.42426499493187	0.0164265953406952	0.000328917734067943
Unigene4434_All	0.253	1.543	2.20204094800148	0.0360700297742355	0.00110137495493849
CL1756.Contig1_All	73.296	23	-1.08806722965079	0.049953733045032	0.00190567365421791
Unigene5021_All	2.593	13.11	2.22759580720336	0.0428873663046541	0.00145560174539577
Unigene458_All	226.37	60.94	-1.32985541034211	0.00224354994468796	2.1210307756592e-05
CL791.Contig5_All	8.653	21.166	1.56001521168996	0.0378069597411385	0.00118549128019777
CL1269.Contig2_All	85.696	34.27	-0.84998549386803	0.0451606800034815	0.00158579487035126
CL117.Contig6_All	0.096	1.25	3.24206031325703	0.000266839764775053	1.64522462133767e-06
Unigene4210_All	0.776	2.43	1.72743181060935	0.0473346024347891	0.00173995661328115
Unigene5492_All	62.66	19.236	-1.18121363320731	0.00601390668644696	7.94556080123645e-05
CL473.Contig1_All	17.856	6.75	-0.925358468287803	0.0479349532861546	0.00176483944277269
Unigene8356_All	38.426	108.753	1.92845167368294	1.79584835882684e-05	6.0107666737011e-08
Unigene8446_All	339.626	149.523	-0.779891254576789	0.0281901130444138	0.000749860317622985
Unigene2152_All	154.476	599.566	2.31743437022239	8.42559445992768e-06	2.5727005984512e-08
CL630.Contig4_All	31.54	7.843	-1.4731121369606	0.00217784527515469	2.03333763211741e-05
Unigene4324_All	0.283	2.08	2.31654077718572	0.0446505648721103	0.00154690741482942
Unigene4857_All	272.57	410.476	1.06562371996796	0.027529330893106	0.000711268678389115
CL209.Contig2_All	7.846	18.646	1.6441743792368	0.00305584216198429	3.20660626649187e-05
CL1413.Contig2_All	11.833	3.336	-1.38851608755403	0.0196194644500442	0.000446996606377988
Unigene6476_All	33.386	10.84	-1.10713959543853	0.0132238485345349	0.000235280452493486
CL1060.Contig3_All	699.886	147.4	-1.55033935029091	0.0105385147879561	0.000170889605055788
CL1646.Contig2_All	47.446	10.856	-1.49917819510683	0.0450798668221115	0.00157245258561961
Unigene397_All	1574.88	2470.013	1.13278622016348	0.0347243899529205	0.00103581856113233
Unigene4347_All	0.143	4.97	4.43256649520775	8.35235368298979e-10	5.88539308255299e-13
CL1725.Contig2_All	6.46	1.853	-1.2530681772562	0.0208092502206606	0.000485877433557064
CL546.Contig8_All	27.883	65.363	1.62884226136144	1.08502657660899e-05	3.4404835664642e-08
CL1110.Contig3_All	14.82	33.12	1.52719458507643	6.19553949640595e-06	1.78262733601815e-08
Unigene8006_All	208.623	493.353	1.55291493299103	0.00182603795046971	1.62981660875746e-05
Unigene6512_All	3.576	0.826	-1.58822243124155	0.0183978309990075	0.000406199909314552
Unigene3848_All	1.78	6.37	2.10960785455372	0.000111346573673881	5.4267560862784e-07
CL1635.Contig2_All	8.686	1.623	-1.89733580749549	0.000196540111949183	1.1310000570182e-06
CL611.Contig4_All	35.59	88.126	1.59490921866227	0.000171780951939631	9.68348290440667e-07
Unigene8053_All	6.906	30.553	2.15671305317037	0.00680268124038222	9.41671830977779e-05
Unigene7668_All	2.57	0.236	-2.42396658943616	0.0115330427357281	0.000195716344722572
Unigene2789_All	4.9	1.466	-1.33493861641963	0.0206763598994263	0.000480789108641974
CL579.Contig2_All	7.526	11.19	0.942663494579592	0.0352586760042822	0.00105382654645799
CL1245.Contig1_All	622.703	1909.58	1.96662718862351	0.00349075153908755	3.83306246511668e-05
Unigene7962_All	70.176	139.016	1.44883092300204	0.0472645720457229	0.00173271469568554
Unigene3630_All	1.64	0.336	-1.80380885944095	0.0151669578255523	0.000292081142466044
CL1449.Contig1_All	23.746	9.706	-0.870685327826483	0.0397033713873083	0.00128692078718697
Unigene5706_All	2022.33	3603.12	1.29211507653889	0.00343468715097593	3.73116337598678e-05
Unigene4730_All	10.033	16.586	1.09079065439221	0.0115459234068367	0.000197959834098477
Unigene7110_All	3.88	1.38	-1.02271077023226	0.0177900947862244	0.000374848298735584
CL1821.Contig1_All	44.096	111.883	1.71314436797055	0.0155242609036566	0.000304468769337717
CL1811.Contig2_All	996.24	1496.456	1.07066064681033	0.0375484919481206	0.00116856727730499
CL1817.Contig2_All	3.536	0.373	-2.48195917331059	0.00461614991213459	5.7193636609536e-05
CL1510.Contig1_All	4.023	0.543	-2.0261849792202	0.0195284162066774	0.00044377551802608
Unigene6215_All	5.156	0.78	-2.08728352842439	0.0202672824183842	0.000467706517347327
CL1952.Contig1_All	7.263	1.28	-1.96148724389902	0.000443002423774465	3.01751504156418e-06
CL1888.Contig2_All	80.013	5.42	-2.28657364601944	0.0333203651488735	0.000968501511960797
CL768.Contig1_All	0.126	2.043	2.44697020809005	0.046552778681366	0.00169481637007909
CL1018.Contig1_All	0.293	3.426	2.98603358648068	0.00092013672913399	7.40215689320943e-06
Unigene7417_All	134.6	281.106	1.52091360715581	0.00468640163096549	5.83392334565288e-05
CL1541.Contig2_All	2.766	0.883	-1.17076017417399	0.0164908056708673	0.00033214012596051
Unigene3734_All	2.94	0.54	-1.87108803704897	0.000522026186545206	3.83166607857608e-06
Unigene2658_All	0.36	2.26	2.60520747800678	0.00305584216198429	3.22617412948051e-05
Unigene2764_All	4.313	1.156	-1.44837357799385	0.017807068410156	0.000384791613325743
CL1229.Contig2_All	5.89	0.02	-4.76909979062021	1.70134114144084e-08	2.19072544275339e-11
Unigene371_All	1427.81	2339.143	1.20855672330431	0.0381740675176198	0.00121079967743434
Unigene1854_All	0.093	2.836	2.68820718604957	0.0240931458884685	0.000589949608660679
CL1049.Contig2_All	415.093	731.013	1.28066280777195	0.0152198026340443	0.000294571878008346
Unigene3036_All	1273.33	2268.586	1.3005553696761	0.0122840153988884	0.000214230920344678
CL1779.Contig1_All	3.193	15.14	2.53695689447598	9.51692222509428e-05	4.41879816081249e-07
Unigene7404_All	8.606	12.436	0.932220768305755	0.0289131855383212	0.00079623370548619
CL843.Contig1_All	239.186	592.79	1.72310748126885	0.00375545152660223	4.27808335972303e-05
CL306.Contig2_All	5.893	15.88	1.73501568966487	0.00431257335927918	5.25225293536598e-05
Unigene6233_All	2.69	0.676	-1.48780232341011	0.00734919144894749	0.000105069256240142
CL1075.Contig1_All	1.773	5.046	1.8052351232435	0.00267154670099692	2.66684051185835e-05
Unigene1772_All	1.346	4.626	1.81357761000607	0.0436738799327367	0.00149255420556974
CL1380.Contig2_All	305.713	103.71	-1.06327458595995	0.00349518474306286	3.87897778296465e-05
CL1517.Contig4_All	45.003	15.953	-1.02655541401489	0.0289131855383212	0.000791689143382388
CL1359.Contig2_All	1554.773	4847.156	2.0714770496363	0.00104603780754549	8.53783060768191e-06
Unigene5802_All	2242.586	3204.363	0.984668052864525	0.0378367057654252	0.00118864577712874
CL1990.Contig5_All	27.723	136.803	2.50046054877449	0.00059928849704154	4.50434102297811e-06
CL1406.Contig3_All	14.74	1.903	-2.23518700176353	0.000151851452303022	8.38170083175814e-07
Unigene3942_All	5100.256	8867.413	1.30899256897309	0.049953733045032	0.0019070074466204
Unigene2282_All	54.73	23.773	-0.780743602838401	0.0346701107985049	0.00102805752027785
CL1020.Contig2_All	40.09	0.466	-5.11726192370456	7.52027071312609e-17	1.76635835892568e-20
CL224.Contig5_All	67.313	27.156	-0.916446981319175	0.0289081736471543	0.000787352853522636
Unigene2009_All	286.59	92.566	-1.20528494261287	0.00625623674328522	8.4126730135779e-05
CL257.Contig10_All	32.356	2.306	-2.76399579451912	0.00310128153496525	3.29613598255262e-05
Unigene2813_All	2.86	0.65	-1.65122879457532	0.0184170479847095	0.000407705642409599
CL259.Contig13_All	27.28	51.193	1.33674137521051	0.00965311561188899	0.000150776791119347
CL572.Contig5_All	6155.743	12923.04	1.5429976445697	0.0140063000437074	0.00025602348223454
Unigene1088_All	4.99	1.146	-1.55800810442614	0.00121834274594795	1.00872769922878e-05
CL1252.Contig5_All	13.086	4.806	-1.0215912540513	0.0194577874718712	0.000441027948569718
CL222.Contig9_All	8.606	0	-6.5371221244198	7.38952329072231e-18	1.3017363401155e-21
CL1021.Contig3_All	113.49	199.826	1.26460659522644	0.0370141361798053	0.00114541689763696
Unigene3163_All	68.483	26.61	-0.888911267409187	0.0147399239542818	0.000279574604089389
Unigene6693_All	1289.33	2111.203	1.16605325127261	0.0139745195068828	0.000253559984006271
Unigene3565_All	0.953	4.75	2.18614472382958	0.0347243899529205	0.00103444173910696
Unigene2224_All	1915.413	3531.603	1.35114295458637	0.0151669578255523	0.000292117567045282
Unigene3661_All	3.983	0.766	-1.84002280295738	0.017807068410156	0.000382822756757779
CL86.Contig6_All	1.95	0.266	-2.11729795538525	0.02689102684877	0.000688460816562754
CL379.Contig2_All	16.156	31.476	1.2883831507843	0.0320815808504585	0.00092684308740021
CL192.Contig3_All	30.986	98.126	1.9953959029611	7.74869467466054e-09	7.28004197266991e-12
CL1983.Contig1_All	3.293	0.973	-1.27045330640186	0.035588140600136	0.00107203265577626
CL572.Contig15_All	69.096	253.196	2.17512732076206	0.00528862762122819	6.80099500322357e-05
Unigene7488_All	25.73	2.166	-2.56535743191957	0.00296466170876965	2.99425610046024e-05
CL1639.Contig1_All	27.373	53.736	1.29713023880763	0.0458718495883274	0.00163855244256919
CL1483.Contig2_All	14.3	38.25	1.72386089761183	0.00431257335927918	5.28719468362059e-05
Unigene3256_All	16.796	6.76	-0.845284611048488	0.048951088888025	0.00183386933121315
Unigene3122_All	26.243	106.303	2.41762694036843	1.57410967398289e-08	1.8486314433152e-11
CL572.Contig9_All	161.196	529.903	2.04025798090609	0.000513085464674908	3.64552796392624e-06
CL1533.Contig1_All	354.666	88.796	-1.53041687321393	0.000373383034160334	2.4775268855031e-06
Unigene2323_All	9.343	14.26	1.00442456603577	0.0451606800034815	0.00158049759661237
Unigene6538_All	3478.996	5235.28	1.06892510508583	0.0346701107985049	0.00102809195262742
Unigene5149_All	2.853	0.15	-2.60406385914581	0.0162758097288427	0.000320164196075298
CL1717.Contig1_All	2.05	3.913	1.29224325273383	0.00736932078563647	0.000106017826921957
Unigene6673_All	12.44	27.14	1.46334650248373	0.0112386390651807	0.000188740503384714
Unigene4697_All	5.893	1.37	-1.50735147365879	0.010353926937893	0.000164763018213094
CL1810.Contig1_All	1.723	0.053	-4.29892684244039	2.51761921930672e-20	2.95668728045417e-24
Unigene7882_All	0.046	1.32	2.79286927306751	0.0152198026340443	0.000294922775645016
Unigene1452_All	10.01	19.61	1.3397730384674	0.00279188689152569	2.80336264504341e-05
CL1810.Contig3_All	14.813	1.566	-2.7057863836561	1.18352477079384e-09	9.0345402350675e-13
Unigene1363_All	96.29	40.343	-0.810851000154424	0.0177331530048493	0.00036965762282569
CL1892.Contig2_All	3.343	7.13	1.38075420843856	0.0381740675176198	0.00121269351303772
Unigene308_All	87.003	33.08	-0.940859354925999	0.0380432502264575	0.00120280138001941
CL842.Contig2_All	10.686	22.676	1.39245913341204	0.029322250556882	0.000814233313780569
CL572.Contig6_All	3142.66	6193.906	1.4402521516263	0.0294007564205378	0.000818318176355544
CL1964.Contig1_All	133.836	42.62	-1.0801553908675	0.0375386890825226	0.00116385366033893
CL1811.Contig1_All	845.1	1370.963	1.17371196975739	0.0155102101685524	0.000303282441933527
CL643.Contig3_All	106.33	242.726	1.54064895413493	0.000851221409913125	6.79777520541309e-06
CL234.Contig4_All	1.13	0.223	-1.81675007684894	0.0320815808504585	0.000926464853279805
Unigene2273_All	87.88	26.626	-1.26854341344636	0.0185337869060471	0.00041137824136734
CL1500.Contig1_All	2.186	5.6	1.55261141804607	0.0458718495883274	0.00164137670574583
CL620.Contig2_All	1.55	0.3	-1.86399007617007	0.00302744217257447	3.12877171094015e-05
CL1408.Contig1_All	1.01	3.01	1.84089722555184	0.0289081736471543	0.000780186445202304
CL1070.Contig2_All	0.893	3.593	2.07183788404529	0.0115459234068367	0.000198646832542757
Unigene3006_All	22.636	8.983	-0.868184167115246	0.0419817800767941	0.00140771778094162
CL572.Contig10_All	436.68	1472.43	2.12281239467263	0.000116448641126558	5.94893234175607e-07
Unigene3238_All	10.776	22.916	1.47296422814839	0.00817117069860923	0.000123311266561513
Unigene7262_All	1.383	6.743	2.51846756658108	7.68277561748881e-08	1.2180560286095e-10
Unigene887_All	4.3	8.453	1.30816009954125	0.0406668014408873	0.00133741715667775
CL427.Contig1_All	14.1	5.13	-1.01564287714004	0.0289081736471543	0.000788140379552116
CL1740.Contig2_All	2.686	11.05	2.21482416242497	0.00741962737266496	0.000107612916092087
CL748.Contig3_All	20.64	34.966	1.19844732006468	0.0103547706536833	0.000165384475502164
CL1593.Contig2_All	8.44	2.026	-1.49559026221646	0.0254567235162931	0.000635296975597449
CL572.Contig3_All	12222.88	22864.963	1.35833804777498	0.0139733676541689	0.000252718569435351
CL496.Contig9_All	1.22	3.826	1.92165908896281	0.017751749023819	0.000371087648413362
CL499.Contig1_All	11.286	4.376	-0.963551296140977	0.0152848553101331	0.000297080863632064
Unigene8635_All	2.06	5.243	1.61191699128393	0.0125357369454363	0.000219356994112743
CL113.Contig2_All	5505.356	9287.423	1.22043238269501	0.0105385147879561	0.000171289545815555
Unigene3861_All	65.946	18.486	-1.41411602677595	0.000248462925442019	1.51733084239401e-06
CL492.Contig12_All	31.123	7.286	-1.63434125338485	8.34327547319176e-06	2.49857339479025e-08
Unigene5204_All	0.973	14.003	2.99855966537913	0.00391672274338855	4.57679287101774e-05
CL1040.Contig3_All	106.71	35.263	-1.13338608284263	0.000492245781353472	3.46495219442236e-06
CL572.Contig8_All	53.16	123.796	1.66019128332415	0.0493566895465235	0.00187225023177065
CL933.Contig2_All	3.97	26.503	2.31433942840203	0.0238398307334667	0.000579547265041411
Unigene3479_All	0.933	2.616	1.69098978684953	0.0289131855383212	0.000797956383030591
CL214.Contig2_All	81.016	333.893	2.06269874983455	0.0147399239542818	0.000278176890497651
CL1712.Contig1_All	18.096	4.81	-1.3749691247681	0.00411563891705306	4.97840056907182e-05
Unigene10583_All	0.373	5.336	2.45002565720954	0.0393258861117966	0.00127006678575973
Unigene2318_All	11.336	20.733	1.31147860971984	0.00395807372491713	4.69483788862749e-05
CL611.Contig3_All	34.44	96.026	1.89267657236228	2.66235011752885e-06	6.56598384828019e-09
Unigene7579_All	1500.723	2397.936	1.16612754228584	0.0430000582883641	0.00146195148261672
CL86.Contig5_All	82.26	33.786	-0.859777386039993	0.0355821437074725	0.00106636680486965
CL492.Contig11_All	27.853	3.883	-2.29984696128387	4.42821237052338e-05	1.71615981476537e-07
CL315.Contig1_All	2.593	0.483	-1.76638083368627	0.0409560693929902	0.00136119408552158
Unigene1331_All	1342.44	2385.943	1.31427987782782	0.0169744273331556	0.000347916917482033
Unigene8390_All	386.333	630.19	1.1884712203873	0.0364091320099745	0.00111814304411137
CL1347.Contig2_All	39.863	66.513	1.08375988103435	0.0115459234068367	0.0001985373916211
Unigene3308_All	2.11	7.093	2.09244014731023	0.000346020449497712	2.23407432348823e-06
CL90.Contig6_All	9.096	16.893	1.33669728061705	0.0284182942516033	0.000757598684100287
Unigene4820_All	1666.423	3038.033	1.36398775575361	0.0357360860446505	0.00107858768214623
CL1084.Contig2_All	5.346	12.116	1.45673922292407	0.0281207629055665	0.000744073098900034
CL494.Contig2_All	42.633	14.25	-1.19771293355627	0.0441082599459126	0.0015203493005432
Unigene1404_All	14.856	27.033	1.22581718787605	0.00199017821901903	1.81137770961802e-05
Unigene905_All	0.923	2.876	1.91648664900084	8.99474933515051e-05	4.10104648688246e-07
CL1109.Contig2_All	34.406	156.096	2.53000229306908	6.6104689255727e-05	2.83361263398008e-07
CL1787.Contig6_All	7.356	1.123	-2.20088800977508	0.000107593917892025	5.18068189497713e-07
Unigene2176_All	2561.496	3840.79	1.07206762852984	0.0406668014408873	0.00134161704794779
CL1907.Contig1_All	0.886	3.22	1.89945928844396	0.0419817800767941	0.00141217264840632
Unigene3313_All	5.233	0.7	-2.23093352012035	0.00601390668644696	7.8818361559483e-05
Unigene2447_All	5.11	0.236	-2.68906313259809	0.00995930719648731	0.000157313777795366
Unigene211_All	21.12	27.33	0.754120869699123	0.0457415572336706	0.00162188487826409
Unigene63_All	5.65	10.54	1.18467462170382	0.0406668014408873	0.00134090549014567
CL5.Contig4_All	1.466	4.42	1.83078654599225	0.0199077070939742	0.000455901689174983
Unigene6235_All	0	0.38	2.81262237043605	0.0177900947862244	0.000380246300774263
Unigene8619_All	2.03	8.063	2.15837324441073	0.0100693380957333	0.0001596430584761
Unigene4514_All	1.06	6.123	2.79215493723887	7.1005871474051e-10	4.58640391200564e-13
CL922.Contig2_All	1120.446	1575.266	0.962941991432608	0.0484115141773479	0.00179891995250425
CL817.Contig2_All	70.203	160.46	1.58298417088854	0.00889241981887273	0.000136806458751888
Unigene2079_All	12.386	3.486	-1.24799783304302	0.018970673632857	0.000424371048156253
CL1117.Contig2_All	29.21	104.676	1.93134589908416	0.0174916147058369	0.00036154130219933
CL1040.Contig2_All	7.92	2.09	-1.44076762807891	0.0105385147879561	0.000171941923816336
CL1516.Contig2_All	63.136	117.993	1.3308000497255	0.0114800654755288	0.000194143209451103
Unigene8817_All	1.68	11.746	2.5508302236306	0.0164984429781485	0.000333262735436469
CL1425.Contig1_All	94.073	22.1	-1.58195292942712	6.40119636552968e-07	1.24039624229289e-09
CL1310.Contig1_All	53.653	4.786	-2.1553809854482	0.0439065651160905	0.0015040115122024
Unigene7613_All	1064.783	1364.29	0.7950010635521	0.0341797311376493	0.00100752936177921
Unigene5775_All	102.096	37.23	-1.03310265528847	0.00366379385201265	4.0876149846295e-05
Unigene3863_All	6.5	2.113	-1.1862720144352	0.0177331530048493	0.000369273838602206
Unigene2863_All	7.243	0.576	-2.52677784159212	0.00976026737475716	0.000153023569527901
CL998.Contig4_All	4.653	11.533	1.64299693785157	0.00471123235591607	5.92016279604251e-05
Unigene669_All	11.41	0.26	-4.11955628581323	3.02552284171929e-09	2.48721783817205e-12
Unigene1151_All	2.276	0.343	-2.01240588048481	0.0289081736471543	0.000788160818084322
Unigene3115_All	1050.2	1626.59	1.11283843778808	0.0279326960271444	0.000729891352441531
CL150.Contig2_All	67.956	145.42	1.37314080296221	0.0105385147879561	0.000173315106514311
Unigene2047_All	3.473	7.463	1.47981362247473	0.00601390668644696	7.916969355362e-05
Unigene3611_All	7.826	2.11	-1.45812711702497	0.0454713444579724	0.00159975885686497
