# Supplementary material for: Functional transcriptome analyses of Drosophila suzukii midgut reveal mating-dependent reproductive plasticity in females
Source: BMC Genomics. 2022 Oct 25;23:726. doi: 10.1186/s12864-022-08962-2 (PMC9598023; doi:10.1186/s12864-022-08962-2)
Supplement: Supplementary file 1 — Additional file 1: Supplementary Table S1. Alignment statistics of the virginand mated D. suzukii female midgut RNA-Seq analysis. Supplementary Table S2. All genes description and FPKM value in D.suzukii virgin and mated female midguttranscriptomes. Supplementary Table S3. Differentially expressed genes in pairwise comparison in D. suzukii virgin and mated female midguttranscriptomes. Supplementary Table S4. GO classification of the differentially expressed genes in pairwise comparisonin D. suzukii virgin and mated femalemidguttranscriptomes. Three main categories, namely biological process (BP), cellularcomponent (CC), and molecular function (MF) were assigned to DEGs. Supplementary Table S5. KEGG pathwayenrichment analysis for differentially expressed genes in pairwise comparisonin D. suzukii virgin and mated femalemidguttranscriptomes. Supplementary Table S6. Primersused in our study. Supplementary FigureS1. Post-mating change in midgut length 1 and 3 days after mating in D.suzukii. Midgut length quantifications (A) and (D), representative imagesof virgin and mated female midgut phenotypes (B) and (E), changes in midgutrevealed by DAPI staining (C) and (F). The scale label is 500 um in picture Band E, and 20 um in picture C and F. SupplementaryFigure S2. Mating increases cell proliferation in female D. suzukii midgut.Error bars indicate the SEM of three independent biological replicates andasterisks (**) indicate the statistically significant differences (P < 0.01)between virgin and mated female midgut based on Student’ s t-test.SupplementaryFigure S3. Evaluation of sequence quality for the D. suzukii virgin and mated female midguttranscriptomes. SupplementaryFigure S4. Distribution of protein coding genes lengths in D.suzukii virgin and mated female midguttranscriptomes. The sizes of all protein coding genes were calculated. SupplementaryFigure S5. Mating increases neutrallipidcontent revealed by Bodipy staining in the whole virgin and mated female midgutof D. s [file 12864_2022_8962_MOESM1_ESM.zip › Supplementary material/Supplementary Table S4.xls]

gene_id	go_term_mix	go_level1_mix	go_level2_mix	diffexp_log2fc_virginfemale-vs-matedfemale
Unigene4193_All	[P]GO:0016477//cell migration;GO:0008045//motor neuron axon guidance;GO:0007155//cell adhesion;GO:0035147//branch fusion, open tracheal system;GO:0007436//larval salivary gland morphogenesis;[C]GO:0005615//extracellular space;GO:0031012//extracellular matrix;GO:0016021//integral component of membrane;	biological_process;cellular_component	[C]cellular anatomical entity;[P]biological adhesion;cellular process;locomotion;developmental process;response to stimulus;multicellular organismal process;localization;	1.45790854734576
CL155.Contig4_All	[C]GO:0016021//integral component of membrane;	cellular_component	[C]cellular anatomical entity;	-1.39180588998516
Unigene6700_All	[F]GO:0008270//zinc ion binding;	molecular_function	[F]binding;	1.32462688360907
Unigene4001_All	[P]GO:0006412//translation;GO:0002181//cytoplasmic translation;[C]GO:0005840//ribosome;GO:0022625//cytosolic large ribosomal subunit;[F]GO:0003735//structural constituent of ribosome;	biological_process;molecular_function;cellular_component	[C]protein-containing complex;cellular anatomical entity;intracellular;[P]cellular process;metabolic process;[F]structural molecule activity;	1.23425863152587
Unigene1678_All	[F]GO:0042302//structural constituent of cuticle;	molecular_function	[F]structural molecule activity;	3.53502649326203
Unigene6215_All	[C]GO:0016459//myosin complex;[F]GO:0005524//ATP binding;GO:0003774//motor activity;GO:0051015//actin filament binding;	molecular_function;cellular_component	[C]protein-containing complex;cellular anatomical entity;intracellular;[F]catalytic activity;binding;	-2.08728352842439
Unigene5718_All	[P]GO:0006414//translational elongation;GO:0002181//cytoplasmic translation;[C]GO:0022625//cytosolic large ribosomal subunit;GO:0005840//ribosome;GO:0022626//cytosolic ribosome;[F]GO:0003735//structural constituent of ribosome;	molecular_function;cellular_component;biological_process	[C]protein-containing complex;cellular anatomical entity;intracellular;[P]metabolic process;cellular process;[F]structural molecule activity;	1.10914578433393
Unigene1384_All	[P]GO:0002181//cytoplasmic translation;GO:0006412//translation;[C]GO:0005840//ribosome;GO:0022626//cytosolic ribosome;GO:0022625//cytosolic large ribosomal subunit;[F]GO:0003723//RNA binding;GO:0003735//structural constituent of ribosome;	biological_process;molecular_function;cellular_component	[C]cellular anatomical entity;protein-containing complex;intracellular;[P]metabolic process;cellular process;[F]binding;structural molecule activity;	0.943658518201456
CL1952.Contig1_All	[P]GO:0010312//detoxification of zinc ion;GO:0071577//zinc ion transmembrane transport;[C]GO:0016324//apical plasma membrane;GO:0016021//integral component of membrane;GO:0016020//membrane;GO:0005886//plasma membrane;[F]GO:0005385//zinc ion transmembrane transporter activity;	cellular_component;biological_process;molecular_function	[C]cellular anatomical entity;[P]cellular process;response to stimulus;localization;detoxification;[F]transporter activity;	-1.96148724389902
CL1888.Contig2_All	[P]GO:0019731//antibacterial humoral response;[C]GO:0005615//extracellular space;	cellular_component;biological_process	[C]cellular anatomical entity;[P]immune system process;interspecies interaction between organisms;response to stimulus;	-2.28657364601944
Unigene5767_All	[P]GO:0006633//fatty acid biosynthetic process;GO:0070328//triglyceride homeostasis;[C]GO:0012505//endomembrane system;GO:0016021//integral component of membrane;GO:0005783//endoplasmic reticulum;[F]GO:0031957//very long-chain fatty acid-CoA ligase activity;GO:0003996//acyl-CoA ligase activity;GO:0003824//catalytic activity;GO:0102391//decanoate-CoA ligase activity;GO:0004467//long-chain fatty ac…	molecular_function;cellular_component;biological_process	[C]intracellular;cellular anatomical entity;[P]biological regulation;cellular process;metabolic process;[F]catalytic activity;transporter activity;	-0.88045435189013
CL1131.Contig1_All	[P]GO:0035149//lumen formation, open tracheal system;GO:0007446//imaginal disc growth;GO:0048388//endosomal lumen acidification;GO:0046034//ATP metabolic process;GO:0016197//endosomal transport;[C]GO:0033180//proton-transporting V-type ATPase, V1 domain;GO:0033181//plasma membrane proton-transporting V-type ATPase complex;[F]GO:0016787//hydrolase activity;GO:0046961//proton-transporting ATPase ac…	biological_process;molecular_function;cellular_component	[C]cellular anatomical entity;protein-containing complex;[P]cellular process;multicellular organismal process;biological regulation;localization;growth;metabolic process;developmental process;[F]catalytic activity;binding;transporter activity;	-1.28434667175225
CL1734.Contig1_All	[P]GO:0034499//late endosome to Golgi transport;GO:0032456//endocytic recycling;GO:0033157//regulation of intracellular protein transport;GO:0050821//protein stabilization;GO:0061357//positive regulation of Wnt protein secretion;GO:0035220//wing disc development;[C]GO:0005769//early endosome;GO:0031901//early endosome membrane;GO:0030904//retromer complex;[F]GO:0035091//phosphatidylinositol bindi…	cellular_component;molecular_function;biological_process	[C]intracellular;protein-containing complex;cellular anatomical entity;[P]signaling;cellular process;localization;biological regulation;regulation of biological process;positive regulation of biological process;multicellular organismal process;developmental process;[F]binding;	1.48726191230924
CL109.Contig1_All	[C]GO:0016021//integral component of membrane;GO:0005887//integral component of plasma membrane;	cellular_component	[C]cellular anatomical entity;	-1.96956648679363
Unigene7417_All	[P]GO:0000470//maturation of LSU-rRNA;GO:0000460//maturation of 5.8S rRNA;[C]GO:0030687//preribosome, large subunit precursor;	cellular_component;biological_process	[C]protein-containing complex;[P]cellular process;metabolic process;	1.52091360715581
CL583.Contig2_All	[P]GO:0006099//tricarboxylic acid cycle;GO:0006102//isocitrate metabolic process;[C]GO:0005739//mitochondrion;[F]GO:0051287//NAD binding;GO:0004449//isocitrate dehydrogenase (NAD+) activity;GO:0000287//magnesium ion binding;	biological_process;molecular_function;cellular_component	[C]cellular anatomical entity;intracellular;[P]cellular process;metabolic process;[F]catalytic activity;binding;	-0.818617408273431
Unigene6414_All	[F]GO:0030246//carbohydrate binding;	molecular_function	[F]binding;	-1.07311609395289
CL1541.Contig2_All	[F]GO:0003723//RNA binding;	molecular_function	[F]binding;	-1.17076017417399
Unigene6389_All	[C]GO:0016021//integral component of membrane;[F]GO:0090482//vitamin transmembrane transporter activity;	cellular_component;molecular_function	[C]cellular anatomical entity;[F]transporter activity;	-1.14624326577928
CL1645.Contig4_All	[F]GO:0003723//RNA binding;	molecular_function	[F]binding;	-1.44967827924961
CL579.Contig1_All	[P]GO:0006486//protein glycosylation;[C]GO:0005783//endoplasmic reticulum;[F]GO:0000030//mannosyltransferase activity;	biological_process;molecular_function;cellular_component	[C]intracellular;cellular anatomical entity;[P]metabolic process;cellular process;[F]catalytic activity;	1.03859652751794
Unigene1830_All	[C]GO:0016021//integral component of membrane;	cellular_component	[C]cellular anatomical entity;	3.65108220088031
CL257.Contig4_All	[C]GO:0016459//myosin complex;[F]GO:0005524//ATP binding;GO:0016887//ATPase activity;GO:0051015//actin filament binding;GO:0003774//motor activity;	molecular_function;cellular_component	[C]protein-containing complex;intracellular;cellular anatomical entity;[F]catalytic activity;binding;	-1.55634930172523
Unigene8167_All	[C]GO:0016021//integral component of membrane;[F]GO:0022857//transmembrane transporter activity;	cellular_component;molecular_function	[C]cellular anatomical entity;[F]transporter activity;	1.31959028640692
Unigene2083_All	[P]GO:0015031//protein transport;GO:0000422//autophagy of mitochondrion;GO:0061723//glycophagy;GO:0044805//late nucleophagy;GO:0006914//autophagy;GO:0034599//cellular response to oxidative stress;GO:0034497//protein localization to phagophore assembly site;GO:0035069//larval midgut histolysis;GO:0035096//larval midgut cell programmed cell death;GO:0000045//autophagosome assembly;GO:0032007//negat…	cellular_component;biological_process	[C]intracellular;cellular anatomical entity;[P]positive regulation of biological process;negative regulation of biological process;signaling;developmental process;regulation of biological process;localization;response to stimulus;biological regulation;cellular process;multicellular organismal process;metabolic process;	1.2362473934081
Unigene2658_All	[C]GO:0005576//extracellular region;[F]GO:0008061//chitin binding;	molecular_function;cellular_component	[C]cellular anatomical entity;[F]binding;	2.60520747800678
Unigene3991_All	[P]GO:0008654//phospholipid biosynthetic process;GO:0006412//translation;[C]GO:0016020//membrane;GO:0005840//ribosome;[F]GO:0016780//phosphotransferase activity, for other substituted phosphate groups;GO:0003735//structural constituent of ribosome;	biological_process;molecular_function;cellular_component	[C]cellular anatomical entity;intracellular;[P]cellular process;metabolic process;[F]catalytic activity;structural molecule activity;	1.18774664942533
Unigene371_All	[P]GO:0006412//translation;GO:0030490//maturation of SSU-rRNA;GO:0000028//ribosomal small subunit assembly;GO:0007411//axon guidance;GO:0002181//cytoplasmic translation;GO:0007155//cell adhesion;[C]GO:0005840//ribosome;GO:0022627//cytosolic small ribosomal subunit;GO:0005886//plasma membrane;[F]GO:0003735//structural constituent of ribosome;	biological_process;molecular_function;cellular_component	[C]cellular anatomical entity;intracellular;protein-containing complex;[P]multicellular organismal process;metabolic process;biological adhesion;developmental process;locomotion;response to stimulus;cellular process;[F]structural molecule activity;	1.20855672330431
Unigene23_All	[F]GO:0003729//mRNA binding;	molecular_function	[F]binding;	-0.855962944140852
Unigene3036_All	[P]GO:0006414//translational elongation;[C]GO:0005840//ribosome;[F]GO:0003735//structural constituent of ribosome;	cellular_component;biological_process;molecular_function	[C]intracellular;cellular anatomical entity;[P]metabolic process;cellular process;[F]structural molecule activity;	1.3005553696761
CL1779.Contig1_All	[P]GO:0006334//nucleosome assembly;GO:0006333//chromatin assembly or disassembly;[C]GO:0000786//nucleosome;GO:0005634//nucleus;[F]GO:0003677//DNA binding;GO:0046982//protein heterodimerization activity;GO:0044877//protein-containing complex binding;	cellular_component;molecular_function;biological_process	[C]protein-containing complex;intracellular;cellular anatomical entity;[P]cellular process;[F]binding;	2.53695689447598
Unigene277_All	[C]GO:0016021//integral component of membrane;[F]GO:0016757//transferase activity, transferring glycosyl groups;	cellular_component;molecular_function	[C]cellular anatomical entity;[F]catalytic activity;	1.50715493830327
Unigene7915_All	[P]GO:0006629//lipid metabolic process;[F]GO:0080019//fatty-acyl-CoA reductase (alcohol-forming) activity;GO:0102965//alcohol-forming fatty acyl-CoA reductase activity;	biological_process;molecular_function	[P]metabolic process;[F]catalytic activity;	2.86493521401444
Unigene6421_All	[P]GO:0046692//sperm competition;GO:0006508//proteolysis;[C]GO:0016021//integral component of membrane;GO:0005615//extracellular space;GO:0005886//plasma membrane;[F]GO:0008237//metallopeptidase activity;GO:0046872//metal ion binding;GO:0004175//endopeptidase activity;GO:0004222//metalloendopeptidase activity;	biological_process;molecular_function;cellular_component	[C]cellular anatomical entity;[P]reproductive process;reproduction;metabolic process;multicellular organismal process;multi-organism process;[F]binding;catalytic activity;	-1.61802141620878
CL291.Contig4_All	[P]GO:0050832//defense response to fungus;[F]GO:0046872//metal ion binding;	molecular_function;biological_process	[P]response to stimulus;interspecies interaction between organisms;[F]binding;	-1.49603461195135
CL843.Contig1_All	[F]GO:0003676//nucleic acid binding;GO:0016787//hydrolase activity;GO:0046872//metal ion binding;	molecular_function	[F]catalytic activity;binding;	1.72310748126885
CL306.Contig2_All	[F]GO:0003700//DNA-binding transcription factor activity;	molecular_function	[F]transcription regulator activity;	1.73501568966487
Unigene6233_All	[P]GO:0051694//pointed-end actin filament capping;[F]GO:0005523//tropomyosin binding;	biological_process;molecular_function	[P]negative regulation of biological process;cellular process;biological regulation;regulation of biological process;[F]binding;	-1.48780232341011
CL195.Contig1_All	[P]GO:0006878//cellular copper ion homeostasis;GO:0010038//response to metal ion;[C]GO:0016021//integral component of membrane;[F]GO:0005375//copper ion transmembrane transporter activity;	molecular_function;biological_process;cellular_component	[C]cellular anatomical entity;[P]biological regulation;response to stimulus;cellular process;[F]transporter activity;	-1.94186848995329
CL1075.Contig1_All	[P]GO:0007411//axon guidance;[C]GO:0016021//integral component of membrane;	biological_process;cellular_component	[C]cellular anatomical entity;[P]developmental process;cellular process;response to stimulus;multicellular organismal process;locomotion;	1.8052351232435
CL526.Contig1_All	[P]GO:0019722//calcium-mediated signaling;GO:0000226//microtubule cytoskeleton organization;[F]GO:0030234//enzyme regulator activity;GO:0005509//calcium ion binding;	biological_process;molecular_function	[P]biological regulation;response to stimulus;signaling;regulation of biological process;cellular process;[F]binding;molecular function regulator;	-1.06439835137794
Unigene4645_All	[P]GO:0006486//protein glycosylation;[C]GO:0005791//rough endoplasmic reticulum;GO:0005635//nuclear envelope;[F]GO:0003980//UDP-glucose:glycoprotein glucosyltransferase activity;	cellular_component;biological_process;molecular_function	[C]intracellular;cellular anatomical entity;[P]cellular process;metabolic process;[F]catalytic activity;	-1.03179687989708
CL1147.Contig1_All	[C]GO:0016021//integral component of membrane;[F]GO:0005524//ATP binding;GO:0016787//hydrolase activity;GO:0008556//potassium transmembrane transporter activity, phosphorylative mechanism;GO:0046872//metal ion binding;	molecular_function;cellular_component	[C]cellular anatomical entity;[F]catalytic activity;binding;transporter activity;	-1.17256557488473
CL859.Contig1_All	[P]GO:0006412//translation;[C]GO:0005840//ribosome;[F]GO:0003735//structural constituent of ribosome;	biological_process;molecular_function;cellular_component	[C]cellular anatomical entity;intracellular;[P]metabolic process;cellular process;[F]structural molecule activity;	1.10719332817236
Unigene3081_All	[P]GO:0006412//translation;GO:0002181//cytoplasmic translation;[C]GO:0005840//ribosome;GO:0022627//cytosolic small ribosomal subunit;[F]GO:0003735//structural constituent of ribosome;	cellular_component;biological_process;molecular_function	[C]cellular anatomical entity;protein-containing complex;intracellular;[P]metabolic process;cellular process;[F]structural molecule activity;	1.16576437490285
CL459.Contig1_All	[P]GO:0007417//central nervous system development;GO:0008360//regulation of cell shape;GO:0046329//negative regulation of JNK cascade;GO:0035297//regulation of Malpighian tubule diameter;GO:0048567//ectodermal digestive tract morphogenesis;GO:0035262//gonad morphogenesis;GO:0007435//salivary gland morphogenesis;GO:0007390//germ-band shortening;GO:0007391//dorsal closure;GO:0008104//protein locali…	biological_process;cellular_component	[C]cellular anatomical entity;[P]biological regulation;metabolic process;reproductive process;reproduction;cellular process;multicellular organismal process;signaling;negative regulation of biological process;response to stimulus;localization;regulation of biological process;developmental process;	0.994012732168336
Unigene2148_All	[P]GO:0006355//regulation of transcription, DNA-templated;[F]GO:0046983//protein dimerization activity;GO:0008134//transcription factor binding;	molecular_function;biological_process	[P]metabolic process;cellular process;regulation of biological process;biological regulation;[F]binding;	1.32537703699327
Unigene3916_All	[P]GO:0019079//viral genome replication;GO:0071230//cellular response to amino acid stimulus;GO:1904263//positive regulation of TORC1 signaling;GO:0043154//negative regulation of cysteine-type endopeptidase activity involved in apoptotic process;[C]GO:0071986//Ragulator complex;	biological_process;cellular_component	[C]protein-containing complex;cellular anatomical entity;intracellular;[P]regulation of biological process;positive regulation of biological process;biological regulation;response to stimulus;signaling;metabolic process;interspecies interaction between organisms;cellular process;negative regulation of biological process;	1.24986614938761
Unigene4762_All	[C]GO:0016021//integral component of membrane;[F]GO:0022857//transmembrane transporter activity;	cellular_component;molecular_function	[C]cellular anatomical entity;[F]transporter activity;	-1.82823345163796
Unigene3051_All	[F]GO:0008270//zinc ion binding;GO:0003676//nucleic acid binding;	molecular_function	[F]binding;	1.56003501755472
CL492.Contig7_All	[C]GO:0005737//cytoplasm;GO:0005856//cytoskeleton;[F]GO:0005524//ATP binding;	molecular_function;cellular_component	[C]intracellular;cellular anatomical entity;[F]binding;	-1.80183238533472
CL809.Contig2_All	[F]GO:0004497//monooxygenase activity;GO:0016705//oxidoreductase activity, acting on paired donors, with incorporation or reduction of molecular oxygen;GO:0005506//iron ion binding;GO:0020037//heme binding;	molecular_function	[F]catalytic activity;binding;	-0.902547818246102
Unigene1283_All	[P]GO:0006412//translation;[C]GO:0015935//small ribosomal subunit;[F]GO:0003735//structural constituent of ribosome;GO:0003723//RNA binding;	molecular_function;biological_process;cellular_component	[C]intracellular;protein-containing complex;cellular anatomical entity;[P]cellular process;metabolic process;[F]binding;structural molecule activity;	1.05900855968898
CL1380.Contig2_All	[P]GO:0006520//cellular amino acid metabolic process;[F]GO:0016639//oxidoreductase activity, acting on the CH-NH2 group of donors, NAD or NADP as acceptor;	biological_process;molecular_function	[P]metabolic process;cellular process;[F]catalytic activity;	-1.06327458595995
Unigene3586_All	[P]GO:0006334//nucleosome assembly;[C]GO:0005634//nucleus;GO:0042025//host cell nucleus;GO:0000786//nucleosome;[F]GO:0003677//DNA binding;	molecular_function;cellular_component;biological_process	[C]protein-containing complex;intracellular;cellular anatomical entity;[P]cellular process;[F]binding;	3.11444135842939
Unigene2284_All	[C]GO:0016021//integral component of membrane;	cellular_component	[C]cellular anatomical entity;	1.73849862225196
Unigene5802_All	[P]GO:0006412//translation;GO:0000028//ribosomal small subunit assembly;GO:0007275//multicellular organism development;[C]GO:0005634//nucleus;GO:0022627//cytosolic small ribosomal subunit;[F]GO:0003735//structural constituent of ribosome;	biological_process;molecular_function;cellular_component	[C]protein-containing complex;cellular anatomical entity;intracellular;[P]developmental process;metabolic process;cellular process;multicellular organismal process;[F]structural molecule activity;	0.984668052864525
CL1748.Contig3_All	[P]GO:0046314//phosphocreatine biosynthetic process;[F]GO:0005524//ATP binding;GO:0004111//creatine kinase activity;	molecular_function;biological_process	[P]metabolic process;cellular process;[F]catalytic activity;binding;	-0.968852932619921
Unigene10223_All	[F]GO:0003993//acid phosphatase activity;GO:0046872//metal ion binding;	molecular_function	[F]binding;catalytic activity;	1.2620278323706
CL1480.Contig2_All	[P]GO:0045214//sarcomere organization;GO:0031532//actin cytoskeleton reorganization;GO:0051017//actin filament bundle assembly;[C]GO:0030018//Z disc;GO:0005925//focal adhesion;[F]GO:0051015//actin filament binding;GO:0003779//actin binding;GO:0005509//calcium ion binding;	molecular_function;cellular_component;biological_process	[C]intracellular;cellular anatomical entity;[P]cellular process;developmental process;[F]binding;	-1.23268987024116
Unigene2038_All	[P]GO:0007586//digestion;GO:0051603//proteolysis involved in cellular protein catabolic process;GO:0007275//multicellular organism development;GO:0006508//proteolysis;[C]GO:0005615//extracellular space;GO:0005764//lysosome;GO:0045169//fusome;[F]GO:0008234//cysteine-type peptidase activity;GO:0004197//cysteine-type endopeptidase activity;GO:0008233//peptidase activity;	molecular_function;biological_process;cellular_component	[C]cellular anatomical entity;intracellular;[P]multicellular organismal process;developmental process;metabolic process;cellular process;[F]catalytic activity;	1.34728253983231
CL641.Contig2_All	[P]GO:0042246//tissue regeneration;	biological_process	[P]developmental process;growth;	-2.02208229754372
CL1367.Contig1_All	[F]GO:0008138//protein tyrosine/serine/threonine phosphatase activity;GO:0004725//protein tyrosine phosphatase activity;	molecular_function	[F]catalytic activity;	-1.27053652042961
CL152.Contig6_All	[P]GO:0090316//positive regulation of intracellular protein transport;GO:0071482//cellular response to light stimulus;[C]GO:0005829//cytosol;	cellular_component;biological_process	[C]intracellular;cellular anatomical entity;[P]cellular process;response to stimulus;positive regulation of biological process;localization;regulation of biological process;biological regulation;	-1.8791026979697
Unigene1445_All	[C]GO:0031410//cytoplasmic vesicle;GO:0016021//integral component of membrane;GO:0045177//apical part of cell;[F]GO:0008515//sucrose transmembrane transporter activity;	molecular_function;cellular_component	[C]intracellular;cellular anatomical entity;[F]transporter activity;	-1.99113905028026
Unigene6654_All	[P]GO:0006101//citrate metabolic process;GO:0006099//tricarboxylic acid cycle;[F]GO:0004108//citrate (Si)-synthase activity;	molecular_function;biological_process	[P]cellular process;metabolic process;[F]catalytic activity;	-1.00437157251052
Unigene3942_All	[P]GO:0002181//cytoplasmic translation;GO:0006412//translation;[C]GO:0022625//cytosolic large ribosomal subunit;GO:0022626//cytosolic ribosome;GO:0005840//ribosome;[F]GO:0003735//structural constituent of ribosome;	cellular_component;biological_process;molecular_function	[C]cellular anatomical entity;intracellular;protein-containing complex;[P]cellular process;metabolic process;[F]structural molecule activity;	1.30899256897309
CL562.Contig1_All	[P]GO:0060322//head development;GO:0045944//positive regulation of transcription by RNA polymerase II;[C]GO:0005634//nucleus;GO:0042025//host cell nucleus;[F]GO:0046982//protein heterodimerization activity;GO:0003677//DNA binding;GO:0003700//DNA-binding transcription factor activity;	biological_process;molecular_function;cellular_component	[C]cellular anatomical entity;intracellular;[P]positive regulation of biological process;biological regulation;regulation of biological process;metabolic process;cellular process;developmental process;[F]transcription regulator activity;binding;	1.33625304262318
Unigene2282_All	[P]GO:0006486//protein glycosylation;[C]GO:0000139//Golgi membrane;GO:0016021//integral component of membrane;[F]GO:0016757//transferase activity, transferring glycosyl groups;	molecular_function;biological_process;cellular_component	[C]cellular anatomical entity;intracellular;[P]cellular process;metabolic process;[F]catalytic activity;	-0.780743602838401
CL1020.Contig2_All	[C]GO:0005576//extracellular region;[F]GO:0008061//chitin binding;	cellular_component;molecular_function	[C]cellular anatomical entity;[F]binding;	-5.11726192370456
CL492.Contig9_All	[C]GO:0005856//cytoskeleton;GO:0005737//cytoplasm;[F]GO:0005524//ATP binding;	cellular_component;molecular_function	[C]intracellular;cellular anatomical entity;[F]binding;	-1.63809074693033
CL1516.Contig1_All	[F]GO:0004252//serine-type endopeptidase activity;	molecular_function	[F]catalytic activity;	1.56388629773531
CL224.Contig5_All	[P]GO:1902600//proton transmembrane transport;GO:0007035//vacuolar acidification;[C]GO:0016471//vacuolar proton-transporting V-type ATPase complex;GO:0005886//plasma membrane;GO:0033181//plasma membrane proton-transporting V-type ATPase complex;GO:0000220//vacuolar proton-transporting V-type ATPase, V0 domain;GO:0016021//integral component of membrane;[F]GO:0046961//proton-transporting ATPase act…	cellular_component;biological_process;molecular_function	[C]protein-containing complex;intracellular;cellular anatomical entity;[P]cellular process;localization;biological regulation;[F]binding;transporter activity;	-0.916446981319175
Unigene1480_All	[P]GO:0055013//cardiac muscle cell development;GO:0048621//post-embryonic digestive tract morphogenesis;GO:0035848//oviduct morphogenesis;GO:0071711//basement membrane organization;GO:0060729//intestinal epithelial structure maintenance;GO:0038063//collagen-activated tyrosine kinase receptor signaling pathway;GO:0030198//extracellular matrix organization;GO:0007391//dorsal closure;[C]GO:0005615//…	cellular_component;biological_process;molecular_function	[C]cellular anatomical entity;protein-containing complex;[P]developmental process;response to stimulus;signaling;regulation of biological process;multicellular organismal process;cellular process;reproductive process;reproduction;biological regulation;[F]structural molecule activity;	-1.5162828685107
Unigene4628_All	[C]GO:0005576//extracellular region;[F]GO:0008061//chitin binding;	cellular_component;molecular_function	[C]cellular anatomical entity;[F]binding;	2.99098974266748
Unigene2206_All	[P]GO:0007283//spermatogenesis;[C]GO:0016021//integral component of membrane;	biological_process;cellular_component	[C]cellular anatomical entity;[P]multi-organism process;reproductive process;developmental process;multicellular organismal process;reproduction;	1.36331818353506
Unigene575_All	[P]GO:0009617//response to bacterium;GO:0019732//antifungal humoral response;GO:0042832//defense response to protozoan;GO:0031640//killing of cells of other organism;GO:0050832//defense response to fungus;GO:0050829//defense response to Gram-negative bacterium;GO:0006952//defense response;GO:0019731//antibacterial humoral response;GO:0061844//antimicrobial humoral immune response mediated by anti…	biological_process;cellular_component	[C]cellular anatomical entity;[P]interspecies interaction between organisms;immune system process;cellular process;response to stimulus;	-3.44859452307927
Unigene2009_All	[P]GO:0006457//protein folding;[F]GO:0005524//ATP binding;GO:0051082//unfolded protein binding;	molecular_function;biological_process	[P]cellular process;[F]binding;	-1.20528494261287
Unigene1372_All	[P]GO:0006621//protein retention in ER lumen;GO:0006890//retrograde vesicle-mediated transport, Golgi to endoplasmic reticulum;[C]GO:0005783//endoplasmic reticulum;GO:0030173//integral component of Golgi membrane;	cellular_component;biological_process	[C]intracellular;cellular anatomical entity;[P]localization;cellular process;biological regulation;	-0.725130433553466
Unigene6142_All	[F]GO:0004252//serine-type endopeptidase activity;	molecular_function	[F]catalytic activity;	2.52358516717968
CL392.Contig5_All	[P]GO:0005975//carbohydrate metabolic process;[F]GO:0032450//maltose alpha-glucosidase activity;GO:0003824//catalytic activity;	molecular_function;biological_process	[P]metabolic process;[F]catalytic activity;	2.57150387583096
Unigene2813_All	[P]GO:0035158//regulation of tube diameter, open tracheal system;GO:0007268//chemical synaptic transmission;GO:0019991//septate junction assembly;GO:0008340//determination of adult lifespan;GO:0007605//sensory perception of sound;GO:0051124//synaptic growth at neuromuscular junction;GO:0060439//trachea morphogenesis;GO:0007630//jump response;GO:0009266//response to temperature stimulus;GO:0001894…	biological_process;molecular_function;cellular_component	[C]cellular anatomical entity;intracellular;[P]biological regulation;developmental process;multicellular organismal process;signaling;behavior;cellular process;response to stimulus;growth;[F]binding;transporter activity;	-1.65122879457532
CL1379.Contig2_All	[F]GO:0046872//metal ion binding;GO:0003676//nucleic acid binding;GO:0004519//endonuclease activity;	molecular_function	[F]binding;catalytic activity;	1.78474332765646
CL1425.Contig3_All	[P]GO:0042593//glucose homeostasis;[F]GO:0004471//malate dehydrogenase (decarboxylating) (NAD+) activity;GO:0046872//metal ion binding;GO:0051287//NAD binding;	molecular_function;biological_process	[P]biological regulation;[F]binding;catalytic activity;	-1.85815554755477
Unigene4087_All	[P]GO:0060438//trachea development;GO:0030536//larval feeding behavior;GO:0007498//mesoderm development;GO:0048856//anatomical structure development;GO:0061327//anterior Malpighian tubule development;GO:0007443//Malpighian tubule morphogenesis;GO:0070831//basement membrane assembly;GO:0070278//extracellular matrix constituent secretion;GO:0007155//cell adhesion;GO:0007504//larval fat body develop…	cellular_component;biological_process;molecular_function	[C]cellular anatomical entity;[P]localization;multicellular organismal process;biological adhesion;behavior;developmental process;cellular process;[F]binding;	-1.11917596605542
Unigene7516_All	[P]GO:0006542//glutamine biosynthetic process;[F]GO:0004356//glutamate-ammonia ligase activity;GO:0005524//ATP binding;	molecular_function;biological_process	[P]metabolic process;cellular process;[F]binding;catalytic activity;	-1.21181692324797
CL1830.Contig2_All	[P]GO:0097466//ubiquitin-dependent glycoprotein ERAD pathway;GO:0008152//metabolic process;GO:0030968//endoplasmic reticulum unfolded protein response;[C]GO:0016021//integral component of membrane;GO:0005783//endoplasmic reticulum;[F]GO:0005509//calcium ion binding;GO:0051082//unfolded protein binding;GO:0004571//mannosyl-oligosaccharide 1,2-alpha-mannosidase activity;	molecular_function;biological_process;cellular_component	[C]intracellular;cellular anatomical entity;[P]metabolic process;signaling;response to stimulus;biological regulation;regulation of biological process;cellular process;[F]catalytic activity;binding;	-0.997923830837492
CL572.Contig5_All	[C]GO:0016021//integral component of membrane;[F]GO:0004252//serine-type endopeptidase activity;	cellular_component;molecular_function	[C]cellular anatomical entity;[F]catalytic activity;	1.5429976445697
Unigene4050_All	[F]GO:0004252//serine-type endopeptidase activity;	molecular_function	[F]catalytic activity;	1.61433253528863
Unigene5620_All	[P]GO:0006412//translation;GO:0017148//negative regulation of translation;GO:0002181//cytoplasmic translation;[C]GO:0005840//ribosome;GO:0022626//cytosolic ribosome;GO:0015934//large ribosomal subunit;GO:0022625//cytosolic large ribosomal subunit;[F]GO:0003729//mRNA binding;GO:0003735//structural constituent of ribosome;	molecular_function;biological_process;cellular_component	[C]cellular anatomical entity;intracellular;protein-containing complex;[P]regulation of biological process;metabolic process;negative regulation of biological process;biological regulation;cellular process;[F]structural molecule activity;binding;	1.1258699179472
CL933.Contig1_All	[P]GO:0009082//branched-chain amino acid biosynthetic process;[F]GO:0052654//L-leucine transaminase activity;GO:0052656//L-isoleucine transaminase activity;GO:0052655//L-valine transaminase activity;	biological_process;molecular_function	[P]cellular process;metabolic process;[F]catalytic activity;	2.24180943188048
CL1425.Contig2_All	[P]GO:0042593//glucose homeostasis;[F]GO:0046872//metal ion binding;GO:0004471//malate dehydrogenase (decarboxylating) (NAD+) activity;GO:0051287//NAD binding;	biological_process;molecular_function	[P]biological regulation;[F]catalytic activity;binding;	-1.92961303071863
Unigene1088_All	[P]GO:1901137//carbohydrate derivative biosynthetic process;[F]GO:0004360//glutamine-fructose-6-phosphate transaminase (isomerizing) activity;GO:0097367//carbohydrate derivative binding;	molecular_function;biological_process	[P]metabolic process;[F]binding;catalytic activity;	-1.55800810442614
CL306.Contig1_All	[F]GO:0003700//DNA-binding transcription factor activity;	molecular_function	[F]transcription regulator activity;	1.2722826531122
CL783.Contig3_All	[P]GO:0006629//lipid metabolic process;[C]GO:0005576//extracellular region;[F]GO:0008970//phospholipase A1 activity;	cellular_component;biological_process;molecular_function	[C]cellular anatomical entity;[P]metabolic process;[F]catalytic activity;	4.05103497634655
CL1952.Contig2_All	[P]GO:0010312//detoxification of zinc ion;GO:0071577//zinc ion transmembrane transport;[C]GO:0016324//apical plasma membrane;GO:0005886//plasma membrane;GO:0016020//membrane;GO:0016021//integral component of membrane;[F]GO:0005385//zinc ion transmembrane transporter activity;	molecular_function;biological_process;cellular_component	[C]cellular anatomical entity;[P]detoxification;localization;response to stimulus;cellular process;[F]transporter activity;	-1.67532701230454
Unigene3163_All	[P]GO:0006465//signal peptide processing;GO:0034620//cellular response to unfolded protein;[C]GO:0016021//integral component of membrane;GO:0005783//endoplasmic reticulum;[F]GO:0042500//aspartic endopeptidase activity, intramembrane cleaving;	cellular_component;biological_process;molecular_function	[C]intracellular;cellular anatomical entity;[P]response to stimulus;cellular process;metabolic process;[F]catalytic activity;	-0.888911267409187
Unigene1972_All	[P]GO:0042254//ribosome biogenesis;GO:0001522//pseudouridine synthesis;GO:0000493//box H/ACA snoRNP assembly;[C]GO:0005732//small nucleolar ribonucleoprotein complex;[F]GO:0003723//RNA binding;	biological_process;cellular_component;molecular_function	[C]protein-containing complex;[P]cellular process;metabolic process;[F]binding;	1.25655824403716
Unigene6693_All	[P]GO:0006412//translation;[C]GO:0005840//ribosome;[F]GO:0003735//structural constituent of ribosome;	cellular_component;biological_process;molecular_function	[C]intracellular;cellular anatomical entity;[P]metabolic process;cellular process;[F]structural molecule activity;	1.16605325127261
CL1958.Contig1_All	[F]GO:0005525//GTP binding;GO:0003924//GTPase activity;	molecular_function	[F]catalytic activity;binding;	1.33414580276757
CL1057.Contig8_All	[P]GO:0006631//fatty acid metabolic process;GO:0009437//carnitine metabolic process;GO:0042594//response to starvation;GO:0006979//response to oxidative stress;GO:0010038//response to metal ion;[C]GO:0016021//integral component of membrane;GO:0012505//endomembrane system;GO:0005739//mitochondrion;[F]GO:0016746//transferase activity, transferring acyl groups;GO:0004095//carnitine O-palmitoyltransf…	molecular_function;biological_process;cellular_component	[C]intracellular;cellular anatomical entity;[P]response to stimulus;cellular process;metabolic process;[F]catalytic activity;	1.80441771232523
CL783.Contig4_All	[P]GO:0006629//lipid metabolic process;[C]GO:0005576//extracellular region;[F]GO:0008970//phospholipase A1 activity;	molecular_function;biological_process;cellular_component	[C]cellular anatomical entity;[P]metabolic process;[F]catalytic activity;	1.82316122702724
CL405.Contig3_All	[P]GO:0090207//regulation of triglyceride metabolic process;GO:0006635//fatty acid beta-oxidation;GO:0048691//positive regulation of axon extension involved in regeneration;GO:0046339//diacylglycerol metabolic process;GO:0042594//response to starvation;GO:0140042//lipid droplet formation;GO:0010884//positive regulation of lipid storage;GO:0046890//regulation of lipid biosynthetic process;GO:00324…	cellular_component;biological_process	[C]cellular anatomical entity;intracellular;[P]multicellular organismal process;biological regulation;growth;developmental process;metabolic process;cellular process;localization;response to stimulus;regulation of biological process;positive regulation of biological process;	-0.871989920641907
CL1057.Contig1_All	[P]GO:0006979//response to oxidative stress;GO:0010038//response to metal ion;GO:0006631//fatty acid metabolic process;GO:0042594//response to starvation;GO:0009437//carnitine metabolic process;[C]GO:0005739//mitochondrion;GO:0012505//endomembrane system;GO:0016021//integral component of membrane;[F]GO:0004095//carnitine O-palmitoyltransferase activity;GO:0016746//transferase activity, transferri…	cellular_component;biological_process;molecular_function	[C]intracellular;cellular anatomical entity;[P]metabolic process;cellular process;response to stimulus;[F]catalytic activity;	1.40188875863485
CL1183.Contig3_All	[C]GO:0016021//integral component of membrane;	cellular_component	[C]cellular anatomical entity;	2.10061634639246
Unigene8018_All	[P]GO:0006629//lipid metabolic process;[C]GO:0016021//integral component of membrane;	cellular_component;biological_process	[C]cellular anatomical entity;[P]metabolic process;	1.26923825736104
Unigene3661_All	[C]GO:0016021//integral component of membrane;	cellular_component	[C]cellular anatomical entity;	-1.84002280295738
CL1232.Contig1_All	[P]GO:0045454//cell redox homeostasis;[F]GO:0051920//peroxiredoxin activity;GO:0004601//peroxidase activity;	biological_process;molecular_function	[P]biological regulation;cellular process;regulation of biological process;[F]antioxidant activity;catalytic activity;	2.84743168752884
Unigene4349_All	[P]GO:0006955//immune response;GO:0045316//negative regulation of compound eye photoreceptor development;GO:0045944//positive regulation of transcription by RNA polymerase II;GO:0007469//antennal development;GO:0009953//dorsal/ventral pattern formation;[C]GO:0016604//nuclear body;GO:0000228//nuclear chromosome;[F]GO:0003677//DNA binding;GO:0001099//basal RNA polymerase II transcription machinery …	biological_process;molecular_function;cellular_component	[C]intracellular;cellular anatomical entity;[P]positive regulation of biological process;cellular process;multicellular organismal process;response to stimulus;regulation of biological process;biological regulation;negative regulation of biological process;immune system process;developmental process;metabolic process;[F]binding;transcription regulator activity;	3.99621414836894
Unigene4606_All	[C]GO:0016021//integral component of membrane;[F]GO:0016758//transferase activity, transferring hexosyl groups;	cellular_component;molecular_function	[C]cellular anatomical entity;[F]catalytic activity;	-0.986746412151864
CL379.Contig2_All	[P]GO:0051726//regulation of cell cycle;[C]GO:0005634//nucleus;	cellular_component;biological_process	[C]cellular anatomical entity;intracellular;[P]biological regulation;regulation of biological process;cellular process;	1.2883831507843
Unigene3126_All	[P]GO:0002181//cytoplasmic translation;GO:0006412//translation;[C]GO:0022627//cytosolic small ribosomal subunit;GO:0005840//ribosome;GO:0042788//polysomal ribosome;GO:0098556//cytoplasmic side of rough endoplasmic reticulum membrane;[F]GO:0003735//structural constituent of ribosome;GO:0003729//mRNA binding;	cellular_component;biological_process;molecular_function	[C]protein-containing complex;intracellular;cellular anatomical entity;[P]cellular process;metabolic process;[F]structural molecule activity;binding;	1.14395872197444
CL977.Contig2_All	[C]GO:0031672//A band;	cellular_component	[C]intracellular;cellular anatomical entity;	-1.62260641548041
CL306.Contig3_All	[F]GO:0003700//DNA-binding transcription factor activity;	molecular_function	[F]transcription regulator activity;	1.50746391468937
CL1243.Contig2_All	[P]GO:0032259//methylation;[F]GO:0008168//methyltransferase activity;GO:0046872//metal ion binding;	biological_process;molecular_function	[P]metabolic process;[F]catalytic activity;binding;	1.82024415844699
Unigene8383_All	[P]GO:0006412//translation;[C]GO:0005840//ribosome;[F]GO:0003735//structural constituent of ribosome;	cellular_component;biological_process;molecular_function	[C]intracellular;cellular anatomical entity;[P]metabolic process;cellular process;[F]structural molecule activity;	1.32802215280597
CL807.Contig2_All	[C]GO:0016021//integral component of membrane;	cellular_component	[C]cellular anatomical entity;	2.29738233329614
CL209.Contig1_All	[P]GO:0055070//copper ion homeostasis;[C]GO:0016021//integral component of membrane;	cellular_component;biological_process	[C]cellular anatomical entity;[P]biological regulation;	2.97410712572378
CL1119.Contig2_All	[P]GO:0016192//vesicle-mediated transport;GO:0008582//regulation of synaptic growth at neuromuscular junction;GO:0098917//retrograde trans-synaptic signaling;[C]GO:0016021//integral component of membrane;GO:0045211//postsynaptic membrane;	cellular_component;biological_process	[C]cellular anatomical entity;[P]signaling;biological regulation;regulation of biological process;localization;cellular process;growth;multicellular organismal process;developmental process;	1.01370178772957
CL1432.Contig1_All	[P]GO:0003012//muscle system process;	biological_process	[P]multicellular organismal process;	3.16419664734057
CL663.Contig1_All	[P]GO:0005975//carbohydrate metabolic process;[F]GO:0003824//catalytic activity;	biological_process;molecular_function	[P]metabolic process;[F]catalytic activity;	1.20809395826828
CL1483.Contig2_All	[P]GO:0010038//response to metal ion;GO:0055065//metal ion homeostasis;[F]GO:0046872//metal ion binding;	molecular_function;biological_process	[P]biological regulation;response to stimulus;[F]binding;	1.72386089761183
Unigene3256_All	[P]GO:0015074//DNA integration;GO:0006313//transposition, DNA-mediated;[F]GO:0003677//DNA binding;	molecular_function;biological_process	[P]cellular process;metabolic process;[F]binding;	-0.845284611048488
Unigene6485_All	[C]GO:0016021//integral component of membrane;[F]GO:0042626//ATPase-coupled transmembrane transporter activity;GO:0005524//ATP binding;GO:0016887//ATPase activity;	cellular_component;molecular_function	[C]cellular anatomical entity;[F]catalytic activity;binding;transporter activity;	-1.53344154461948
Unigene298_All	[P]GO:0006412//translation;GO:0002181//cytoplasmic translation;[C]GO:0022625//cytosolic large ribosomal subunit;GO:0022626//cytosolic ribosome;[F]GO:0003723//RNA binding;GO:0003735//structural constituent of ribosome;	biological_process;cellular_component;molecular_function	[C]intracellular;protein-containing complex;cellular anatomical entity;[P]metabolic process;cellular process;[F]structural molecule activity;binding;	1.18510894602013
Unigene5642_All	[P]GO:0002181//cytoplasmic translation;GO:0000462//maturation of SSU-rRNA from tricistronic rRNA transcript (SSU-rRNA, 5.8S rRNA, LSU-rRNA);GO:0006412//translation;[C]GO:0022626//cytosolic ribosome;GO:0022627//cytosolic small ribosomal subunit;GO:0015935//small ribosomal subunit;GO:0005840//ribosome;[F]GO:0003723//RNA binding;GO:0003735//structural constituent of ribosome;	cellular_component;biological_process;molecular_function	[C]protein-containing complex;cellular anatomical entity;intracellular;[P]metabolic process;cellular process;[F]binding;structural molecule activity;	1.13030272568646
CL492.Contig5_All	[C]GO:0005856//cytoskeleton;GO:0005737//cytoplasm;[F]GO:0005524//ATP binding;	molecular_function;cellular_component	[C]cellular anatomical entity;intracellular;[F]binding;	-1.84706648650828
Unigene57_All	[F]GO:0046872//metal ion binding;	molecular_function	[F]binding;	-1.36984697027513
CL572.Contig9_All	[P]GO:0006508//proteolysis;[F]GO:0004252//serine-type endopeptidase activity;	biological_process;molecular_function	[P]metabolic process;[F]catalytic activity;	2.04025798090609
CL1642.Contig2_All	[P]GO:0016311//dephosphorylation;[C]GO:0009986//cell surface;[F]GO:0004035//alkaline phosphatase activity;	biological_process;cellular_component;molecular_function	[C]cellular anatomical entity;[P]metabolic process;cellular process;[F]catalytic activity;	1.06872400386377
CL1094.Contig1_All	[F]GO:0016620//oxidoreductase activity, acting on the aldehyde or oxo group of donors, NAD or NADP as acceptor;	molecular_function	[F]catalytic activity;	-1.27597454702942
Unigene7439_All	[C]GO:0005634//nucleus;GO:0000786//nucleosome;[F]GO:0046982//protein heterodimerization activity;GO:0003677//DNA binding;	molecular_function;cellular_component	[C]intracellular;protein-containing complex;cellular anatomical entity;[F]binding;	3.12324145256835
CL1533.Contig1_All	[P]GO:0036335//intestinal stem cell homeostasis;GO:0016246//RNA interference;GO:0034976//response to endoplasmic reticulum stress;[C]GO:0005615//extracellular space;GO:0005783//endoplasmic reticulum;[F]GO:0005524//ATP binding;	biological_process;cellular_component;molecular_function	[C]cellular anatomical entity;intracellular;[P]regulation of biological process;biological regulation;response to stimulus;metabolic process;cellular process;negative regulation of biological process;[F]binding;	-1.53041687321393
CL1034.Contig2_All	[P]GO:0002181//cytoplasmic translation;GO:0000470//maturation of LSU-rRNA;GO:0006412//translation;[C]GO:0015934//large ribosomal subunit;GO:0022625//cytosolic large ribosomal subunit;[F]GO:0003723//RNA binding;GO:0003735//structural constituent of ribosome;	biological_process;molecular_function;cellular_component	[C]cellular anatomical entity;protein-containing complex;intracellular;[P]cellular process;metabolic process;[F]binding;structural molecule activity;	1.140464116776
CL249.Contig15_All	[C]GO:0016021//integral component of membrane;[F]GO:0030246//carbohydrate binding;GO:0005509//calcium ion binding;GO:0016491//oxidoreductase activity;	cellular_component;molecular_function	[C]cellular anatomical entity;[F]binding;catalytic activity;	2.74568114619993
CL829.Contig3_All	[C]GO:0016021//integral component of membrane;[F]GO:0046873//metal ion transmembrane transporter activity;	molecular_function;cellular_component	[C]cellular anatomical entity;[F]transporter activity;	3.45186574308463
CL1742.Contig1_All	[P]GO:0009235//cobalamin metabolic process;	biological_process	[P]metabolic process;cellular process;	1.253641364051
CL572.Contig13_All	[F]GO:0004252//serine-type endopeptidase activity;	molecular_function	[F]catalytic activity;	2.02844365837104
CL1964.Contig2_All	[P]GO:0060537//muscle tissue development;GO:0007517//muscle organ development;GO:0030154//cell differentiation;GO:0030036//actin cytoskeleton organization;[C]GO:0030018//Z disc;GO:0005737//cytoplasm;GO:0005634//nucleus;[F]GO:0046872//metal ion binding;	molecular_function;biological_process;cellular_component	[C]intracellular;cellular anatomical entity;[P]multicellular organismal process;developmental process;cellular process;[F]binding;	-1.5505193202345
CL401.Contig3_All	[C]GO:0016021//integral component of membrane;[F]GO:0008324//cation transmembrane transporter activity;	molecular_function;cellular_component	[C]cellular anatomical entity;[F]transporter activity;	3.0976736247705
CL210.Contig7_All	[F]GO:0008270//zinc ion binding;	molecular_function	[F]binding;	2.20177551203506
Unigene6538_All	[P]GO:0006412//translation;[C]GO:0005840//ribosome;[F]GO:0003735//structural constituent of ribosome;	molecular_function;cellular_component;biological_process	[C]intracellular;cellular anatomical entity;[P]cellular process;metabolic process;[F]structural molecule activity;	1.06892510508583
CL1257.Contig2_All	[P]GO:0006629//lipid metabolic process;[C]GO:0005576//extracellular region;[F]GO:0008970//phospholipase A1 activity;	cellular_component;biological_process;molecular_function	[C]cellular anatomical entity;[P]metabolic process;[F]catalytic activity;	1.77474774992314
Unigene3372_All	[P]GO:0007522//visceral muscle development;GO:0007076//mitotic chromosome condensation;GO:0007525//somatic muscle development;GO:0007062//sister chromatid cohesion;GO:0007517//muscle organ development;GO:0040011//locomotion;GO:0051301//cell division;GO:0016203//muscle attachment;GO:0035206//regulation of hemocyte proliferation;GO:0007498//mesoderm development;GO:0007520//myoblast fusion;GO:004521…	cellular_component;biological_process;molecular_function	[C]intracellular;cellular anatomical entity;[P]multicellular organismal process;biological regulation;locomotion;regulation of biological process;developmental process;immune system process;cellular process;[F]structural molecule activity;binding;	-2.10136895354543
Unigene6673_All	[P]GO:0042274//ribosomal small subunit biogenesis;GO:0035162//embryonic hemopoiesis;GO:0048103//somatic stem cell division;GO:2000765//regulation of cytoplasmic translation;GO:0048477//oogenesis;[C]GO:0005634//nucleus;GO:0005737//cytoplasm;[F]GO:0046872//metal ion binding;GO:0043024//ribosomal small subunit binding;	biological_process;cellular_component;molecular_function	[C]intracellular;cellular anatomical entity;[P]reproductive process;multicellular organismal process;metabolic process;developmental process;reproduction;cellular process;multi-organism process;immune system process;regulation of biological process;biological regulation;[F]binding;	1.46334650248373
Unigene3919_All	[P]GO:0048278//vesicle docking;GO:0006906//vesicle fusion;GO:0016081//synaptic vesicle docking;GO:0006886//intracellular protein transport;[C]GO:0012505//endomembrane system;GO:0031201//SNARE complex;GO:0098793//presynapse;GO:0005886//plasma membrane;GO:0016021//integral component of membrane;[F]GO:0000149//SNARE binding;GO:0005484//SNAP receptor activity;	cellular_component;molecular_function;biological_process	[C]intracellular;protein-containing complex;cellular anatomical entity;[P]biological regulation;signaling;cellular process;localization;[F]binding;	1.66411346754181
CL1194.Contig2_All	[C]GO:0016459//myosin complex;[F]GO:0003774//motor activity;GO:0005524//ATP binding;GO:0003779//actin binding;	cellular_component;molecular_function	[C]cellular anatomical entity;intracellular;protein-containing complex;[F]binding;catalytic activity;	1.59491387632261
Unigene5375_All	[P]GO:0007268//chemical synaptic transmission;GO:0007528//neuromuscular junction development;GO:0016192//vesicle-mediated transport;GO:0007269//neurotransmitter secretion;GO:0046928//regulation of neurotransmitter secretion;[C]GO:0008021//synaptic vesicle;GO:0045202//synapse;[F]GO:0005509//calcium ion binding;	biological_process;molecular_function;cellular_component	[C]intracellular;cellular anatomical entity;[P]signaling;cellular process;regulation of biological process;localization;biological regulation;[F]binding;	-1.20694108847798
Unigene4697_All	[P]GO:0035151//regulation of tube size, open tracheal system;GO:0040003//chitin-based cuticle development;[C]GO:0062129//chitin-based extracellular matrix;[F]GO:0008061//chitin binding;	molecular_function;cellular_component;biological_process	[C]cellular anatomical entity;[P]biological regulation;developmental process;multicellular organismal process;[F]binding;	-1.50735147365879
CL1810.Contig3_All	[P]GO:0008045//motor neuron axon guidance;GO:0009887//animal organ morphogenesis;GO:0016358//dendrite development;GO:0009888//tissue development;GO:0007415//defasciculation of motor neuron axon;GO:0045199//maintenance of epithelial cell apical/basal polarity;GO:2001262//positive regulation of semaphorin-plexin signaling pathway;GO:0072347//response to anesthetic;[C]GO:0005604//basement membrane;	cellular_component;biological_process	[C]cellular anatomical entity;[P]positive regulation of biological process;developmental process;cellular process;locomotion;regulation of biological process;response to stimulus;biological regulation;signaling;multicellular organismal process;	-2.7057863836561
Unigene4944_All	[P]GO:0010468//regulation of gene expression;GO:0006412//translation;[C]GO:0005840//ribosome;[F]GO:0016491//oxidoreductase activity;GO:0003735//structural constituent of ribosome;GO:0003682//chromatin binding;	biological_process;molecular_function;cellular_component	[C]cellular anatomical entity;intracellular;[P]regulation of biological process;metabolic process;cellular process;biological regulation;[F]structural molecule activity;binding;catalytic activity;	1.01831844497301
Unigene1633_All	[C]GO:0005576//extracellular region;[F]GO:0008061//chitin binding;	cellular_component;molecular_function	[C]cellular anatomical entity;[F]binding;	2.8919936325738
Unigene6212_All	[C]GO:0016021//integral component of membrane;[F]GO:0016491//oxidoreductase activity;	cellular_component;molecular_function	[C]cellular anatomical entity;[F]catalytic activity;	-0.882712004839572
Unigene959_All	[C]GO:0005956//protein kinase CK2 complex;[F]GO:0016301//kinase activity;GO:0019887//protein kinase regulator activity;	cellular_component;molecular_function	[C]protein-containing complex;intracellular;[F]molecular function regulator;catalytic activity;	-1.14713538855208
CL1380.Contig1_All	[P]GO:0006520//cellular amino acid metabolic process;[F]GO:0016639//oxidoreductase activity, acting on the CH-NH2 group of donors, NAD or NADP as acceptor;	molecular_function;biological_process	[P]metabolic process;cellular process;[F]catalytic activity;	-1.25599913176568
Unigene6697_All	[F]GO:0004252//serine-type endopeptidase activity;	molecular_function	[F]catalytic activity;	1.34205549282796
Unigene4814_All	[C]GO:0071339//MLL1 complex;GO:0090575//RNA polymerase II transcription regulator complex;[F]GO:0046983//protein dimerization activity;	cellular_component;molecular_function	[C]cellular anatomical entity;protein-containing complex;intracellular;[F]binding;	0.989002111887816
CL572.Contig16_All	[P]GO:0006508//proteolysis;[F]GO:0004252//serine-type endopeptidase activity;	biological_process;molecular_function	[P]metabolic process;[F]catalytic activity;	1.45692557128531
CL1366.Contig2_All	[P]GO:0018342//protein prenylation;[F]GO:0008318//protein prenyltransferase activity;	biological_process;molecular_function	[P]cellular process;metabolic process;[F]catalytic activity;	0.871913772055599
CL1905.Contig2_All	[P]GO:0006665//sphingolipid metabolic process;GO:0006658//phosphatidylserine metabolic process;[C]GO:0016021//integral component of membrane;	cellular_component;biological_process	[C]cellular anatomical entity;[P]cellular process;metabolic process;	1.43912814723369
CL804.Contig1_All	[P]GO:0040008//regulation of growth;[C]GO:0016021//integral component of membrane;[F]GO:0015171//amino acid transmembrane transporter activity;	molecular_function;cellular_component;biological_process	[C]cellular anatomical entity;[P]growth;regulation of biological process;biological regulation;[F]transporter activity;	1.81334502864333
Unigene1363_All	[C]GO:0045169//fusome;GO:0016021//integral component of membrane;	cellular_component	[C]cellular anatomical entity;intracellular;	-0.810851000154424
Unigene8313_All	[P]GO:0006508//proteolysis;[F]GO:0004252//serine-type endopeptidase activity;	biological_process;molecular_function	[P]metabolic process;[F]catalytic activity;	1.92751929919248
CL772.Contig1_All	[P]GO:0000902//cell morphogenesis;GO:0003400//regulation of COPII vesicle coating;GO:0009306//protein secretion;[C]GO:0030176//integral component of endoplasmic reticulum membrane;GO:0016021//integral component of membrane;GO:0005783//endoplasmic reticulum;GO:0012505//endomembrane system;[F]GO:0005090//Sar guanyl-nucleotide exchange factor activity;GO:0051020//GTPase binding;GO:0005096//GTPase ac…	cellular_component;biological_process;molecular_function	[C]cellular anatomical entity;intracellular;[P]developmental process;regulation of biological process;localization;cellular process;biological regulation;[F]binding;molecular function regulator;	-0.801704276876217
Unigene10809_All	[P]GO:0007050//cell cycle arrest;GO:0016321//female meiosis chromosome segregation;GO:0032837//distributive segregation;GO:0051445//regulation of meiotic cell cycle;GO:0045143//homologous chromosome segregation;[C]GO:0005634//nucleus;	biological_process;cellular_component	[C]intracellular;cellular anatomical entity;[P]reproductive process;negative regulation of biological process;biological regulation;regulation of biological process;reproduction;multicellular organismal process;cellular process;multi-organism process;	2.79079824992979
Unigene308_All	[P]GO:0030299//intestinal cholesterol absorption;GO:0007422//peripheral nervous system development;GO:0007391//dorsal closure;GO:0007417//central nervous system development;GO:0008203//cholesterol metabolic process;[C]GO:0016021//integral component of membrane;GO:0005886//plasma membrane;	cellular_component;biological_process	[C]cellular anatomical entity;[P]localization;multicellular organismal process;developmental process;metabolic process;	-0.940859354925999
Unigene2233_All	[P]GO:0002181//cytoplasmic translation;GO:0006412//translation;GO:0042273//ribosomal large subunit biogenesis;[C]GO:0022625//cytosolic large ribosomal subunit;GO:0015934//large ribosomal subunit;GO:0022626//cytosolic ribosome;[F]GO:0003723//RNA binding;GO:0003735//structural constituent of ribosome;	biological_process;molecular_function;cellular_component	[C]cellular anatomical entity;protein-containing complex;intracellular;[P]cellular process;metabolic process;[F]binding;structural molecule activity;	1.27347492707273
CL842.Contig2_All	[C]GO:0016021//integral component of membrane;	cellular_component	[C]cellular anatomical entity;	1.39245913341204
Unigene2301_All	[P]GO:0000463//maturation of LSU-rRNA from tricistronic rRNA transcript (SSU-rRNA, 5.8S rRNA, LSU-rRNA);GO:0000466//maturation of 5.8S rRNA from tricistronic rRNA transcript (SSU-rRNA, 5.8S rRNA, LSU-rRNA);[C]GO:0005654//nucleoplasm;GO:0030687//preribosome, large subunit precursor;GO:0005730//nucleolus;[F]GO:0043021//ribonucleoprotein complex binding;	cellular_component;molecular_function;biological_process	[C]intracellular;protein-containing complex;cellular anatomical entity;[P]metabolic process;cellular process;[F]binding;	1.13869851961579
CL572.Contig6_All	[C]GO:0016021//integral component of membrane;[F]GO:0004252//serine-type endopeptidase activity;	molecular_function;cellular_component	[C]cellular anatomical entity;[F]catalytic activity;	1.4402521516263
CL1964.Contig1_All	[P]GO:0060537//muscle tissue development;GO:0030154//cell differentiation;GO:0007517//muscle organ development;GO:0030036//actin cytoskeleton organization;[C]GO:0005634//nucleus;GO:0005737//cytoplasm;GO:0030018//Z disc;[F]GO:0046872//metal ion binding;	molecular_function;biological_process;cellular_component	[C]intracellular;cellular anatomical entity;[P]developmental process;cellular process;multicellular organismal process;[F]binding;	-1.0801553908675
CL1811.Contig1_All	[P]GO:0006412//translation;[C]GO:0005840//ribosome;[F]GO:0003735//structural constituent of ribosome;	biological_process;cellular_component;molecular_function	[C]cellular anatomical entity;intracellular;[P]cellular process;metabolic process;[F]structural molecule activity;	1.17371196975739
Unigene516_All	[C]GO:0005840//ribosome;	cellular_component	[C]intracellular;cellular anatomical entity;	1.30698518798089
Unigene4062_All	[F]GO:0003676//nucleic acid binding;GO:0005524//ATP binding;	molecular_function	[F]binding;	1.19702717451142
CL1533.Contig2_All	[P]GO:0016246//RNA interference;GO:0034976//response to endoplasmic reticulum stress;GO:0036335//intestinal stem cell homeostasis;[C]GO:0005783//endoplasmic reticulum;GO:0005615//extracellular space;[F]GO:0005524//ATP binding;	molecular_function;cellular_component;biological_process	[C]cellular anatomical entity;intracellular;[P]regulation of biological process;metabolic process;negative regulation of biological process;biological regulation;response to stimulus;cellular process;[F]binding;	-1.30174783899022
Unigene7577_All	[C]GO:0005654//nucleoplasm;[F]GO:0030544//Hsp70 protein binding;GO:0051879//Hsp90 protein binding;	cellular_component;molecular_function	[C]cellular anatomical entity;intracellular;[F]binding;	1.13361135417069
Unigene97_All	[P]GO:0007040//lysosome organization;	biological_process	[P]cellular process;	1.345000233414
Unigene5815_All	[P]GO:0006412//translation;GO:0032543//mitochondrial translation;[C]GO:0005763//mitochondrial small ribosomal subunit;GO:1990904//ribonucleoprotein complex;GO:0005840//ribosome;[F]GO:0003723//RNA binding;GO:0003735//structural constituent of ribosome;	biological_process;cellular_component;molecular_function	[C]protein-containing complex;cellular anatomical entity;intracellular;[P]cellular process;metabolic process;[F]structural molecule activity;binding;	-1.06590217277157
Unigene8300_All	[P]GO:0098542//defense response to other organism;[C]GO:0005576//extracellular region;	cellular_component;biological_process	[C]cellular anatomical entity;[P]response to stimulus;interspecies interaction between organisms;	-1.75723289757192
Unigene2273_All	[C]GO:0016021//integral component of membrane;[F]GO:0008028//monocarboxylic acid transmembrane transporter activity;GO:0022857//transmembrane transporter activity;	molecular_function;cellular_component	[C]cellular anatomical entity;[F]transporter activity;	-1.26854341344636
Unigene5062_All	[C]GO:0005581//collagen trimer;[F]GO:0005201//extracellular matrix structural constituent;	cellular_component;molecular_function	[C]protein-containing complex;[F]structural molecule activity;	-1.70068394418237
Unigene3721_All	[P]GO:0055072//iron ion homeostasis;GO:0042048//olfactory behavior;GO:0009620//response to fungus;GO:0006811//ion transport;[C]GO:0005615//extracellular space;GO:0005576//extracellular region;GO:0005886//plasma membrane;[F]GO:0046872//metal ion binding;	molecular_function;biological_process;cellular_component	[C]cellular anatomical entity;[P]biological regulation;behavior;interspecies interaction between organisms;response to stimulus;localization;[F]binding;	-1.47135430306521
Unigene1570_All	[P]GO:0006302//double-strand break repair;[F]GO:0008408//3'-5' exonuclease activity;GO:0003906//DNA-(apurinic or apyrimidinic site) endonuclease activity;	biological_process;molecular_function	[P]cellular process;metabolic process;response to stimulus;[F]catalytic activity;	1.37298470595931
Unigene3258_All	[P]GO:0035092//sperm chromatin condensation;GO:0000723//telomere maintenance;GO:0035041//sperm chromatin decondensation;GO:0006334//nucleosome assembly;GO:0006338//chromatin remodeling;GO:0006355//regulation of transcription, DNA-templated;[C]GO:0005634//nucleus;GO:0005739//mitochondrion;[F]GO:0042393//histone binding;	cellular_component;biological_process;molecular_function	[C]cellular anatomical entity;intracellular;[P]biological regulation;multicellular organismal process;multi-organism process;reproductive process;metabolic process;reproduction;regulation of biological process;developmental process;cellular process;[F]binding;	0.957693384019725
CL977.Contig1_All	[C]GO:0031672//A band;	cellular_component	[C]intracellular;cellular anatomical entity;	-0.96449833706608
Unigene611_All	[P]GO:0031649//heat generation;GO:0010888//negative regulation of lipid storage;GO:0045721//negative regulation of gluconeogenesis;GO:0070584//mitochondrion morphogenesis;GO:0051055//negative regulation of lipid biosynthetic process;GO:0045892//negative regulation of transcription, DNA-templated;GO:0009060//aerobic respiration;GO:0051897//positive regulation of protein kinase B signaling;GO:00425…	molecular_function;biological_process;cellular_component	[C]intracellular;cellular anatomical entity;[P]developmental process;behavior;multicellular organismal process;metabolic process;biological regulation;positive regulation of biological process;rhythmic process;signaling;negative regulation of biological process;localization;response to stimulus;regulation of biological process;cellular process;[F]molecular transducer activity;catalytic activity;b…	2.90388380203657
Unigene7972_All	[P]GO:0006886//intracellular protein transport;GO:0006887//exocytosis;[C]GO:0008021//synaptic vesicle;GO:0016020//membrane;[F]GO:0046872//metal ion binding;GO:0017137//Rab GTPase binding;	molecular_function;biological_process;cellular_component	[C]cellular anatomical entity;intracellular;[P]localization;cellular process;[F]binding;	2.41349638961847
Unigene3226_All	[P]GO:0016042//lipid catabolic process;[F]GO:0016788//hydrolase activity, acting on ester bonds;	molecular_function;biological_process	[P]metabolic process;[F]catalytic activity;	1.63425903547373
CL1500.Contig1_All	[P]GO:0097222//mitochondrial mRNA polyadenylation;GO:0036416//tRNA stabilization;[C]GO:0005739//mitochondrion;[F]GO:1990817//RNA adenylyltransferase activity;	cellular_component;biological_process;molecular_function	[C]cellular anatomical entity;intracellular;[P]regulation of biological process;cellular process;negative regulation of biological process;metabolic process;biological regulation;[F]catalytic activity;	1.55261141804607
Unigene3247_All	[P]GO:0007603//phototransduction, visible light;GO:0046867//carotenoid transport;GO:0016063//rhodopsin biosynthetic process;GO:0007602//phototransduction;GO:0007604//phototransduction, UV;[C]GO:0016021//integral component of membrane;[F]GO:0005044//scavenger receptor activity;	molecular_function;biological_process;cellular_component	[C]cellular anatomical entity;[P]pigmentation;response to stimulus;metabolic process;cellular process;biological regulation;regulation of biological process;signaling;localization;[F]cargo receptor activity;	-1.38115360879393
CL620.Contig2_All	[P]GO:0045454//cell redox homeostasis;	biological_process	[P]cellular process;biological regulation;regulation of biological process;	-1.86399007617007
CL1447.Contig1_All	[C]GO:0016021//integral component of membrane;GO:0005737//cytoplasm;[F]GO:0005524//ATP binding;GO:0004382//guanosine-diphosphatase activity;GO:0045134//uridine-diphosphatase activity;	cellular_component;molecular_function	[C]intracellular;cellular anatomical entity;[F]binding;catalytic activity;	-0.989104944648969
CL105.Contig8_All	[C]GO:0016021//integral component of membrane;[F]GO:0016758//transferase activity, transferring hexosyl groups;	cellular_component;molecular_function	[C]cellular anatomical entity;[F]catalytic activity;	0.92925153598156
CL301.Contig2_All	[P]GO:0042048//olfactory behavior;GO:0006457//protein folding;GO:0030431//sleep;[C]GO:0045169//fusome;GO:0005788//endoplasmic reticulum lumen;GO:0005615//extracellular space;[F]GO:0051082//unfolded protein binding;GO:0005509//calcium ion binding;	cellular_component;molecular_function;biological_process	[C]cellular anatomical entity;intracellular;[P]behavior;cellular process;multicellular organismal process;response to stimulus;[F]binding;	-2.40329911842294
CL1070.Contig2_All	[F]GO:0016874//ligase activity;	molecular_function	[F]catalytic activity;	2.07183788404529
CL1183.Contig2_All	[C]GO:0016021//integral component of membrane;	cellular_component	[C]cellular anatomical entity;	1.74197836070106
CL195.Contig2_All	[P]GO:0006878//cellular copper ion homeostasis;GO:0010038//response to metal ion;[C]GO:0016021//integral component of membrane;[F]GO:0005375//copper ion transmembrane transporter activity;	molecular_function;cellular_component;biological_process	[C]cellular anatomical entity;[P]response to stimulus;cellular process;biological regulation;[F]transporter activity;	-1.75971990727398
CL1232.Contig2_All	[P]GO:0045454//cell redox homeostasis;[F]GO:0004601//peroxidase activity;GO:0051920//peroxiredoxin activity;	molecular_function;biological_process	[P]regulation of biological process;biological regulation;cellular process;[F]catalytic activity;antioxidant activity;	2.55297909812105
CL859.Contig3_All	[P]GO:0006412//translation;[C]GO:0005840//ribosome;[F]GO:0003735//structural constituent of ribosome;	biological_process;molecular_function;cellular_component	[C]intracellular;cellular anatomical entity;[P]cellular process;metabolic process;[F]structural molecule activity;	0.902575152845191
Unigene2337_All	[C]GO:0016021//integral component of membrane;[F]GO:0004252//serine-type endopeptidase activity;	molecular_function;cellular_component	[C]cellular anatomical entity;[F]catalytic activity;	1.09155688579469
CL631.Contig1_All	[P]GO:0005978//glycogen biosynthetic process;[C]GO:0005829//cytosol;[F]GO:0102751//UDP-alpha-D-glucose:glucosyl-glycogenin alpha-D-glucosyltransferase activity;GO:0008466//glycogenin glucosyltransferase activity;	biological_process;molecular_function;cellular_component	[C]cellular anatomical entity;intracellular;[P]metabolic process;cellular process;[F]catalytic activity;	-1.28392031649576
CL262.Contig2_All	[P]GO:0055085//transmembrane transport;[C]GO:0016020//membrane;GO:0016021//integral component of membrane;[F]GO:0042626//ATPase-coupled transmembrane transporter activity;GO:0016887//ATPase activity;GO:0005524//ATP binding;	biological_process;molecular_function;cellular_component	[C]cellular anatomical entity;[P]localization;cellular process;[F]binding;catalytic activity;transporter activity;	-1.11015649028774
Unigene530_All	[P]GO:0000422//autophagy of mitochondrion;GO:0000045//autophagosome assembly;GO:0044804//autophagy of nucleus;GO:0034497//protein localization to phagophore assembly site;GO:0006497//protein lipidation;[C]GO:0034045//phagophore assembly site membrane;GO:0019898//extrinsic component of membrane;GO:0005829//cytosol;[F]GO:0080025//phosphatidylinositol-3,5-bisphosphate binding;GO:0032266//phosphatidy…	molecular_function;cellular_component;biological_process	[C]cellular anatomical entity;intracellular;[P]metabolic process;cellular process;localization;[F]binding;	0.972814298537714
CL572.Contig10_All	[P]GO:0006508//proteolysis;[F]GO:0004175//endopeptidase activity;GO:0004252//serine-type endopeptidase activity;	molecular_function;biological_process	[P]metabolic process;[F]catalytic activity;	2.12281239467263
CL1173.Contig2_All	[P]GO:0007411//axon guidance;GO:0006655//phosphatidylglycerol biosynthetic process;GO:0035338//long-chain fatty-acyl-CoA biosynthetic process;GO:0035282//segmentation;GO:0010890//positive regulation of sequestering of triglyceride;[C]GO:0030424//axon;GO:0005777//peroxisome;GO:0005783//endoplasmic reticulum;[F]GO:0090433//palmitoyl-CoA ligase activity;	biological_process;cellular_component;molecular_function	[C]intracellular;cellular anatomical entity;[P]metabolic process;positive regulation of biological process;localization;biological regulation;cellular process;regulation of biological process;locomotion;developmental process;response to stimulus;multicellular organismal process;[F]catalytic activity;	-0.811398721342294
Unigene1403_All	[P]GO:0015986//ATP synthesis coupled proton transport;GO:0019915//lipid storage;GO:1902769//regulation of choline O-acetyltransferase activity;GO:0022900//electron transport chain;[C]GO:0045261//proton-transporting ATP synthase complex, catalytic core F(1);[F]GO:0016787//hydrolase activity;GO:0046933//proton-transporting ATP synthase activity, rotational mechanism;GO:0005524//ATP binding;	biological_process;cellular_component;molecular_function	[C]intracellular;cellular anatomical entity;protein-containing complex;[P]metabolic process;cellular process;localization;biological regulation;[F]transporter activity;catalytic activity;binding;	-0.917155142490984
Unigene6373_All	[C]GO:0016021//integral component of membrane;	cellular_component	[C]cellular anatomical entity;	-0.925247574173094
Unigene887_All	[P]GO:0060395//SMAD protein signal transduction;GO:0030509//BMP signaling pathway;GO:0045887//positive regulation of synaptic growth at neuromuscular junction;GO:0007480//imaginal disc-derived leg morphogenesis;GO:0030718//germ-line stem cell population maintenance;GO:0009950//dorsal/ventral axis specification;GO:0031290//retinal ganglion cell axon guidance;GO:0007476//imaginal disc-derived wing …	molecular_function;cellular_component;biological_process	[C]cellular anatomical entity;protein-containing complex;intracellular;[P]biological regulation;locomotion;cellular process;growth;reproductive process;signaling;multi-organism process;developmental process;response to stimulus;regulation of biological process;positive regulation of biological process;multicellular organismal process;reproduction;[F]transcription regulator activity;binding;	1.30816009954125
Unigene10367_All	[P]GO:0051028//mRNA transport;GO:0009792//embryo development ending in birth or egg hatching;GO:0040016//embryonic cleavage;GO:0007417//central nervous system development;GO:0007017//microtubule-based process;GO:0007422//peripheral nervous system development;GO:0035044//sperm aster formation;GO:0035038//female pronucleus assembly;GO:0007052//mitotic spindle organization;GO:0035046//pronuclear mig…	biological_process;molecular_function;cellular_component	[C]intracellular;cellular anatomical entity;[P]multicellular organismal process;multi-organism process;localization;reproduction;reproductive process;cellular process;developmental process;[F]catalytic activity;structural molecule activity;binding;	3.65604938465973
CL1740.Contig2_All	[P]GO:0032504//multicellular organism reproduction;[C]GO:0005576//extracellular region;	cellular_component;biological_process	[C]cellular anatomical entity;[P]multicellular organismal process;reproduction;	2.21482416242497
CL748.Contig3_All	[P]GO:0009267//cellular response to starvation;GO:0007626//locomotory behavior;GO:0030838//positive regulation of actin filament polymerization;GO:0046716//muscle cell cellular homeostasis;GO:0042335//cuticle development;GO:0000398//mRNA splicing, via spliceosome;GO:0044829//positive regulation by host of viral genome replication;GO:0075522//IRES-dependent viral translational initiation;GO:000193…	biological_process;cellular_component;molecular_function	[C]protein-containing complex;intracellular;cellular anatomical entity;[P]response to stimulus;multi-organism process;developmental process;behavior;regulation of biological process;reproductive process;multicellular organismal process;positive regulation of biological process;negative regulation of biological process;interspecies interaction between organisms;metabolic process;reproduction;cellu…	1.19844732006468
Unigene8102_All	[C]GO:0005737//cytoplasm;[F]GO:0005524//ATP binding;GO:0004488//methylenetetrahydrofolate dehydrogenase (NADP+) activity;GO:0004329//formate-tetrahydrofolate ligase activity;	cellular_component;molecular_function	[C]intracellular;cellular anatomical entity;[F]catalytic activity;binding;	-1.14821994117366
CL370.Contig1_All	[C]GO:0005634//nucleus;[F]GO:0003677//DNA binding;	cellular_component;molecular_function	[C]cellular anatomical entity;intracellular;[F]binding;	-2.15320809254519
Unigene8362_All	[C]GO:0005576//extracellular region;[F]GO:0008061//chitin binding;	cellular_component;molecular_function	[C]cellular anatomical entity;[F]binding;	1.10207678654318
CL572.Contig3_All	[C]GO:0016021//integral component of membrane;[F]GO:0004252//serine-type endopeptidase activity;	cellular_component;molecular_function	[C]cellular anatomical entity;[F]catalytic activity;	1.35833804777498
Unigene1307_All	[P]GO:0048542//lymph gland development;GO:0006417//regulation of translation;GO:0006364//rRNA processing;GO:0002181//cytoplasmic translation;GO:0006412//translation;GO:0000447//endonucleolytic cleavage in ITS1 to separate SSU-rRNA from 5.8S rRNA and LSU-rRNA from tricistronic rRNA transcript (SSU-rRNA, 5.8S rRNA, LSU-rRNA);GO:0000461//endonucleolytic cleavage to generate mature 3'-end of SSU-rRNA…	cellular_component;biological_process;molecular_function	[C]cellular anatomical entity;intracellular;protein-containing complex;[P]regulation of biological process;metabolic process;developmental process;cellular process;multicellular organismal process;immune system process;biological regulation;[F]binding;structural molecule activity;	1.27009439461585
Unigene2280_All	[P]GO:0042254//ribosome biogenesis;[C]GO:0005730//nucleolus;[F]GO:0005525//GTP binding;	biological_process;cellular_component;molecular_function	[C]intracellular;cellular anatomical entity;[P]cellular process;[F]binding;	1.2551880108782
Unigene5740_All	[C]GO:0016021//integral component of membrane;GO:0005789//endoplasmic reticulum membrane;	cellular_component	[C]cellular anatomical entity;	-0.746074022912624
Unigene6813_All	[P]GO:0042742//defense response to bacterium;GO:0006805//xenobiotic metabolic process;GO:0051923//sulfation;[F]GO:0008146//sulfotransferase activity;	molecular_function;biological_process	[P]interspecies interaction between organisms;cellular process;response to stimulus;metabolic process;[F]catalytic activity;	2.22878151451754
Unigene2136_All	[P]GO:0006412//translation;GO:0002181//cytoplasmic translation;[C]GO:0022627//cytosolic small ribosomal subunit;GO:0022626//cytosolic ribosome;GO:0005840//ribosome;[F]GO:0003735//structural constituent of ribosome;	cellular_component;molecular_function;biological_process	[C]intracellular;protein-containing complex;cellular anatomical entity;[P]cellular process;metabolic process;[F]structural molecule activity;	1.22380986158816
Unigene2234_All	[P]GO:0002181//cytoplasmic translation;GO:0006412//translation;[C]GO:0005840//ribosome;GO:0005730//nucleolus;GO:0005737//cytoplasm;GO:0022625//cytosolic large ribosomal subunit;[F]GO:0003735//structural constituent of ribosome;	cellular_component;molecular_function;biological_process	[C]intracellular;protein-containing complex;cellular anatomical entity;[P]cellular process;metabolic process;[F]structural molecule activity;	1.32626854373633
CL752.Contig1_All	[P]GO:0019731//antibacterial humoral response;GO:2000331//regulation of terminal button organization;GO:0008286//insulin receptor signaling pathway;GO:0045792//negative regulation of cell size;GO:0099577//regulation of translation at presynapse, modulating synaptic transmission;GO:0006979//response to oxidative stress;GO:0008340//determination of adult lifespan;GO:0048010//vascular endothelial gr…	cellular_component;molecular_function;biological_process	[C]cellular anatomical entity;intracellular;[P]signaling;developmental process;metabolic process;interspecies interaction between organisms;multicellular organismal process;growth;response to stimulus;negative regulation of biological process;immune system process;regulation of biological process;biological regulation;cellular process;[F]translation regulator activity;binding;	1.30046275961749
CL499.Contig1_All	[P]GO:0045944//positive regulation of transcription by RNA polymerase II;GO:0000122//negative regulation of transcription by RNA polymerase II;GO:0090090//negative regulation of canonical Wnt signaling pathway;GO:0043044//ATP-dependent chromatin remodeling;GO:0045892//negative regulation of transcription, DNA-templated;GO:0016360//sensory organ precursor cell fate determination;GO:0090263//positi…	cellular_component;molecular_function;biological_process	[C]protein-containing complex;intracellular;cellular anatomical entity;[P]biological regulation;response to stimulus;metabolic process;signaling;negative regulation of biological process;positive regulation of biological process;cellular process;regulation of biological process;multicellular organismal process;developmental process;[F]binding;transcription regulator activity;catalytic activity;	-0.963551296140977
CL1067.Contig2_All	[C]GO:0016021//integral component of membrane;[F]GO:0003824//catalytic activity;GO:0016874//ligase activity;	cellular_component;molecular_function	[C]cellular anatomical entity;[F]catalytic activity;	-1.36433496585978
Unigene4432_All	[C]GO:0062129//chitin-based extracellular matrix;[F]GO:0008010//structural constituent of chitin-based larval cuticle;GO:0042302//structural constituent of cuticle;	cellular_component;molecular_function	[C]cellular anatomical entity;[F]structural molecule activity;	2.83077291124819
CL113.Contig2_All	[P]GO:0006508//proteolysis;[C]GO:0005615//extracellular space;GO:0005829//cytosol;[F]GO:0004252//serine-type endopeptidase activity;	cellular_component;molecular_function;biological_process	[C]intracellular;cellular anatomical entity;[P]metabolic process;[F]catalytic activity;	1.22043238269501
Unigene3861_All	[P]GO:0007498//mesoderm development;GO:0030239//myofibril assembly;[C]GO:0016459//myosin complex;[F]GO:0003774//motor activity;	biological_process;cellular_component;molecular_function	[C]intracellular;cellular anatomical entity;protein-containing complex;[P]cellular process;developmental process;[F]catalytic activity;	-1.41411602677595
CL492.Contig12_All	[C]GO:0005856//cytoskeleton;GO:0005737//cytoplasm;[F]GO:0005524//ATP binding;	molecular_function;cellular_component	[C]intracellular;cellular anatomical entity;[F]binding;	-1.63434125338485
Unigene393_All	[P]GO:0035167//larval lymph gland hemopoiesis;GO:0006412//translation;[C]GO:0005840//ribosome;[F]GO:0003735//structural constituent of ribosome;	cellular_component;biological_process;molecular_function	[C]intracellular;cellular anatomical entity;[P]immune system process;multicellular organismal process;developmental process;metabolic process;cellular process;[F]structural molecule activity;	1.05051267330062
CL1609.Contig1_All	[P]GO:0006013//mannose metabolic process;GO:0006517//protein deglycosylation;[C]GO:0005774//vacuolar membrane;GO:0016021//integral component of membrane;[F]GO:0046872//metal ion binding;GO:0030246//carbohydrate binding;GO:0004559//alpha-mannosidase activity;	biological_process;cellular_component;molecular_function	[C]cellular anatomical entity;intracellular;[P]cellular process;metabolic process;[F]binding;catalytic activity;	-1.25823862835158
CL1232.Contig3_All	[P]GO:0042744//hydrogen peroxide catabolic process;GO:0045454//cell redox homeostasis;[C]GO:0005739//mitochondrion;GO:0005829//cytosol;[F]GO:0051920//peroxiredoxin activity;GO:0004601//peroxidase activity;	cellular_component;biological_process;molecular_function	[C]cellular anatomical entity;intracellular;[P]biological regulation;regulation of biological process;metabolic process;cellular process;[F]antioxidant activity;catalytic activity;	2.3230856389127
Unigene4907_All	[P]GO:0042273//ribosomal large subunit biogenesis;[C]GO:0030687//preribosome, large subunit precursor;[F]GO:0008270//zinc ion binding;GO:0003676//nucleic acid binding;	biological_process;cellular_component;molecular_function	[C]protein-containing complex;[P]cellular process;[F]binding;	1.06427757581145
CL1040.Contig3_All	[P]GO:0006937//regulation of muscle contraction;[C]GO:0005861//troponin complex;	biological_process;cellular_component	[C]protein-containing complex;intracellular;cellular anatomical entity;[P]multicellular organismal process;biological regulation;regulation of biological process;	-1.13338608284263
Unigene3047_All	[P]GO:0030431//sleep;GO:0008049//male courtship behavior;GO:0051260//protein homooligomerization;GO:0090327//negative regulation of locomotion involved in locomotory behavior;GO:0002121//inter-male aggressive behavior;	biological_process	[P]regulation of biological process;locomotion;reproduction;biological regulation;cellular process;multicellular organismal process;negative regulation of biological process;reproductive process;multi-organism process;behavior;	-1.72408792708033
CL572.Contig8_All	[F]GO:0004252//serine-type endopeptidase activity;	molecular_function	[F]catalytic activity;	1.66019128332415
CL223.Contig3_All	[P]GO:0006529//asparagine biosynthetic process;GO:0006541//glutamine metabolic process;[F]GO:0004066//asparagine synthase (glutamine-hydrolyzing) activity;	molecular_function;biological_process	[P]metabolic process;cellular process;[F]catalytic activity;	2.32460902138583
CL572.Contig2_All	[F]GO:0004252//serine-type endopeptidase activity;	molecular_function	[F]catalytic activity;	1.65076639911662
CL750.Contig10_All	[F]GO:0003676//nucleic acid binding;	molecular_function	[F]binding;	-2.61357270382632
Unigene4219_All	[P]GO:0002181//cytoplasmic translation;GO:0006412//translation;GO:0000027//ribosomal large subunit assembly;[C]GO:0005634//nucleus;GO:0005840//ribosome;GO:0022625//cytosolic large ribosomal subunit;GO:0022626//cytosolic ribosome;[F]GO:0008097//5S rRNA binding;GO:0003723//RNA binding;GO:0003735//structural constituent of ribosome;	biological_process;cellular_component;molecular_function	[C]intracellular;cellular anatomical entity;protein-containing complex;[P]cellular process;metabolic process;[F]binding;structural molecule activity;	-1.89493775196132
CL257.Contig2_All	[C]GO:0016459//myosin complex;[F]GO:0003774//motor activity;GO:0051015//actin filament binding;GO:0005524//ATP binding;	molecular_function;cellular_component	[C]protein-containing complex;cellular anatomical entity;intracellular;[F]binding;catalytic activity;	-2.16668401984568
CL772.Contig2_All	[P]GO:0009306//protein secretion;GO:0003400//regulation of COPII vesicle coating;GO:0000902//cell morphogenesis;[C]GO:0030176//integral component of endoplasmic reticulum membrane;GO:0005783//endoplasmic reticulum;GO:0016021//integral component of membrane;GO:0012505//endomembrane system;[F]GO:0005090//Sar guanyl-nucleotide exchange factor activity;GO:0051020//GTPase binding;GO:0005096//GTPase ac…	cellular_component;molecular_function;biological_process	[C]cellular anatomical entity;intracellular;[P]regulation of biological process;developmental process;cellular process;biological regulation;localization;[F]binding;molecular function regulator;	-1.05081712621574
Unigene7909_All	[C]GO:0016021//integral component of membrane;[F]GO:0004252//serine-type endopeptidase activity;	molecular_function;cellular_component	[C]cellular anatomical entity;[F]catalytic activity;	2.37050172126059
Unigene8480_All	[P]GO:0002181//cytoplasmic translation;GO:0006412//translation;[C]GO:0005730//nucleolus;GO:0022626//cytosolic ribosome;GO:0022625//cytosolic large ribosomal subunit;GO:0000228//nuclear chromosome;GO:0005737//cytoplasm;GO:0005840//ribosome;[F]GO:0003735//structural constituent of ribosome;GO:0003723//RNA binding;GO:0019843//rRNA binding;	biological_process;cellular_component;molecular_function	[C]intracellular;cellular anatomical entity;protein-containing complex;[P]cellular process;metabolic process;[F]binding;structural molecule activity;	1.07826770607499
CL1712.Contig1_All	[P]GO:0035593//positive regulation of Wnt signaling pathway by establishment of Wnt protein localization to extracellular region;GO:0090263//positive regulation of canonical Wnt signaling pathway;[C]GO:0042600//egg chorion;GO:0005615//extracellular space;[F]GO:0008234//cysteine-type peptidase activity;GO:0017147//Wnt-protein binding;	biological_process;molecular_function;cellular_component	[C]cellular anatomical entity;[P]regulation of biological process;positive regulation of biological process;signaling;response to stimulus;localization;cellular process;biological regulation;[F]binding;catalytic activity;	-1.3749691247681
CL1867.Contig2_All	[P]GO:2000574//regulation of microtubule motor activity;	biological_process	[P]biological regulation;	1.70630665858632
Unigene1364_All	[C]GO:0016021//integral component of membrane;	cellular_component	[C]cellular anatomical entity;	-0.81458295018849
CL1244.Contig1_All	[P]GO:0006102//isocitrate metabolic process;GO:0006099//tricarboxylic acid cycle;GO:0035071//salivary gland cell autophagic cell death;GO:0035072//ecdysone-mediated induction of salivary gland cell autophagic cell death;[C]GO:0005759//mitochondrial matrix;GO:0005739//mitochondrion;[F]GO:0004449//isocitrate dehydrogenase (NAD+) activity;	molecular_function;biological_process;cellular_component	[C]cellular anatomical entity;intracellular;[P]developmental process;cellular process;multicellular organismal process;metabolic process;regulation of biological process;positive regulation of biological process;biological regulation;response to stimulus;[F]catalytic activity;	-0.849570019902488
CL611.Contig3_All	[P]GO:0006629//lipid metabolic process;[C]GO:0005576//extracellular region;[F]GO:0008970//phospholipase A1 activity;	molecular_function;biological_process;cellular_component	[C]cellular anatomical entity;[P]metabolic process;[F]catalytic activity;	1.89267657236228
Unigene6231_All	[P]GO:0051694//pointed-end actin filament capping;[F]GO:0005523//tropomyosin binding;	biological_process;molecular_function	[P]biological regulation;negative regulation of biological process;regulation of biological process;cellular process;[F]binding;	-4.8622115086322
Unigene3088_All	[P]GO:0006412//translation;GO:0000028//ribosomal small subunit assembly;GO:0002181//cytoplasmic translation;[C]GO:0022627//cytosolic small ribosomal subunit;GO:0015935//small ribosomal subunit;GO:0000228//nuclear chromosome;GO:0005737//cytoplasm;GO:0005730//nucleolus;[F]GO:0003723//RNA binding;GO:0003735//structural constituent of ribosome;	cellular_component;molecular_function;biological_process	[C]cellular anatomical entity;intracellular;protein-containing complex;[P]cellular process;metabolic process;[F]structural molecule activity;binding;	1.26636339982206
CL1974.Contig2_All	[P]GO:0032509//endosome transport via multivesicular body sorting pathway;GO:0045324//late endosome to vacuole transport;GO:0007034//vacuolar transport;GO:0015031//protein transport;GO:0016197//endosomal transport;[C]GO:0005771//multivesicular body;GO:0000815//ESCRT III complex;	cellular_component;biological_process	[C]protein-containing complex;cellular anatomical entity;intracellular;[P]localization;cellular process;	1.18476998717904
Unigene7579_All	[P]GO:0043524//negative regulation of neuron apoptotic process;GO:0006281//DNA repair;GO:0006412//translation;[C]GO:0016363//nuclear matrix;GO:0015935//small ribosomal subunit;[F]GO:0003723//RNA binding;GO:0140078//class I DNA-(apurinic or apyrimidinic site) endonuclease activity;GO:0003735//structural constituent of ribosome;GO:0008534//oxidized purine nucleobase lesion DNA N-glycosylase activit…	cellular_component;biological_process;molecular_function	[C]protein-containing complex;cellular anatomical entity;intracellular;[P]negative regulation of biological process;cellular process;regulation of biological process;metabolic process;biological regulation;response to stimulus;[F]catalytic activity;structural molecule activity;binding;	1.16612754228584
CL257.Contig1_All	[C]GO:0016459//myosin complex;[F]GO:0051015//actin filament binding;GO:0005524//ATP binding;GO:0016887//ATPase activity;GO:0003774//motor activity;	cellular_component;molecular_function	[C]intracellular;protein-containing complex;cellular anatomical entity;[F]binding;catalytic activity;	-2.10854338623043
Unigene3778_All	[P]GO:0006412//translation;[C]GO:0005840//ribosome;[F]GO:0003735//structural constituent of ribosome;	molecular_function;biological_process;cellular_component	[C]intracellular;cellular anatomical entity;[P]metabolic process;cellular process;[F]structural molecule activity;	1.42426499493187
Unigene1270_All	[C]GO:0016021//integral component of membrane;[F]GO:0022857//transmembrane transporter activity;	cellular_component;molecular_function	[C]cellular anatomical entity;[F]transporter activity;	1.00180292877205
Unigene4434_All	[P]GO:0015074//DNA integration;[F]GO:0003676//nucleic acid binding;GO:0004190//aspartic-type endopeptidase activity;GO:0008270//zinc ion binding;	molecular_function;biological_process	[P]cellular process;metabolic process;[F]binding;catalytic activity;	2.20204094800148
Unigene2328_All	[P]GO:0006412//translation;[C]GO:0005840//ribosome;[F]GO:0003735//structural constituent of ribosome;	molecular_function;biological_process;cellular_component	[C]cellular anatomical entity;intracellular;[P]cellular process;metabolic process;[F]structural molecule activity;	1.12850904993617
CL86.Contig5_All	[P]GO:0045451//pole plasm oskar mRNA localization;GO:0007015//actin filament organization;GO:0007315//pole plasm assembly;GO:0055093//response to hyperoxia;GO:0010591//regulation of lamellipodium assembly;GO:0006936//muscle contraction;GO:0048813//dendrite morphogenesis;GO:0048477//oogenesis;[C]GO:0070865//investment cone;GO:0005829//cytosol;GO:0005884//actin filament;GO:0030017//sarcomere;[F]GO:…	cellular_component;molecular_function;biological_process	[C]protein-containing complex;intracellular;cellular anatomical entity;[P]multicellular organismal process;developmental process;reproductive process;response to stimulus;regulation of biological process;cellular process;localization;multi-organism process;reproduction;biological regulation;[F]binding;	-0.859777386039993
CL1487.Contig2_All	[P]GO:0006357//regulation of transcription by RNA polymerase II;[C]GO:0042025//host cell nucleus;[F]GO:0016538//cyclin-dependent protein serine/threonine kinase regulator activity;	molecular_function;biological_process;cellular_component	[C]cellular anatomical entity;[P]regulation of biological process;biological regulation;metabolic process;cellular process;[F]molecular function regulator;	1.57664946507872
CL492.Contig11_All	[C]GO:0005856//cytoskeleton;GO:0005737//cytoplasm;[F]GO:0005524//ATP binding;	cellular_component;molecular_function	[C]cellular anatomical entity;intracellular;[F]binding;	-2.29984696128387
CL783.Contig5_All	[P]GO:0006629//lipid metabolic process;[C]GO:0005576//extracellular region;[F]GO:0008970//phospholipase A1 activity;	molecular_function;biological_process;cellular_component	[C]cellular anatomical entity;[P]metabolic process;[F]catalytic activity;	3.12670078048381
CL315.Contig3_All	[F]GO:0000062//fatty-acyl-CoA binding;	molecular_function	[F]binding;	-1.27183174148958
Unigene1331_All	[P]GO:0000027//ribosomal large subunit assembly;GO:0006412//translation;GO:0002181//cytoplasmic translation;[C]GO:0005840//ribosome;GO:0005703//polytene chromosome puff;GO:0005737//cytoplasm;GO:0022626//cytosolic ribosome;GO:0005730//nucleolus;GO:0022625//cytosolic large ribosomal subunit;GO:0000228//nuclear chromosome;[F]GO:0003735//structural constituent of ribosome;GO:0019843//rRNA binding;GO:…	molecular_function;biological_process;cellular_component	[C]intracellular;protein-containing complex;cellular anatomical entity;[P]metabolic process;cellular process;[F]structural molecule activity;binding;	1.31427987782782
CL172.Contig1_All	[C]GO:0016021//integral component of membrane;	cellular_component	[C]cellular anatomical entity;	-2.23187441984907
Unigene458_All	[P]GO:0006520//cellular amino acid metabolic process;GO:0006109//regulation of carbohydrate metabolic process;GO:0009448//gamma-aminobutyric acid metabolic process;GO:0042749//regulation of circadian sleep/wake cycle;GO:0009450//gamma-aminobutyric acid catabolic process;GO:2000211//regulation of glutamate metabolic process;[C]GO:0005739//mitochondrion;GO:0005759//mitochondrial matrix;[F]GO:003017…	cellular_component;molecular_function;biological_process	[C]intracellular;cellular anatomical entity;[P]rhythmic process;metabolic process;behavior;biological regulation;cellular process;regulation of biological process;multicellular organismal process;[F]catalytic activity;binding;	-1.32985541034211
CL90.Contig6_All	[C]GO:0005737//cytoplasm;[F]GO:0003676//nucleic acid binding;GO:0016279//protein-lysine N-methyltransferase activity;	cellular_component;molecular_function	[C]intracellular;cellular anatomical entity;[F]binding;catalytic activity;	1.33669728061705
Unigene4820_All	[P]GO:0006412//translation;GO:0002181//cytoplasmic translation;[C]GO:0005737//cytoplasm;GO:0022626//cytosolic ribosome;GO:0005730//nucleolus;GO:0000228//nuclear chromosome;GO:0005840//ribosome;GO:0022625//cytosolic large ribosomal subunit;[F]GO:0003735//structural constituent of ribosome;	cellular_component;molecular_function;biological_process	[C]cellular anatomical entity;protein-containing complex;intracellular;[P]metabolic process;cellular process;[F]structural molecule activity;	1.36398775575361
Unigene6164_All	[F]GO:0003676//nucleic acid binding;	molecular_function	[F]binding;	-1.6425511218612
CL1269.Contig2_All	[P]GO:0009058//biosynthetic process;[C]GO:0005829//cytosol;GO:0005739//mitochondrion;[F]GO:0004021//L-alanine:2-oxoglutarate aminotransferase activity;GO:0030170//pyridoxal phosphate binding;GO:0003824//catalytic activity;	molecular_function;cellular_component;biological_process	[C]cellular anatomical entity;intracellular;[P]metabolic process;[F]catalytic activity;binding;	-0.84998549386803
Unigene5340_All	[P]GO:0005975//carbohydrate metabolic process;[F]GO:0003824//catalytic activity;	molecular_function;biological_process	[P]metabolic process;[F]catalytic activity;	1.36257540627325
CL494.Contig2_All	[P]GO:0003331//positive regulation of extracellular matrix constituent secretion;GO:0009306//protein secretion;GO:0007029//endoplasmic reticulum organization;GO:0071711//basement membrane organization;GO:0022409//positive regulation of cell-cell adhesion;GO:0034394//protein localization to cell surface;GO:0030011//maintenance of cell polarity;GO:0008360//regulation of cell shape;GO:0072659//prote…	cellular_component;molecular_function;biological_process	[C]protein-containing complex;cellular anatomical entity;intracellular;[P]positive regulation of biological process;pigmentation;biological adhesion;multicellular organismal process;biological regulation;cellular process;developmental process;localization;regulation of biological process;[F]binding;	-1.19771293355627
Unigene5492_All	[P]GO:0006635//fatty acid beta-oxidation;GO:0042594//response to starvation;GO:0070328//triglyceride homeostasis;GO:0046951//ketone body biosynthetic process;[C]GO:0005739//mitochondrion;[F]GO:0004095//carnitine O-palmitoyltransferase activity;	molecular_function;cellular_component;biological_process	[C]cellular anatomical entity;intracellular;[P]metabolic process;response to stimulus;biological regulation;cellular process;[F]catalytic activity;	-1.18121363320731
CL492.Contig4_All	[C]GO:0005856//cytoskeleton;GO:0005737//cytoplasm;[F]GO:0005524//ATP binding;	molecular_function;cellular_component	[C]intracellular;cellular anatomical entity;[F]binding;	-1.94664953766613
Unigene1404_All	[P]GO:0006644//phospholipid metabolic process;GO:0009642//response to light intensity;GO:0043052//thermotaxis;GO:0007602//phototransduction;[C]GO:0016021//integral component of membrane;[F]GO:0008195//phosphatidate phosphatase activity;	molecular_function;biological_process;cellular_component	[C]cellular anatomical entity;[P]metabolic process;cellular process;signaling;response to stimulus;biological regulation;locomotion;regulation of biological process;[F]catalytic activity;	1.22581718787605
Unigene6876_All	[P]GO:0006508//proteolysis;[F]GO:0004252//serine-type endopeptidase activity;GO:0004175//endopeptidase activity;	molecular_function;biological_process	[P]metabolic process;[F]catalytic activity;	1.05644465660179
Unigene8446_All	[P]GO:0006099//tricarboxylic acid cycle;[C]GO:0005739//mitochondrion;[F]GO:0046872//metal ion binding;GO:0051539//4 iron, 4 sulfur cluster binding;GO:0003994//aconitate hydratase activity;	cellular_component;molecular_function;biological_process	[C]cellular anatomical entity;intracellular;[P]metabolic process;cellular process;[F]catalytic activity;binding;	-0.779891254576789
Unigene905_All	[P]GO:0030514//negative regulation of BMP signaling pathway;[C]GO:0005887//integral component of plasma membrane;	cellular_component;biological_process	[C]cellular anatomical entity;[P]cellular process;signaling;biological regulation;response to stimulus;negative regulation of biological process;regulation of biological process;	1.91648664900084
Unigene2152_All	[P]GO:0006508//proteolysis;[C]GO:0005615//extracellular space;[F]GO:0004252//serine-type endopeptidase activity;	molecular_function;biological_process;cellular_component	[C]cellular anatomical entity;[P]metabolic process;[F]catalytic activity;	2.31743437022239
CL1464.Contig3_All	[P]GO:0000280//nuclear division;GO:0046716//muscle cell cellular homeostasis;GO:0006936//muscle contraction;GO:0030239//myofibril assembly;GO:0007507//heart development;GO:0048738//cardiac muscle tissue development;GO:0007399//nervous system development;GO:0060047//heart contraction;GO:0007527//adult somatic muscle development;GO:0007517//muscle organ development;GO:0045214//sarcomere organizatio…	biological_process;cellular_component;molecular_function	[C]cellular anatomical entity;intracellular;protein-containing complex;[P]multicellular organismal process;cellular process;biological regulation;developmental process;[F]binding;	-2.08251235966149
Unigene6694_All	[P]GO:0006412//translation;[C]GO:0005840//ribosome;[F]GO:0003735//structural constituent of ribosome;	cellular_component;molecular_function;biological_process	[C]intracellular;cellular anatomical entity;[P]cellular process;metabolic process;[F]structural molecule activity;	1.12331620795642
CL184.Contig1_All	[C]GO:0016021//integral component of membrane;	cellular_component	[C]cellular anatomical entity;	1.38043701585452
Unigene2176_All	[P]GO:0006412//translation;[C]GO:0005840//ribosome;GO:0000228//nuclear chromosome;GO:0005737//cytoplasm;GO:0005730//nucleolus;[F]GO:0003735//structural constituent of ribosome;	biological_process;molecular_function;cellular_component	[C]intracellular;cellular anatomical entity;[P]cellular process;metabolic process;[F]structural molecule activity;	1.07206762852984
CL630.Contig4_All	[P]GO:0006879//cellular iron ion homeostasis;GO:0010040//response to iron(II) ion;[C]GO:0005737//cytoplasm;[F]GO:0051539//4 iron, 4 sulfur cluster binding;GO:0003994//aconitate hydratase activity;	biological_process;cellular_component;molecular_function	[C]cellular anatomical entity;intracellular;[P]cellular process;biological regulation;response to stimulus;[F]binding;catalytic activity;	-1.4731121369606
CL1907.Contig1_All	[P]GO:0006650//glycerophospholipid metabolic process;GO:0006629//lipid metabolic process;[F]GO:0008081//phosphoric diester hydrolase activity;GO:0047396//glycosylphosphatidylinositol diacylglycerol-lyase activity;	molecular_function;biological_process	[P]cellular process;metabolic process;[F]catalytic activity;	1.89945928844396
Unigene6536_All	[P]GO:0006412//translation;[C]GO:0015935//small ribosomal subunit;[F]GO:0003723//RNA binding;GO:0003735//structural constituent of ribosome;	biological_process;molecular_function;cellular_component	[C]cellular anatomical entity;intracellular;protein-containing complex;[P]cellular process;metabolic process;[F]structural molecule activity;binding;	1.4275552883356
Unigene2447_All	[C]GO:0016021//integral component of membrane;	cellular_component	[C]cellular anatomical entity;	-2.68906313259809
Unigene211_All	[P]GO:0061057//peptidoglycan recognition protein signaling pathway;GO:0006964//positive regulation of biosynthetic process of antibacterial peptides active against Gram-negative bacteria;GO:0002230//positive regulation of defense response to virus by host;[F]GO:0046872//metal ion binding;	molecular_function;biological_process	[P]interspecies interaction between organisms;cellular process;positive regulation of biological process;response to stimulus;signaling;regulation of biological process;immune system process;metabolic process;biological regulation;[F]binding;	0.754120869699123
Unigene3156_All	[F]GO:0046872//metal ion binding;GO:0003993//acid phosphatase activity;	molecular_function	[F]binding;catalytic activity;	1.16021779548863
Unigene63_All	[P]GO:0000902//cell morphogenesis;GO:0035307//positive regulation of protein dephosphorylation;GO:0007084//mitotic nuclear envelope reassembly;[C]GO:0005783//endoplasmic reticulum;[F]GO:0051721//protein phosphatase 2A binding;	cellular_component;biological_process;molecular_function	[C]cellular anatomical entity;intracellular;[P]metabolic process;developmental process;biological regulation;regulation of biological process;positive regulation of biological process;cellular process;[F]binding;	1.18467462170382
Unigene4639_All	[P]GO:0006629//lipid metabolic process;[C]GO:0005576//extracellular region;[F]GO:0052689//carboxylic ester hydrolase activity;	cellular_component;biological_process;molecular_function	[C]cellular anatomical entity;[P]metabolic process;[F]catalytic activity;	-1.07364570996517
CL5.Contig4_All	[F]GO:0005506//iron ion binding;GO:0004497//monooxygenase activity;GO:0016705//oxidoreductase activity, acting on paired donors, with incorporation or reduction of molecular oxygen;GO:0020037//heme binding;	molecular_function	[F]binding;catalytic activity;	1.83078654599225
Unigene8323_All	[P]GO:0002181//cytoplasmic translation;GO:0006412//translation;[C]GO:0022625//cytosolic large ribosomal subunit;GO:0005840//ribosome;[F]GO:0003735//structural constituent of ribosome;GO:0046872//metal ion binding;	biological_process;molecular_function;cellular_component	[C]intracellular;protein-containing complex;cellular anatomical entity;[P]cellular process;metabolic process;[F]binding;structural molecule activity;	1.41587390643401
Unigene10555_All	[P]GO:0007306//eggshell chorion assembly;GO:0007304//chorion-containing eggshell formation;GO:0042743//hydrogen peroxide metabolic process;GO:0030707//ovarian follicle cell development;GO:0001516//prostaglandin biosynthetic process;GO:0006979//response to oxidative stress;GO:0042744//hydrogen peroxide catabolic process;[C]GO:0005615//extracellular space;[F]GO:0004601//peroxidase activity;GO:00046…	cellular_component;biological_process;molecular_function	[C]cellular anatomical entity;[P]reproductive process;multicellular organismal process;cellular process;response to stimulus;developmental process;reproduction;metabolic process;multi-organism process;[F]antioxidant activity;binding;catalytic activity;	3.06469705217466
Unigene4857_All	[P]GO:0006412//translation;[C]GO:0005840//ribosome;[F]GO:0017022//myosin binding;GO:0003735//structural constituent of ribosome;	biological_process;molecular_function;cellular_component	[C]cellular anatomical entity;intracellular;[P]metabolic process;cellular process;[F]binding;structural molecule activity;	1.06562371996796
CL209.Contig2_All	[P]GO:0055070//copper ion homeostasis;[C]GO:0016021//integral component of membrane;	cellular_component;biological_process	[C]cellular anatomical entity;[P]biological regulation;	1.6441743792368
CL1413.Contig2_All	[C]GO:0016021//integral component of membrane;[F]GO:0005347//ATP transmembrane transporter activity;	molecular_function;cellular_component	[C]cellular anatomical entity;[F]transporter activity;	-1.38851608755403
Unigene3111_All	[P]GO:0006412//translation;GO:0002181//cytoplasmic translation;[C]GO:0022625//cytosolic large ribosomal subunit;GO:0005840//ribosome;GO:0022626//cytosolic ribosome;[F]GO:0003735//structural constituent of ribosome;GO:0019843//rRNA binding;	biological_process;molecular_function;cellular_component	[C]intracellular;protein-containing complex;cellular anatomical entity;[P]metabolic process;cellular process;[F]structural molecule activity;binding;	1.14482688080447
Unigene6235_All	[P]GO:0051694//pointed-end actin filament capping;[C]GO:0045169//fusome;GO:0005938//cell cortex;[F]GO:0005523//tropomyosin binding;	biological_process;cellular_component;molecular_function	[C]intracellular;cellular anatomical entity;[P]cellular process;negative regulation of biological process;regulation of biological process;biological regulation;[F]binding;	2.81262237043605
CL144.Contig2_All	[C]GO:0016021//integral component of membrane;[F]GO:0005261//cation channel activity;	cellular_component;molecular_function	[C]cellular anatomical entity;[F]transporter activity;	1.9041417899495
Unigene8619_All	[C]GO:0016021//integral component of membrane;	cellular_component	[C]cellular anatomical entity;	2.15837324441073
Unigene6672_All	[P]GO:0050482//arachidonic acid secretion;GO:0006644//phospholipid metabolic process;[C]GO:0005576//extracellular region;[F]GO:0004623//phospholipase A2 activity;	molecular_function;biological_process;cellular_component	[C]cellular anatomical entity;[P]cellular process;metabolic process;localization;[F]catalytic activity;	1.01855291066127
CL492.Contig3_All	[C]GO:0005856//cytoskeleton;GO:0005737//cytoplasm;[F]GO:0005524//ATP binding;	molecular_function;cellular_component	[C]cellular anatomical entity;intracellular;[F]binding;	-1.46272934519877
CL1060.Contig3_All	[F]GO:0016491//oxidoreductase activity;	molecular_function	[F]catalytic activity;	-1.55033935029091
CL1765.Contig8_All	[P]GO:0007591//molting cycle, chitin-based cuticle;GO:0006355//regulation of transcription, DNA-templated;GO:0002168//instar larval development;GO:0007526//larval somatic muscle development;GO:0007482//haltere development;[C]GO:0005634//nucleus;[F]GO:0003700//DNA-binding transcription factor activity;	molecular_function;cellular_component;biological_process	[C]cellular anatomical entity;intracellular;[P]cellular process;multicellular organismal process;regulation of biological process;biological regulation;developmental process;metabolic process;[F]transcription regulator activity;	-1.58419364583758
Unigene4514_All	[F]GO:0016740//transferase activity;	molecular_function	[F]catalytic activity;	2.79215493723887
CL1646.Contig2_All	[F]GO:0050660//flavin adenine dinucleotide binding;GO:0016614//oxidoreductase activity, acting on CH-OH group of donors;	molecular_function	[F]binding;catalytic activity;	-1.49917819510683
CL922.Contig2_All	[P]GO:0035073//pupariation;GO:0000463//maturation of LSU-rRNA from tricistronic rRNA transcript (SSU-rRNA, 5.8S rRNA, LSU-rRNA);GO:0002181//cytoplasmic translation;[C]GO:0022626//cytosolic ribosome;GO:0022625//cytosolic large ribosomal subunit;[F]GO:0003723//RNA binding;GO:0003735//structural constituent of ribosome;	molecular_function;biological_process;cellular_component	[C]cellular anatomical entity;protein-containing complex;intracellular;[P]metabolic process;developmental process;multicellular organismal process;cellular process;[F]binding;structural molecule activity;	0.962941991432608
Unigene397_All	[P]GO:0006412//translation;[C]GO:0005840//ribosome;[F]GO:0003735//structural constituent of ribosome;	cellular_component;biological_process;molecular_function	[C]intracellular;cellular anatomical entity;[P]metabolic process;cellular process;[F]structural molecule activity;	1.13278622016348
CL1725.Contig2_All	[P]GO:0008340//determination of adult lifespan;GO:0048332//mesoderm morphogenesis;[C]GO:0005576//extracellular region;[F]GO:0008083//growth factor activity;GO:0008201//heparin binding;	molecular_function;biological_process;cellular_component	[C]cellular anatomical entity;[P]multicellular organismal process;developmental process;[F]binding;molecular function regulator;	-1.2530681772562
CL1491.Contig1_All	[P]GO:0006412//translation;GO:0002181//cytoplasmic translation;[C]GO:0022627//cytosolic small ribosomal subunit;GO:0042788//polysomal ribosome;GO:0005840//ribosome;GO:0022626//cytosolic ribosome;GO:0005829//cytosol;GO:0015935//small ribosomal subunit;GO:0005791//rough endoplasmic reticulum;[F]GO:0003735//structural constituent of ribosome;	cellular_component;biological_process;molecular_function	[C]intracellular;cellular anatomical entity;protein-containing complex;[P]metabolic process;cellular process;[F]structural molecule activity;	1.33708491781166
CL752.Contig3_All	[P]GO:0045947//negative regulation of translational initiation;[F]GO:0008190//eukaryotic initiation factor 4E binding;	biological_process;molecular_function	[P]negative regulation of biological process;metabolic process;cellular process;regulation of biological process;biological regulation;[F]binding;	1.35385804899819
Unigene8006_All	[P]GO:0005975//carbohydrate metabolic process;[F]GO:0032450//maltose alpha-glucosidase activity;GO:0003824//catalytic activity;	molecular_function;biological_process	[P]metabolic process;[F]catalytic activity;	1.55291493299103
Unigene2079_All	[C]GO:0005739//mitochondrion;[F]GO:0004587//ornithine-oxo-acid transaminase activity;GO:0030170//pyridoxal phosphate binding;	molecular_function;cellular_component	[C]cellular anatomical entity;intracellular;[F]binding;catalytic activity;	-1.24799783304302
Unigene1853_All	[F]GO:0046872//metal ion binding;	molecular_function	[F]binding;	1.8754309909354
Unigene4856_All	[P]GO:0045903//positive regulation of translational fidelity;GO:0002181//cytoplasmic translation;GO:0006412//translation;[C]GO:0022627//cytosolic small ribosomal subunit;GO:0005730//nucleolus;GO:0005829//cytosol;GO:0022626//cytosolic ribosome;GO:0005737//cytoplasm;GO:0015935//small ribosomal subunit;GO:0000228//nuclear chromosome;[F]GO:0003735//structural constituent of ribosome;GO:0019843//rRNA …	molecular_function;cellular_component;biological_process	[C]cellular anatomical entity;protein-containing complex;intracellular;[P]metabolic process;biological regulation;regulation of biological process;positive regulation of biological process;cellular process;[F]binding;structural molecule activity;	1.14438420989481
CL1117.Contig2_All	[P]GO:0043065//positive regulation of apoptotic process;[C]GO:0016021//integral component of membrane;GO:0005740//mitochondrial envelope;	cellular_component;biological_process	[C]cellular anatomical entity;intracellular;[P]biological regulation;cellular process;regulation of biological process;positive regulation of biological process;	1.93134589908416
CL812.Contig1_All	[P]GO:0051594//detection of glucose;GO:0008643//carbohydrate transport;GO:0005980//glycogen catabolic process;GO:0010255//glucose mediated signaling pathway;[C]GO:0016021//integral component of membrane;[F]GO:0022857//transmembrane transporter activity;GO:0004553//hydrolase activity, hydrolyzing O-glycosyl compounds;GO:0004134//4-alpha-glucanotransferase activity;	molecular_function;cellular_component;biological_process	[C]cellular anatomical entity;[P]response to stimulus;cellular process;biological regulation;localization;metabolic process;regulation of biological process;signaling;[F]transporter activity;catalytic activity;	2.58633784035826
CL1040.Contig2_All	[P]GO:0006937//regulation of muscle contraction;[C]GO:0005861//troponin complex;	cellular_component;biological_process	[C]intracellular;protein-containing complex;cellular anatomical entity;[P]multicellular organismal process;biological regulation;regulation of biological process;	-1.44076762807891
CL1304.Contig2_All	[P]GO:0006629//lipid metabolic process;[F]GO:0008374//O-acyltransferase activity;	molecular_function;biological_process	[P]metabolic process;[F]catalytic activity;	1.749769674286
Unigene6512_All	[P]GO:0006313//transposition, DNA-mediated;GO:0015074//DNA integration;[F]GO:0003677//DNA binding;	molecular_function;biological_process	[P]metabolic process;cellular process;[F]binding;	-1.58822243124155
Unigene8456_All	[P]GO:0001745//compound eye morphogenesis;[C]GO:0005654//nucleoplasm;GO:0005730//nucleolus;[F]GO:0003924//GTPase activity;GO:0005525//GTP binding;	molecular_function;cellular_component;biological_process	[C]cellular anatomical entity;intracellular;[P]developmental process;multicellular organismal process;[F]catalytic activity;binding;	0.82911410028676
CL533.Contig1_All	[P]GO:0030001//metal ion transport;[F]GO:0004784//superoxide dismutase activity;GO:0046872//metal ion binding;	molecular_function;biological_process	[P]localization;[F]catalytic activity;antioxidant activity;binding;	1.66057118470884
CL1516.Contig2_All	[F]GO:0004252//serine-type endopeptidase activity;	molecular_function	[F]catalytic activity;	1.3308000497255
Unigene7335_All	[P]GO:0060361//flight;GO:0030239//myofibril assembly;GO:0003012//muscle system process;[C]GO:0030016//myofibril;[F]GO:0005509//calcium ion binding;	biological_process;cellular_component;molecular_function	[C]intracellular;cellular anatomical entity;[P]cellular process;developmental process;locomotion;multicellular organismal process;[F]binding;	-1.2277171184245
CL1379.Contig1_All	[P]GO:0000737//DNA catabolic process, endonucleolytic;GO:0006309//apoptotic DNA fragmentation;[C]GO:0005739//mitochondrion;GO:0005743//mitochondrial inner membrane;GO:0005634//nucleus;[F]GO:0004521//endoribonuclease activity;GO:0046872//metal ion binding;GO:0004518//nuclease activity;GO:0004519//endonuclease activity;GO:0003676//nucleic acid binding;GO:0000014//single-stranded DNA endodeoxyribonu…	molecular_function;biological_process;cellular_component	[C]intracellular;cellular anatomical entity;[P]cellular process;metabolic process;[F]catalytic activity;binding;	2.22213026366436
CL105.Contig5_All	[C]GO:0016021//integral component of membrane;[F]GO:0016758//transferase activity, transferring hexosyl groups;	molecular_function;cellular_component	[C]cellular anatomical entity;[F]catalytic activity;	1.58603427417856
CL1425.Contig1_All	[P]GO:0042593//glucose homeostasis;[F]GO:0051287//NAD binding;GO:0046872//metal ion binding;GO:0004471//malate dehydrogenase (decarboxylating) (NAD+) activity;	molecular_function;biological_process	[P]biological regulation;[F]catalytic activity;binding;	-1.58195292942712
CL513.Contig1_All	[P]GO:0006511//ubiquitin-dependent protein catabolic process;[F]GO:0016301//kinase activity;	molecular_function;biological_process	[P]metabolic process;cellular process;[F]catalytic activity;	1.41589396865427
CL1303.Contig2_All	[C]GO:0022625//cytosolic large ribosomal subunit;[F]GO:0003735//structural constituent of ribosome;GO:0003723//RNA binding;	molecular_function;cellular_component	[C]cellular anatomical entity;protein-containing complex;intracellular;[F]binding;structural molecule activity;	0.963477379598889
CL128.Contig1_All	[C]GO:0016021//integral component of membrane;[F]GO:0005102//signaling receptor binding;	molecular_function;cellular_component	[C]cellular anatomical entity;[F]binding;	-1.10579753184156
CL1310.Contig1_All	[P]GO:0019731//antibacterial humoral response;[C]GO:0005615//extracellular space;	cellular_component;biological_process	[C]cellular anatomical entity;[P]response to stimulus;interspecies interaction between organisms;immune system process;	-2.1553809854482
CL1635.Contig2_All	[F]GO:0004222//metalloendopeptidase activity;	molecular_function	[F]catalytic activity;	-1.89733580749549
Unigene7613_All	[P]GO:0042254//ribosome biogenesis;GO:0000470//maturation of LSU-rRNA;GO:0002181//cytoplasmic translation;[C]GO:0005840//ribosome;GO:0022626//cytosolic ribosome;GO:0022625//cytosolic large ribosomal subunit;GO:1990904//ribonucleoprotein complex;[F]GO:0003735//structural constituent of ribosome;GO:0003723//RNA binding;	biological_process;molecular_function;cellular_component	[C]cellular anatomical entity;intracellular;protein-containing complex;[P]cellular process;metabolic process;[F]binding;structural molecule activity;	0.7950010635521
Unigene4231_All	[C]GO:0016021//integral component of membrane;	cellular_component	[C]cellular anatomical entity;	-2.04983753644048
Unigene7668_All	[P]GO:0001894//tissue homeostasis;GO:0007630//jump response;GO:0035158//regulation of tube diameter, open tracheal system;GO:0009266//response to temperature stimulus;GO:0007268//chemical synaptic transmission;GO:1902600//proton transmembrane transport;GO:0007605//sensory perception of sound;GO:0006812//cation transport;GO:0008344//adult locomotory behavior;GO:0009612//response to mechanical stim…	biological_process;cellular_component;molecular_function	[C]protein-containing complex;intracellular;cellular anatomical entity;[P]cellular process;growth;response to stimulus;behavior;localization;signaling;developmental process;biological regulation;multicellular organismal process;[F]binding;transporter activity;	-2.42396658943616
Unigene5775_All	[P]GO:0006573//valine metabolic process;GO:0019859//thymine metabolic process;GO:0006574//valine catabolic process;GO:0006210//thymine catabolic process;[C]GO:0005739//mitochondrion;[F]GO:0018478//malonate-semialdehyde dehydrogenase (acetylating) activity;GO:0004491//methylmalonate-semialdehyde dehydrogenase (acylating) activity;	cellular_component;molecular_function;biological_process	[C]cellular anatomical entity;intracellular;[P]metabolic process;cellular process;[F]catalytic activity;	-1.03310265528847
CL579.Contig2_All	[P]GO:0006486//protein glycosylation;[C]GO:0005783//endoplasmic reticulum;[F]GO:0000030//mannosyltransferase activity;	cellular_component;molecular_function;biological_process	[C]intracellular;cellular anatomical entity;[P]metabolic process;cellular process;[F]catalytic activity;	0.942663494579592
CL611.Contig5_All	[P]GO:0006629//lipid metabolic process;[C]GO:0005576//extracellular region;[F]GO:0008970//phospholipase A1 activity;	cellular_component;biological_process;molecular_function	[C]cellular anatomical entity;[P]metabolic process;[F]catalytic activity;	1.18750865031453
Unigene7962_All	[C]GO:0016021//integral component of membrane;[F]GO:0004252//serine-type endopeptidase activity;	cellular_component;molecular_function	[C]cellular anatomical entity;[F]catalytic activity;	1.44883092300204
CL1057.Contig3_All	[P]GO:0009437//carnitine metabolic process;GO:0006979//response to oxidative stress;GO:0006631//fatty acid metabolic process;GO:0010038//response to metal ion;GO:0042594//response to starvation;[C]GO:0005739//mitochondrion;GO:0012505//endomembrane system;GO:0016021//integral component of membrane;[F]GO:0004095//carnitine O-palmitoyltransferase activity;GO:0016746//transferase activity, transferri…	cellular_component;molecular_function;biological_process	[C]intracellular;cellular anatomical entity;[P]metabolic process;cellular process;response to stimulus;[F]catalytic activity;	1.56327884012902
Unigene8428_All	[C]GO:0016021//integral component of membrane;GO:0000139//Golgi membrane;[F]GO:0015165//pyrimidine nucleotide-sugar transmembrane transporter activity;	molecular_function;cellular_component	[C]intracellular;cellular anatomical entity;[F]transporter activity;	1.44223078957311
CL995.Contig2_All	[P]GO:0045727//positive regulation of translation;GO:0045945//positive regulation of transcription by RNA polymerase III;GO:0006351//transcription, DNA-templated;[F]GO:0003677//DNA binding;GO:0003899//DNA-directed 5'-3' RNA polymerase activity;	molecular_function;biological_process	[P]regulation of biological process;biological regulation;cellular process;positive regulation of biological process;metabolic process;[F]binding;catalytic activity;	1.02761525991771
Unigene6863_All	[C]GO:0005737//cytoplasm;[F]GO:0004022//alcohol dehydrogenase (NAD+) activity;GO:0045735//nutrient reservoir activity;	cellular_component;molecular_function	[C]intracellular;cellular anatomical entity;[F]nutrient reservoir activity;catalytic activity;	-3.25441299830736
CL1449.Contig1_All	[P]GO:1902600//proton transmembrane transport;GO:0033227//dsRNA transport;[C]GO:0016021//integral component of membrane;GO:0000220//vacuolar proton-transporting V-type ATPase, V0 domain;GO:0033179//proton-transporting V-type ATPase, V0 domain;GO:0033181//plasma membrane proton-transporting V-type ATPase complex;GO:0045169//fusome;GO:0005774//vacuolar membrane;[F]GO:0046961//proton-transporting AT…	biological_process;cellular_component;molecular_function	[C]intracellular;protein-containing complex;cellular anatomical entity;[P]cellular process;localization;[F]transporter activity;	-0.870685327826483
Unigene5706_All	[P]GO:0006412//translation;GO:0002181//cytoplasmic translation;[C]GO:0022625//cytosolic large ribosomal subunit;GO:0015934//large ribosomal subunit;[F]GO:0003735//structural constituent of ribosome;	molecular_function;biological_process;cellular_component	[C]protein-containing complex;intracellular;cellular anatomical entity;[P]cellular process;metabolic process;[F]structural molecule activity;	1.29211507653889
Unigene3115_All	[P]GO:0006412//translation;[C]GO:0005840//ribosome;[F]GO:0003735//structural constituent of ribosome;	molecular_function;cellular_component;biological_process	[C]cellular anatomical entity;intracellular;[P]metabolic process;cellular process;[F]structural molecule activity;	1.11283843778808
Unigene4085_All	[C]GO:0000151//ubiquitin ligase complex;[F]GO:0046872//metal ion binding;	molecular_function;cellular_component	[C]protein-containing complex;intracellular;[F]binding;	1.41511908172983
Unigene4209_All	[P]GO:0008363//larval chitin-based cuticle development;GO:0042060//wound healing;GO:0000272//polysaccharide catabolic process;GO:0040003//chitin-based cuticle development;GO:0006032//chitin catabolic process;GO:0005975//carbohydrate metabolic process;GO:0008362//chitin-based embryonic cuticle biosynthetic process;GO:0018990//ecdysis, chitin-based cuticle;[C]GO:0005615//extracellular space;GO:0005…	biological_process;molecular_function;cellular_component	[C]cellular anatomical entity;[P]developmental process;multicellular organismal process;response to stimulus;metabolic process;[F]binding;catalytic activity;	3.06584932108257
Unigene4985_All	[P]GO:0050790//regulation of catalytic activity;[F]GO:0004197//cysteine-type endopeptidase activity;	biological_process;molecular_function	[P]biological regulation;[F]catalytic activity;	0.813889124089877
Unigene7110_All	[P]GO:0034765//regulation of ion transmembrane transport;[C]GO:0016021//integral component of membrane;[F]GO:0005249//voltage-gated potassium channel activity;	biological_process;molecular_function;cellular_component	[C]cellular anatomical entity;[P]regulation of biological process;localization;biological regulation;cellular process;[F]transporter activity;	-1.02271077023226
Unigene3815_All	[C]GO:0016021//integral component of membrane;[F]GO:0000030//mannosyltransferase activity;	cellular_component;molecular_function	[C]cellular anatomical entity;[F]catalytic activity;	-0.991272925865944
Unigene3611_All	[C]GO:0005634//nucleus;[F]GO:0003682//chromatin binding;GO:0003700//DNA-binding transcription factor activity;	cellular_component;molecular_function	[C]cellular anatomical entity;intracellular;[F]binding;transcription regulator activity;	-1.45812711702497
CL1811.Contig2_All	[P]GO:0006412//translation;GO:0000462//maturation of SSU-rRNA from tricistronic rRNA transcript (SSU-rRNA, 5.8S rRNA, LSU-rRNA);GO:0002181//cytoplasmic translation;GO:0000028//ribosomal small subunit assembly;[C]GO:0022627//cytosolic small ribosomal subunit;GO:0005840//ribosome;GO:0022626//cytosolic ribosome;[F]GO:0003735//structural constituent of ribosome;GO:0070181//small ribosomal subunit rRN…	biological_process;molecular_function;cellular_component	[C]cellular anatomical entity;intracellular;protein-containing complex;[P]metabolic process;cellular process;[F]structural molecule activity;binding;	1.07066064681033
Unigene3056_All	[P]GO:0000463//maturation of LSU-rRNA from tricistronic rRNA transcript (SSU-rRNA, 5.8S rRNA, LSU-rRNA);GO:0002181//cytoplasmic translation;[C]GO:0022625//cytosolic large ribosomal subunit;[F]GO:0003723//RNA binding;GO:0003735//structural constituent of ribosome;	molecular_function;cellular_component;biological_process	[C]protein-containing complex;intracellular;cellular anatomical entity;[P]metabolic process;cellular process;[F]structural molecule activity;binding;	1.53295150371355
Unigene1210_All	[P]GO:0000056//ribosomal small subunit export from nucleus;GO:0006364//rRNA processing;GO:0042274//ribosomal small subunit biogenesis;[F]GO:0043022//ribosome binding;	molecular_function;biological_process	[P]localization;cellular process;metabolic process;[F]binding;	1.03920554876061
Unigene417_All	[P]GO:0006412//translation;[C]GO:0005840//ribosome;[F]GO:0003735//structural constituent of ribosome;GO:0003723//RNA binding;	biological_process;cellular_component;molecular_function	[C]intracellular;cellular anatomical entity;[P]cellular process;metabolic process;[F]binding;structural molecule activity;	1.23124479181937
