# Supplementary material for: Functional transcriptome analyses of Drosophila suzukii midgut reveal mating-dependent reproductive plasticity in females
Source: BMC Genomics. 2022 Oct 25;23:726. doi: 10.1186/s12864-022-08962-2 (PMC9598023; doi:10.1186/s12864-022-08962-2)
Supplement: Supplementary file 1 — Additional file 1: Supplementary Table S1. Alignment statistics of the virginand mated D. suzukii female midgut RNA-Seq analysis. Supplementary Table S2. All genes description and FPKM value in D.suzukii virgin and mated female midguttranscriptomes. Supplementary Table S3. Differentially expressed genes in pairwise comparison in D. suzukii virgin and mated female midguttranscriptomes. Supplementary Table S4. GO classification of the differentially expressed genes in pairwise comparisonin D. suzukii virgin and mated femalemidguttranscriptomes. Three main categories, namely biological process (BP), cellularcomponent (CC), and molecular function (MF) were assigned to DEGs. Supplementary Table S5. KEGG pathwayenrichment analysis for differentially expressed genes in pairwise comparisonin D. suzukii virgin and mated femalemidguttranscriptomes. Supplementary Table S6. Primersused in our study. Supplementary FigureS1. Post-mating change in midgut length 1 and 3 days after mating in D.suzukii. Midgut length quantifications (A) and (D), representative imagesof virgin and mated female midgut phenotypes (B) and (E), changes in midgutrevealed by DAPI staining (C) and (F). The scale label is 500 um in picture Band E, and 20 um in picture C and F. SupplementaryFigure S2. Mating increases cell proliferation in female D. suzukii midgut.Error bars indicate the SEM of three independent biological replicates andasterisks (**) indicate the statistically significant differences (P < 0.01)between virgin and mated female midgut based on Student’ s t-test.SupplementaryFigure S3. Evaluation of sequence quality for the D. suzukii virgin and mated female midguttranscriptomes. SupplementaryFigure S4. Distribution of protein coding genes lengths in D.suzukii virgin and mated female midguttranscriptomes. The sizes of all protein coding genes were calculated. SupplementaryFigure S5. Mating increases neutrallipidcontent revealed by Bodipy staining in the whole virgin and mated female midgutof D. s [file 12864_2022_8962_MOESM1_ESM.zip › Supplementary material/Supplementary Table S5.xls]

gene_id	kegg_term_mix	kegg_level1_mix	kegg_level2_mix	diffexp_log2fc_virginfemale-vs-matedfemale
Unigene4001_All	ko03010//Ribosome	Genetic Information Processing	Translation	1.23425863152587
Unigene6215_All	ko04261//Adrenergic signaling in cardiomyocytes;ko04260//Cardiac muscle contraction	Organismal Systems	Circulatory system	-2.08728352842439
CL1766.Contig1_All	ko04140//Autophagy - animal;ko04136//Autophagy - other	Cellular Processes	Transport and catabolism	2.17167626555112
Unigene2300_All	ko00620//Pyruvate metabolism;ko01100//Metabolic pathways;ko00010//Glycolysis / Gluconeogenesis;ko01200//Carbon metabolism;ko00020//Citrate cycle (TCA cycle)	Metabolism	Global and overview maps;Carbohydrate metabolism	-0.730218666946638
Unigene5718_All	ko03010//Ribosome	Genetic Information Processing	Translation	1.10914578433393
Unigene1384_All	ko03010//Ribosome	Genetic Information Processing	Translation	0.943658518201456
CL637.Contig2_All	ko00981//Insect hormone biosynthesis;ko00900//Terpenoid backbone biosynthesis	Metabolism	Metabolism of terpenoids and polyketides	-1.30397254370811
CL1888.Contig2_All	ko04624//Toll and Imd signaling pathway	Organismal Systems	Immune system	-2.28657364601944
CL768.Contig1_All	ko04657//IL-17 signaling pathway	Organismal Systems	Immune system	2.44697020809005
Unigene5767_All	ko03320//PPAR signaling pathway	Organismal Systems	Endocrine system	-0.88045435189013
CL1131.Contig1_All	ko01100//Metabolic pathways;ko04966//Collecting duct acid secretion;ko04150//mTOR signaling pathway;ko04145//Phagosome;ko04721//Synaptic vesicle cycle;ko00190//Oxidative phosphorylation	Organismal Systems;Metabolism;Cellular Processes;Environmental Information Processing	Signal transduction;Global and overview maps;Nervous system;Excretory system;Energy metabolism;Transport and catabolism	-1.28434667175225
CL1734.Contig1_All	ko04144//Endocytosis	Cellular Processes	Transport and catabolism	1.48726191230924
Unigene72_All	ko04657//IL-17 signaling pathway	Organismal Systems	Immune system	1.05805250037911
CL109.Contig1_All	ko04142//Lysosome	Cellular Processes	Transport and catabolism	-1.96956648679363
CL583.Contig2_All	ko01210//2-Oxocarboxylic acid metabolism;ko00020//Citrate cycle (TCA cycle);ko01100//Metabolic pathways;ko01230//Biosynthesis of amino acids;ko01200//Carbon metabolism	Metabolism	Global and overview maps;Carbohydrate metabolism	-0.818617408273431
Unigene6414_All	ko00562//Inositol phosphate metabolism;ko00860//Porphyrin and chlorophyll metabolism;ko01100//Metabolic pathways;ko04070//Phosphatidylinositol signaling system	Metabolism;Environmental Information Processing	Metabolism of cofactors and vitamins;Carbohydrate metabolism;Global and overview maps;Signal transduction	-1.07311609395289
Unigene6389_All	ko04977//Vitamin digestion and absorption	Organismal Systems	Digestive system	-1.14624326577928
CL579.Contig1_All	ko00510//N-Glycan biosynthesis;ko01100//Metabolic pathways	Metabolism	Global and overview maps;Glycan biosynthesis and metabolism	1.03859652751794
CL257.Contig4_All	ko04260//Cardiac muscle contraction;ko04261//Adrenergic signaling in cardiomyocytes	Organismal Systems	Circulatory system	-1.55634930172523
CL1780.Contig2_All	ko04391//Hippo signaling pathway - fly;ko04392//Hippo signaling pathway - multiple species;ko04390//Hippo signaling pathway;ko03040//Spliceosome	Genetic Information Processing;Environmental Information Processing	Signal transduction;Transcription	1.33361627885744
Unigene8167_All	ko04142//Lysosome	Cellular Processes	Transport and catabolism	1.31959028640692
CL105.Contig1_All	ko00053//Ascorbate and aldarate metabolism;ko00983//Drug metabolism - other enzymes;ko00830//Retinol metabolism;ko00860//Porphyrin and chlorophyll metabolism;ko01100//Metabolic pathways;ko00982//Drug metabolism - cytochrome P450;ko00140//Steroid hormone biosynthesis;ko00980//Metabolism of xenobiotics by cytochrome P450;ko00040//Pentose and glucuronate interconversions	Metabolism	Metabolism of cofactors and vitamins;Carbohydrate metabolism;Lipid metabolism;Global and overview maps;Xenobiotics biodegradation and metabolism	1.72776295363347
CL791.Contig2_All	ko04624//Toll and Imd signaling pathway	Organismal Systems	Immune system	1.39438840606718
Unigene2083_All	ko04136//Autophagy - other;ko04140//Autophagy - animal;ko04137//Mitophagy - animal	Cellular Processes	Transport and catabolism	1.2362473934081
Unigene2764_All	ko04510//Focal adhesion;ko04514//Cell adhesion molecules (CAMs);ko04512//ECM-receptor interaction;ko04810//Regulation of actin cytoskeleton;ko04151//PI3K-Akt signaling pathway	Environmental Information Processing;Cellular Processes	Signaling molecules and interaction;Cellular community - eukaryotes;Signal transduction;Cell motility	-1.44837357799385
Unigene4081_All	ko04142//Lysosome;ko00062//Fatty acid elongation;ko01100//Metabolic pathways;ko01212//Fatty acid metabolism	Cellular Processes;Metabolism	Transport and catabolism;Lipid metabolism;Global and overview maps	1.80115057213113
Unigene3991_All	ko03010//Ribosome	Genetic Information Processing	Translation	1.18774664942533
CL1229.Contig2_All	ko00350//Tyrosine metabolism;ko00310//Lysine degradation;ko01100//Metabolic pathways;ko04916//Melanogenesis	Metabolism;Organismal Systems	Global and overview maps;Endocrine system;Amino acid metabolism	-4.76909979062021
Unigene371_All	ko03010//Ribosome	Genetic Information Processing	Translation	1.20855672330431
Unigene3036_All	ko03010//Ribosome	Genetic Information Processing	Translation	1.3005553696761
Unigene277_All	ko00512//Mucin type O-glycan biosynthesis;ko01100//Metabolic pathways	Metabolism	Glycan biosynthesis and metabolism;Global and overview maps	1.50715493830327
Unigene7915_All	ko04212//Longevity regulating pathway - worm;ko00073//Cutin, suberine and wax biosynthesis;ko04146//Peroxisome	Cellular Processes;Organismal Systems;Metabolism	Lipid metabolism;Transport and catabolism;Aging	2.86493521401444
CL291.Contig4_All	ko04380//Osteoclast differentiation	Organismal Systems	Development	-1.49603461195135
CL843.Contig1_All	ko04210//Apoptosis	Cellular Processes	Cell growth and death	1.72310748126885
CL195.Contig1_All	ko04978//Mineral absorption	Organismal Systems	Digestive system	-1.94186848995329
CL526.Contig1_All	ko04744//Phototransduction;ko04750//Inflammatory mediator regulation of TRP channels;ko04924//Renin secretion;ko04015//Rap1 signaling pathway;ko04916//Melanogenesis;ko04925//Aldosterone synthesis and secretion;ko04218//Cellular senescence;ko04745//Phototransduction - fly;ko04022//cGMP-PKG signaling pathway;ko04728//Dopaminergic synapse;ko04371//Apelin signaling pathway;ko04720//Long-term potentia…	Organismal Systems;Cellular Processes;Environmental Information Processing	Circulatory system;Signal transduction;Nervous system;Cell growth and death;Immune system;Endocrine system;Environmental adaptation;Digestive system;Sensory system	-1.06439835137794
Unigene4645_All	ko04141//Protein processing in endoplasmic reticulum	Genetic Information Processing	Folding, sorting and degradation	-1.03179687989708
CL1147.Contig1_All	ko04022//cGMP-PKG signaling pathway;ko04024//cAMP signaling pathway;ko04970//Salivary secretion;ko04960//Aldosterone-regulated sodium reabsorption;ko04976//Bile secretion;ko04974//Protein digestion and absorption;ko04925//Aldosterone synthesis and secretion;ko04911//Insulin secretion;ko04919//Thyroid hormone signaling pathway;ko04978//Mineral absorption;ko04918//Thyroid hormone synthesis;ko04961/…	Organismal Systems;Environmental Information Processing	Circulatory system;Endocrine system;Excretory system;Signal transduction;Digestive system	-1.17256557488473
CL859.Contig1_All	ko03010//Ribosome	Genetic Information Processing	Translation	1.10719332817236
Unigene3081_All	ko03010//Ribosome	Genetic Information Processing	Translation	1.16576437490285
CL459.Contig1_All	ko04013//MAPK signaling pathway - fly	Environmental Information Processing	Signal transduction	0.994012732168336
Unigene3916_All	ko04150//mTOR signaling pathway	Environmental Information Processing	Signal transduction	1.24986614938761
CL492.Contig7_All	ko04745//Phototransduction - fly;ko04520//Adherens junction;ko04919//Thyroid hormone signaling pathway;ko04145//Phagosome;ko04015//Rap1 signaling pathway;ko04391//Hippo signaling pathway - fly;ko04921//Oxytocin signaling pathway;ko04611//Platelet activation;ko04530//Tight junction;ko04510//Focal adhesion;ko04810//Regulation of actin cytoskeleton;ko04390//Hippo signaling pathway;ko04714//Thermogen…	Cellular Processes;Environmental Information Processing;Organismal Systems	Cell motility;Environmental adaptation;Cellular community - eukaryotes;Immune system;Signal transduction;Cell growth and death;Transport and catabolism;Endocrine system;Sensory system	-1.80183238533472
Unigene1283_All	ko03010//Ribosome	Genetic Information Processing	Translation	1.05900855968898
CL572.Contig14_All	ko04080//Neuroactive ligand-receptor interaction;ko04974//Protein digestion and absorption;ko04972//Pancreatic secretion	Environmental Information Processing;Organismal Systems	Digestive system;Signaling molecules and interaction	1.29731972496432
CL49.Contig2_All	ko04151//PI3K-Akt signaling pathway;ko04657//IL-17 signaling pathway;ko04918//Thyroid hormone synthesis;ko04141//Protein processing in endoplasmic reticulum;ko04915//Estrogen signaling pathway	Environmental Information Processing;Genetic Information Processing;Organismal Systems	Folding, sorting and degradation;Endocrine system;Immune system;Signal transduction	-1.99488840853701
CL1380.Contig2_All	ko04964//Proximal tubule bicarbonate reclamation;ko01200//Carbon metabolism;ko00250//Alanine, aspartate and glutamate metabolism;ko00220//Arginine biosynthesis;ko01100//Metabolic pathways;ko00910//Nitrogen metabolism;ko00471//D-Glutamine and D-glutamate metabolism;ko04217//Necroptosis	Metabolism;Organismal Systems;Cellular Processes	Metabolism of other amino acids;Cell growth and death;Amino acid metabolism;Excretory system;Global and overview maps;Energy metabolism	-1.06327458595995
Unigene8861_All	ko04970//Salivary secretion	Organismal Systems	Digestive system	2.59372042741677
CL1517.Contig4_All	ko01100//Metabolic pathways;ko00240//Pyrimidine metabolism;ko00983//Drug metabolism - other enzymes	Metabolism	Xenobiotics biodegradation and metabolism;Nucleotide metabolism;Global and overview maps	-1.02655541401489
Unigene2284_All	ko00190//Oxidative phosphorylation	Metabolism	Energy metabolism	1.73849862225196
Unigene5802_All	ko03010//Ribosome	Genetic Information Processing	Translation	0.984668052864525
Unigene3593_All	ko04310//Wnt signaling pathway	Environmental Information Processing	Signal transduction	2.88891154976373
CL1748.Contig3_All	ko01100//Metabolic pathways;ko00330//Arginine and proline metabolism	Metabolism	Global and overview maps;Amino acid metabolism	-0.968852932619921
CL1593.Contig1_All	ko04971//Gastric acid secretion;ko04972//Pancreatic secretion;ko04976//Bile secretion;ko04970//Salivary secretion	Organismal Systems	Digestive system	-1.06328044226318
CL1480.Contig2_All	ko04530//Tight junction;ko04510//Focal adhesion;ko04520//Adherens junction;ko04670//Leukocyte transendothelial migration;ko04810//Regulation of actin cytoskeleton	Cellular Processes;Organismal Systems	Immune system;Cell motility;Cellular community - eukaryotes	-1.23268987024116
Unigene2038_All	ko04210//Apoptosis;ko04612//Antigen processing and presentation;ko04140//Autophagy - animal;ko04145//Phagosome;ko04142//Lysosome	Organismal Systems;Cellular Processes	Cell growth and death;Immune system;Transport and catabolism	1.34728253983231
CL1406.Contig3_All	ko04725//Cholinergic synapse;ko00564//Glycerophospholipid metabolism;ko00983//Drug metabolism - other enzymes;ko01100//Metabolic pathways	Metabolism;Organismal Systems	Global and overview maps;Nervous system;Xenobiotics biodegradation and metabolism;Lipid metabolism	-2.23518700176353
Unigene6654_All	ko01200//Carbon metabolism;ko01100//Metabolic pathways;ko01230//Biosynthesis of amino acids;ko00020//Citrate cycle (TCA cycle);ko00630//Glyoxylate and dicarboxylate metabolism;ko01210//2-Oxocarboxylic acid metabolism	Metabolism	Carbohydrate metabolism;Global and overview maps	-1.00437157251052
Unigene3942_All	ko03010//Ribosome	Genetic Information Processing	Translation	1.30899256897309
Unigene2282_All	ko00601//Glycosphingolipid biosynthesis - lacto and neolacto series;ko01100//Metabolic pathways	Metabolism	Glycan biosynthesis and metabolism;Global and overview maps	-0.780743602838401
CL492.Contig9_All	ko04145//Phagosome;ko04520//Adherens junction;ko04391//Hippo signaling pathway - fly;ko04210//Apoptosis;ko04015//Rap1 signaling pathway;ko04921//Oxytocin signaling pathway;ko04510//Focal adhesion;ko04390//Hippo signaling pathway;ko04745//Phototransduction - fly;ko04919//Thyroid hormone signaling pathway;ko04810//Regulation of actin cytoskeleton;ko04530//Tight junction;ko04670//Leukocyte transendo…	Cellular Processes;Environmental Information Processing;Organismal Systems	Endocrine system;Immune system;Environmental adaptation;Cell growth and death;Signal transduction;Transport and catabolism;Cellular community - eukaryotes;Cell motility;Sensory system	-1.63809074693033
CL1516.Contig1_All	ko04972//Pancreatic secretion;ko04974//Protein digestion and absorption;ko04080//Neuroactive ligand-receptor interaction	Organismal Systems;Environmental Information Processing	Signaling molecules and interaction;Digestive system	1.56388629773531
CL224.Contig5_All	ko04142//Lysosome;ko04966//Collecting duct acid secretion;ko04721//Synaptic vesicle cycle;ko04145//Phagosome;ko00190//Oxidative phosphorylation;ko01100//Metabolic pathways	Organismal Systems;Metabolism;Cellular Processes	Global and overview maps;Nervous system;Excretory system;Energy metabolism;Transport and catabolism	-0.916446981319175
CL585.Contig2_All	ko00511//Other glycan degradation;ko04142//Lysosome	Cellular Processes;Metabolism	Transport and catabolism;Glycan biosynthesis and metabolism	-1.48815761548977
Unigene1480_All	ko04512//ECM-receptor interaction;ko04151//PI3K-Akt signaling pathway;ko04926//Relaxin signaling pathway;ko04510//Focal adhesion;ko04974//Protein digestion and absorption	Cellular Processes;Organismal Systems;Environmental Information Processing	Digestive system;Cellular community - eukaryotes;Endocrine system;Signal transduction;Signaling molecules and interaction	-1.5162828685107
CL657.Contig2_All	ko03013//RNA transport	Genetic Information Processing	Translation	1.23419551793215
Unigene575_All	ko04624//Toll and Imd signaling pathway	Organismal Systems	Immune system	-3.44859452307927
Unigene5672_All	ko04144//Endocytosis;ko04666//Fc gamma R-mediated phagocytosis;ko04530//Tight junction;ko04520//Adherens junction;ko04810//Regulation of actin cytoskeleton;ko03040//Spliceosome;ko04062//Chemokine signaling pathway	Organismal Systems;Cellular Processes;Genetic Information Processing	Transport and catabolism;Immune system;Transcription;Cell motility;Cellular community - eukaryotes	1.72153010014984
Unigene2009_All	ko04141//Protein processing in endoplasmic reticulum;ko04915//Estrogen signaling pathway;ko04151//PI3K-Akt signaling pathway;ko04918//Thyroid hormone synthesis;ko04657//IL-17 signaling pathway	Genetic Information Processing;Environmental Information Processing;Organismal Systems	Folding, sorting and degradation;Endocrine system;Signal transduction;Immune system	-1.20528494261287
Unigene1372_All	ko04742//Taste transduction	Organismal Systems	Sensory system	-0.725130433553466
Unigene163_All	ko04714//Thermogenesis	Organismal Systems	Environmental adaptation	2.45844997902654
CL257.Contig10_All	ko04261//Adrenergic signaling in cardiomyocytes;ko04260//Cardiac muscle contraction	Organismal Systems	Circulatory system	-2.76399579451912
CL662.Contig2_All	ko04146//Peroxisome;ko02010//ABC transporters	Cellular Processes;Environmental Information Processing	Transport and catabolism;Membrane transport	-2.05722134526811
CL1229.Contig1_All	ko00310//Lysine degradation	Metabolism	Amino acid metabolism	-3.75221297920396
CL392.Contig5_All	ko00052//Galactose metabolism;ko01100//Metabolic pathways;ko00500//Starch and sucrose metabolism	Metabolism	Carbohydrate metabolism;Global and overview maps	2.57150387583096
CL901.Contig2_All	ko04640//Hematopoietic cell lineage	Organismal Systems	Immune system	1.44744114474744
Unigene2813_All	ko04974//Protein digestion and absorption;ko04925//Aldosterone synthesis and secretion;ko04024//cAMP signaling pathway;ko04960//Aldosterone-regulated sodium reabsorption;ko04961//Endocrine and other factor-regulated calcium reabsorption;ko04978//Mineral absorption;ko04976//Bile secretion;ko04911//Insulin secretion;ko04972//Pancreatic secretion;ko04973//Carbohydrate digestion and absorption;ko0426…	Organismal Systems;Environmental Information Processing	Digestive system;Circulatory system;Endocrine system;Excretory system;Signal transduction	-1.65122879457532
Unigene2441_All	ko03008//Ribosome biogenesis in eukaryotes	Genetic Information Processing	Translation	-2.24272708113777
CL259.Contig13_All	ko04721//Synaptic vesicle cycle;ko04962//Vasopressin-regulated water reabsorption;ko04130//SNARE interactions in vesicular transport;ko04970//Salivary secretion;ko04911//Insulin secretion	Organismal Systems;Genetic Information Processing	Folding, sorting and degradation;Digestive system;Endocrine system;Excretory system;Nervous system	1.33674137521051
CL1425.Contig3_All	ko01200//Carbon metabolism;ko01100//Metabolic pathways;ko00620//Pyruvate metabolism	Metabolism	Global and overview maps;Carbohydrate metabolism	-1.85815554755477
Unigene4087_All	ko03040//Spliceosome	Genetic Information Processing	Transcription	-1.11917596605542
Unigene7516_All	ko04727//GABAergic synapse;ko01230//Biosynthesis of amino acids;ko00220//Arginine biosynthesis;ko00630//Glyoxylate and dicarboxylate metabolism;ko04217//Necroptosis;ko01100//Metabolic pathways;ko00910//Nitrogen metabolism;ko04724//Glutamatergic synapse;ko00250//Alanine, aspartate and glutamate metabolism	Cellular Processes;Metabolism;Organismal Systems	Carbohydrate metabolism;Nervous system;Cell growth and death;Energy metabolism;Global and overview maps;Amino acid metabolism	-1.21181692324797
CL1830.Contig2_All	ko04141//Protein processing in endoplasmic reticulum	Genetic Information Processing	Folding, sorting and degradation	-0.997923830837492
CL572.Contig5_All	ko04080//Neuroactive ligand-receptor interaction;ko04972//Pancreatic secretion;ko04974//Protein digestion and absorption	Environmental Information Processing;Organismal Systems	Signaling molecules and interaction;Digestive system	1.5429976445697
Unigene4050_All	ko04974//Protein digestion and absorption;ko04080//Neuroactive ligand-receptor interaction;ko04972//Pancreatic secretion	Organismal Systems;Environmental Information Processing	Digestive system;Signaling molecules and interaction	1.61433253528863
Unigene5620_All	ko03010//Ribosome	Genetic Information Processing	Translation	1.1258699179472
CL1219.Contig3_All	ko03420//Nucleotide excision repair;ko03022//Basal transcription factors	Genetic Information Processing	Transcription;Replication and repair	1.83749977610255
CL933.Contig1_All	ko01210//2-Oxocarboxylic acid metabolism;ko00270//Cysteine and methionine metabolism;ko01230//Biosynthesis of amino acids;ko01100//Metabolic pathways;ko00290//Valine, leucine and isoleucine biosynthesis;ko00280//Valine, leucine and isoleucine degradation;ko00770//Pantothenate and CoA biosynthesis	Metabolism	Metabolism of cofactors and vitamins;Amino acid metabolism;Global and overview maps	2.24180943188048
CL1425.Contig2_All	ko01100//Metabolic pathways;ko00620//Pyruvate metabolism;ko01200//Carbon metabolism	Metabolism	Global and overview maps;Carbohydrate metabolism	-1.92961303071863
CL95.Contig3_All	ko00520//Amino sugar and nucleotide sugar metabolism;ko01100//Metabolic pathways	Metabolism	Global and overview maps;Carbohydrate metabolism	1.81310531021409
Unigene1088_All	ko00520//Amino sugar and nucleotide sugar metabolism;ko01100//Metabolic pathways;ko00250//Alanine, aspartate and glutamate metabolism	Metabolism	Carbohydrate metabolism;Amino acid metabolism;Global and overview maps	-1.55800810442614
CL783.Contig3_All	ko04975//Fat digestion and absorption;ko00561//Glycerolipid metabolism;ko04972//Pancreatic secretion;ko01100//Metabolic pathways;ko04977//Vitamin digestion and absorption	Metabolism;Organismal Systems	Lipid metabolism;Digestive system;Global and overview maps	4.05103497634655
Unigene8157_All	ko04977//Vitamin digestion and absorption	Organismal Systems	Digestive system	-1.95028447738363
CL117.Contig5_All	ko00520//Amino sugar and nucleotide sugar metabolism;ko01100//Metabolic pathways	Metabolism	Carbohydrate metabolism;Global and overview maps	3.36815803284739
CL89.Contig4_All	ko04013//MAPK signaling pathway - fly	Environmental Information Processing	Signal transduction	-4.01470416401005
CL572.Contig19_All	ko04080//Neuroactive ligand-receptor interaction;ko04974//Protein digestion and absorption;ko04972//Pancreatic secretion	Environmental Information Processing;Organismal Systems	Digestive system;Signaling molecules and interaction	1.94384275040002
Unigene928_All	ko04659//Th17 cell differentiation;ko04919//Thyroid hormone signaling pathway;ko04140//Autophagy - animal;ko04066//HIF-1 signaling pathway;ko04212//Longevity regulating pathway - worm;ko04137//Mitophagy - animal	Organismal Systems;Cellular Processes;Environmental Information Processing	Aging;Transport and catabolism;Endocrine system;Immune system;Signal transduction	2.635617438897
Unigene6693_All	ko04714//Thermogenesis;ko04066//HIF-1 signaling pathway;ko04150//mTOR signaling pathway;ko04910//Insulin signaling pathway;ko04371//Apelin signaling pathway;ko04151//PI3K-Akt signaling pathway;ko03010//Ribosome	Genetic Information Processing;Environmental Information Processing;Organismal Systems	Environmental adaptation;Translation;Signal transduction;Endocrine system	1.16605325127261
CL473.Contig2_All	ko04974//Protein digestion and absorption	Organismal Systems	Digestive system	-0.938856081524096
Unigene10819_All	ko04972//Pancreatic secretion;ko04974//Protein digestion and absorption;ko04080//Neuroactive ligand-receptor interaction	Environmental Information Processing;Organismal Systems	Signaling molecules and interaction;Digestive system	2.2190369861255
CL1093.Contig2_All	ko04623//Cytosolic DNA-sensing pathway	Organismal Systems	Immune system	-1.57915494297992
CL1057.Contig8_All	ko03320//PPAR signaling pathway;ko00071//Fatty acid degradation;ko04152//AMPK signaling pathway;ko01212//Fatty acid metabolism;ko04920//Adipocytokine signaling pathway;ko04714//Thermogenesis;ko04922//Glucagon signaling pathway	Metabolism;Organismal Systems;Environmental Information Processing	Global and overview maps;Signal transduction;Lipid metabolism;Environmental adaptation;Endocrine system	1.80441771232523
CL783.Contig4_All	ko00561//Glycerolipid metabolism;ko04972//Pancreatic secretion;ko04975//Fat digestion and absorption;ko04977//Vitamin digestion and absorption;ko01100//Metabolic pathways	Metabolism;Organismal Systems	Global and overview maps;Digestive system;Lipid metabolism	1.82316122702724
CL1057.Contig1_All	ko04714//Thermogenesis;ko04920//Adipocytokine signaling pathway;ko04922//Glucagon signaling pathway;ko04152//AMPK signaling pathway;ko03320//PPAR signaling pathway;ko00071//Fatty acid degradation;ko01212//Fatty acid metabolism	Environmental Information Processing;Organismal Systems;Metabolism	Environmental adaptation;Signal transduction;Lipid metabolism;Global and overview maps;Endocrine system	1.40188875863485
CL117.Contig7_All	ko01100//Metabolic pathways;ko00520//Amino sugar and nucleotide sugar metabolism	Metabolism	Carbohydrate metabolism;Global and overview maps	4.8430769183154
Unigene8018_All	ko04925//Aldosterone synthesis and secretion;ko04723//Retrograde endocannabinoid signaling;ko04745//Phototransduction - fly	Organismal Systems	Sensory system;Nervous system;Endocrine system	1.26923825736104
Unigene3661_All	ko04391//Hippo signaling pathway - fly	Environmental Information Processing	Signal transduction	-1.84002280295738
CL343.Contig1_All	ko00052//Galactose metabolism;ko01100//Metabolic pathways;ko04142//Lysosome;ko04141//Protein processing in endoplasmic reticulum;ko00510//N-Glycan biosynthesis;ko00500//Starch and sucrose metabolism	Genetic Information Processing;Metabolism;Cellular Processes	Transport and catabolism;Global and overview maps;Glycan biosynthesis and metabolism;Carbohydrate metabolism;Folding, sorting and degradation	-1.60695106127674
CL427.Contig4_All	ko04621//NOD-like receptor signaling pathway;ko03022//Basal transcription factors	Organismal Systems;Genetic Information Processing	Transcription;Immune system	1.12518655791591
CL86.Contig6_All	ko04261//Adrenergic signaling in cardiomyocytes;ko04260//Cardiac muscle contraction	Organismal Systems	Circulatory system	-2.11729795538525
CL1232.Contig1_All	ko01100//Metabolic pathways	Metabolism	Global and overview maps	2.84743168752884
Unigene4606_All	ko00980//Metabolism of xenobiotics by cytochrome P450;ko00040//Pentose and glucuronate interconversions;ko00983//Drug metabolism - other enzymes;ko00140//Steroid hormone biosynthesis;ko00982//Drug metabolism - cytochrome P450;ko00830//Retinol metabolism;ko00860//Porphyrin and chlorophyll metabolism;ko01100//Metabolic pathways;ko00053//Ascorbate and aldarate metabolism	Metabolism	Metabolism of cofactors and vitamins;Lipid metabolism;Carbohydrate metabolism;Global and overview maps;Xenobiotics biodegradation and metabolism	-0.986746412151864
CL379.Contig2_All	ko04218//Cellular senescence;ko04110//Cell cycle;ko04010//MAPK signaling pathway;ko04210//Apoptosis;ko04115//p53 signaling pathway;ko04068//FoxO signaling pathway	Environmental Information Processing;Cellular Processes	Signal transduction;Cell growth and death	1.2883831507843
Unigene3126_All	ko03010//Ribosome	Genetic Information Processing	Translation	1.14395872197444
Unigene6945_All	ko01212//Fatty acid metabolism;ko00061//Fatty acid biosynthesis;ko04910//Insulin signaling pathway;ko04152//AMPK signaling pathway;ko01100//Metabolic pathways	Environmental Information Processing;Organismal Systems;Metabolism	Signal transduction;Global and overview maps;Lipid metabolism;Endocrine system	2.04472459769464
CL1983.Contig1_All	ko04080//Neuroactive ligand-receptor interaction;ko04730//Long-term depression	Organismal Systems;Environmental Information Processing	Nervous system;Signaling molecules and interaction	-1.27045330640186
CL572.Contig15_All	ko04974//Protein digestion and absorption;ko04080//Neuroactive ligand-receptor interaction;ko04972//Pancreatic secretion	Environmental Information Processing;Organismal Systems	Signaling molecules and interaction;Digestive system	2.17512732076206
CL1243.Contig2_All	ko00270//Cysteine and methionine metabolism;ko01100//Metabolic pathways	Metabolism	Amino acid metabolism;Global and overview maps	1.82024415844699
Unigene8383_All	ko03010//Ribosome	Genetic Information Processing	Translation	1.32802215280597
CL807.Contig2_All	ko04921//Oxytocin signaling pathway;ko04010//MAPK signaling pathway;ko04261//Adrenergic signaling in cardiomyocytes;ko04919//Thyroid hormone signaling pathway;ko04260//Cardiac muscle contraction	Environmental Information Processing;Organismal Systems	Circulatory system;Endocrine system;Signal transduction	2.29738233329614
Unigene4849_All	ko04142//Lysosome;ko04140//Autophagy - animal;ko04210//Apoptosis;ko04145//Phagosome;ko04612//Antigen processing and presentation	Organismal Systems;Cellular Processes	Immune system;Transport and catabolism;Cell growth and death	1.59722640668083
Unigene4670_All	ko01100//Metabolic pathways;ko04977//Vitamin digestion and absorption;ko00770//Pantothenate and CoA biosynthesis;ko00780//Biotin metabolism	Metabolism;Organismal Systems	Digestive system;Metabolism of cofactors and vitamins;Global and overview maps	-2.02383632959582
CL1119.Contig2_All	ko04130//SNARE interactions in vesicular transport;ko04962//Vasopressin-regulated water reabsorption	Genetic Information Processing;Organismal Systems	Excretory system;Folding, sorting and degradation	1.01370178772957
CL1639.Contig1_All	ko00981//Insect hormone biosynthesis	Metabolism	Metabolism of terpenoids and polyketides	1.29713023880763
CL1432.Contig1_All	ko04014//Ras signaling pathway	Environmental Information Processing	Signal transduction	3.16419664734057
CL663.Contig1_All	ko00500//Starch and sucrose metabolism;ko01100//Metabolic pathways;ko00052//Galactose metabolism	Metabolism	Carbohydrate metabolism;Global and overview maps	1.20809395826828
Unigene6485_All	ko02010//ABC transporters;ko04976//Bile secretion	Organismal Systems;Environmental Information Processing	Membrane transport;Digestive system	-1.53344154461948
CL901.Contig1_All	ko04640//Hematopoietic cell lineage	Organismal Systems	Immune system	2.23487022902497
Unigene298_All	ko03010//Ribosome	Genetic Information Processing	Translation	1.18510894602013
Unigene5642_All	ko03010//Ribosome	Genetic Information Processing	Translation	1.13030272568646
CL492.Contig5_All	ko04390//Hippo signaling pathway;ko04015//Rap1 signaling pathway;ko04810//Regulation of actin cytoskeleton;ko04611//Platelet activation;ko04919//Thyroid hormone signaling pathway;ko04714//Thermogenesis;ko04670//Leukocyte transendothelial migration;ko04391//Hippo signaling pathway - fly;ko04510//Focal adhesion;ko04745//Phototransduction - fly;ko04921//Oxytocin signaling pathway;ko04520//Adherens j…	Organismal Systems;Environmental Information Processing;Cellular Processes	Endocrine system;Cellular community - eukaryotes;Signal transduction;Environmental adaptation;Sensory system;Transport and catabolism;Immune system;Cell growth and death;Cell motility	-1.84706648650828
Unigene3166_All	ko04210//Apoptosis;ko04142//Lysosome	Cellular Processes	Cell growth and death;Transport and catabolism	1.31005533128576
CL572.Contig9_All	ko04080//Neuroactive ligand-receptor interaction;ko04974//Protein digestion and absorption;ko04972//Pancreatic secretion	Environmental Information Processing;Organismal Systems	Digestive system;Signaling molecules and interaction	2.04025798090609
CL1642.Contig2_All	ko00790//Folate biosynthesis;ko00730//Thiamine metabolism;ko01100//Metabolic pathways	Metabolism	Global and overview maps;Metabolism of cofactors and vitamins	1.06872400386377
CL1094.Contig1_All	ko00280//Valine, leucine and isoleucine degradation;ko00053//Ascorbate and aldarate metabolism;ko00981//Insect hormone biosynthesis;ko00340//Histidine metabolism;ko00410//beta-Alanine metabolism;ko00330//Arginine and proline metabolism;ko00380//Tryptophan metabolism;ko01100//Metabolic pathways;ko00010//Glycolysis / Gluconeogenesis;ko00071//Fatty acid degradation;ko00620//Pyruvate metabolism;ko005…	Metabolism	Lipid metabolism;Global and overview maps;Metabolism of other amino acids;Metabolism of terpenoids and polyketides;Amino acid metabolism;Carbohydrate metabolism	-1.27597454702942
Unigene7439_All	ko04217//Necroptosis	Cellular Processes	Cell growth and death	3.12324145256835
CL1533.Contig1_All	ko04141//Protein processing in endoplasmic reticulum;ko04918//Thyroid hormone synthesis;ko03060//Protein export	Organismal Systems;Genetic Information Processing	Folding, sorting and degradation;Endocrine system	-1.53041687321393
CL1034.Contig2_All	ko03010//Ribosome	Genetic Information Processing	Translation	1.140464116776
CL249.Contig15_All	ko04926//Relaxin signaling pathway;ko04974//Protein digestion and absorption;ko04657//IL-17 signaling pathway;ko04510//Focal adhesion;ko04512//ECM-receptor interaction;ko04151//PI3K-Akt signaling pathway	Cellular Processes;Organismal Systems;Environmental Information Processing	Cellular community - eukaryotes;Digestive system;Signaling molecules and interaction;Signal transduction;Endocrine system;Immune system	2.74568114619993
CL829.Contig3_All	ko04216//Ferroptosis;ko04142//Lysosome;ko04978//Mineral absorption	Organismal Systems;Cellular Processes	Transport and catabolism;Cell growth and death;Digestive system	3.45186574308463
CL572.Contig13_All	ko04080//Neuroactive ligand-receptor interaction;ko04974//Protein digestion and absorption;ko04972//Pancreatic secretion	Organismal Systems;Environmental Information Processing	Digestive system;Signaling molecules and interaction	2.02844365837104
CL210.Contig7_All	ko04120//Ubiquitin mediated proteolysis;ko04310//Wnt signaling pathway;ko04013//MAPK signaling pathway - fly;ko04115//p53 signaling pathway	Cellular Processes;Environmental Information Processing;Genetic Information Processing	Signal transduction;Folding, sorting and degradation;Cell growth and death	2.20177551203506
Unigene6538_All	ko03010//Ribosome	Genetic Information Processing	Translation	1.06892510508583
CL1257.Contig2_All	ko04977//Vitamin digestion and absorption;ko04972//Pancreatic secretion;ko04975//Fat digestion and absorption;ko00561//Glycerolipid metabolism;ko01100//Metabolic pathways	Organismal Systems;Metabolism	Digestive system;Global and overview maps;Lipid metabolism	1.77474774992314
Unigene7475_All	ko03010//Ribosome	Genetic Information Processing	Translation	2.15416918074343
Unigene3919_All	ko04130//SNARE interactions in vesicular transport	Genetic Information Processing	Folding, sorting and degradation	1.66411346754181
Unigene4697_All	ko00520//Amino sugar and nucleotide sugar metabolism;ko01100//Metabolic pathways	Metabolism	Carbohydrate metabolism;Global and overview maps	-1.50735147365879
CL1224.Contig3_All	ko04144//Endocytosis;ko04391//Hippo signaling pathway - fly;ko04142//Lysosome;ko04630//Jak-STAT signaling pathway	Cellular Processes;Environmental Information Processing	Transport and catabolism;Signal transduction	1.6039213425254
Unigene7572_All	ko03440//Homologous recombination;ko03460//Fanconi anemia pathway	Genetic Information Processing	Replication and repair	1.2361521054681
CL1810.Contig1_All	ko04512//ECM-receptor interaction	Environmental Information Processing	Signaling molecules and interaction	-4.29892684244039
CL1810.Contig3_All	ko04512//ECM-receptor interaction	Environmental Information Processing	Signaling molecules and interaction	-2.7057863836561
Unigene4944_All	ko03010//Ribosome	Genetic Information Processing	Translation	1.01831844497301
Unigene1633_All	ko00520//Amino sugar and nucleotide sugar metabolism;ko04910//Insulin signaling pathway;ko00061//Fatty acid biosynthesis;ko04152//AMPK signaling pathway;ko01100//Metabolic pathways;ko01212//Fatty acid metabolism;ko04714//Thermogenesis	Environmental Information Processing;Metabolism;Organismal Systems	Carbohydrate metabolism;Environmental adaptation;Signal transduction;Global and overview maps;Lipid metabolism;Endocrine system	2.8919936325738
Unigene959_All	ko04520//Adherens junction;ko04310//Wnt signaling pathway;ko03008//Ribosome biogenesis in eukaryotes;ko04137//Mitophagy - animal;ko04064//NF-kappa B signaling pathway	Cellular Processes;Genetic Information Processing;Environmental Information Processing	Signal transduction;Transport and catabolism;Cellular community - eukaryotes;Translation	-1.14713538855208
CL1380.Contig1_All	ko01200//Carbon metabolism;ko04964//Proximal tubule bicarbonate reclamation;ko04217//Necroptosis;ko00220//Arginine biosynthesis;ko00910//Nitrogen metabolism;ko01100//Metabolic pathways;ko00471//D-Glutamine and D-glutamate metabolism;ko00250//Alanine, aspartate and glutamate metabolism	Organismal Systems;Metabolism;Cellular Processes	Metabolism of other amino acids;Amino acid metabolism;Excretory system;Global and overview maps;Energy metabolism;Cell growth and death	-1.25599913176568
Unigene6697_All	ko04972//Pancreatic secretion;ko04080//Neuroactive ligand-receptor interaction;ko04974//Protein digestion and absorption	Organismal Systems;Environmental Information Processing	Signaling molecules and interaction;Digestive system	1.34205549282796
Unigene4814_All	ko04010//MAPK signaling pathway	Environmental Information Processing	Signal transduction	0.989002111887816
CL572.Contig16_All	ko04972//Pancreatic secretion;ko04080//Neuroactive ligand-receptor interaction;ko04974//Protein digestion and absorption	Environmental Information Processing;Organismal Systems	Signaling molecules and interaction;Digestive system	1.45692557128531
CL1366.Contig2_All	ko00900//Terpenoid backbone biosynthesis	Metabolism	Metabolism of terpenoids and polyketides	0.871913772055599
CL1905.Contig2_All	ko01100//Metabolic pathways	Metabolism	Global and overview maps	1.43912814723369
CL1892.Contig2_All	ko04320//Dorso-ventral axis formation;ko04013//MAPK signaling pathway - fly;ko04214//Apoptosis - fly	Cellular Processes;Environmental Information Processing;Organismal Systems	Signal transduction;Development;Cell growth and death	1.38075420843856
Unigene8313_All	ko04974//Protein digestion and absorption;ko04972//Pancreatic secretion;ko04080//Neuroactive ligand-receptor interaction	Environmental Information Processing;Organismal Systems	Digestive system;Signaling molecules and interaction	1.92751929919248
CL772.Contig1_All	ko04141//Protein processing in endoplasmic reticulum	Genetic Information Processing	Folding, sorting and degradation	-0.801704276876217
Unigene10809_All	ko04910//Insulin signaling pathway	Organismal Systems	Endocrine system	2.79079824992979
Unigene308_All	ko04979//Cholesterol metabolism;ko04142//Lysosome	Cellular Processes;Organismal Systems	Digestive system;Transport and catabolism	-0.940859354925999
Unigene2233_All	ko03010//Ribosome	Genetic Information Processing	Translation	1.27347492707273
CL572.Contig6_All	ko04972//Pancreatic secretion;ko04974//Protein digestion and absorption;ko04080//Neuroactive ligand-receptor interaction	Environmental Information Processing;Organismal Systems	Signaling molecules and interaction;Digestive system	1.4402521516263
CL1811.Contig1_All	ko03010//Ribosome	Genetic Information Processing	Translation	1.17371196975739
Unigene516_All	ko03010//Ribosome	Genetic Information Processing	Translation	1.30698518798089
CL643.Contig3_All	ko04120//Ubiquitin mediated proteolysis;ko04215//Apoptosis - multiple species	Cellular Processes;Genetic Information Processing	Cell growth and death;Folding, sorting and degradation	1.54064895413493
CL1533.Contig2_All	ko04141//Protein processing in endoplasmic reticulum;ko03060//Protein export;ko04918//Thyroid hormone synthesis	Organismal Systems;Genetic Information Processing	Endocrine system;Folding, sorting and degradation	-1.30174783899022
Unigene5815_All	ko03010//Ribosome	Genetic Information Processing	Translation	-1.06590217277157
Unigene4007_All	ko04625//C-type lectin receptor signaling pathway;ko04145//Phagosome	Organismal Systems;Cellular Processes	Transport and catabolism;Immune system	1.42418884199783
Unigene5062_All	ko04926//Relaxin signaling pathway;ko04512//ECM-receptor interaction;ko04510//Focal adhesion;ko04151//PI3K-Akt signaling pathway;ko04974//Protein digestion and absorption	Cellular Processes;Organismal Systems;Environmental Information Processing	Cellular community - eukaryotes;Signaling molecules and interaction;Endocrine system;Signal transduction;Digestive system	-1.70068394418237
Unigene2988_All	ko04140//Autophagy - animal;ko04910//Insulin signaling pathway;ko04152//AMPK signaling pathway;ko04920//Adipocytokine signaling pathway;ko04212//Longevity regulating pathway - worm;ko04923//Regulation of lipolysis in adipocytes;ko04150//mTOR signaling pathway;ko04068//FoxO signaling pathway;ko04213//Longevity regulating pathway - multiple species;ko04211//Longevity regulating pathway;ko04022//cGM…	Organismal Systems;Environmental Information Processing;Cellular Processes	Excretory system;Signal transduction;Endocrine system;Nervous system;Aging;Transport and catabolism	1.13409161522237
Unigene2979_All	ko04141//Protein processing in endoplasmic reticulum	Genetic Information Processing	Folding, sorting and degradation	-0.857026776681258
Unigene377_All	ko03040//Spliceosome;ko04714//Thermogenesis	Genetic Information Processing;Organismal Systems	Environmental adaptation;Transcription	1.5729074684238
Unigene611_All	ko01100//Metabolic pathways;ko00590//Arachidonic acid metabolism	Metabolism	Lipid metabolism;Global and overview maps	2.90388380203657
Unigene3226_All	ko04979//Cholesterol metabolism;ko04142//Lysosome;ko00100//Steroid biosynthesis	Metabolism;Organismal Systems;Cellular Processes	Lipid metabolism;Digestive system;Transport and catabolism	1.63425903547373
CL572.Contig22_All	ko04972//Pancreatic secretion;ko04974//Protein digestion and absorption;ko04080//Neuroactive ligand-receptor interaction	Environmental Information Processing;Organismal Systems	Digestive system;Signaling molecules and interaction	1.27595768436467
Unigene3247_All	ko04977//Vitamin digestion and absorption;ko04145//Phagosome;ko04976//Bile secretion;ko04927//Cortisol synthesis and secretion;ko04925//Aldosterone synthesis and secretion;ko04979//Cholesterol metabolism;ko04975//Fat digestion and absorption;ko04913//Ovarian steroidogenesis	Cellular Processes;Organismal Systems	Endocrine system;Transport and catabolism;Digestive system	-1.38115360879393
CL585.Contig1_All	ko00511//Other glycan degradation;ko04142//Lysosome	Metabolism;Cellular Processes	Glycan biosynthesis and metabolism;Transport and catabolism	-1.86702211627177
CL620.Contig2_All	ko04141//Protein processing in endoplasmic reticulum	Genetic Information Processing	Folding, sorting and degradation	-1.86399007617007
CL1447.Contig1_All	ko00230//Purine metabolism;ko00240//Pyrimidine metabolism	Metabolism	Nucleotide metabolism	-0.989104944648969
CL105.Contig8_All	ko00040//Pentose and glucuronate interconversions;ko00830//Retinol metabolism;ko00980//Metabolism of xenobiotics by cytochrome P450;ko01100//Metabolic pathways;ko00140//Steroid hormone biosynthesis;ko00983//Drug metabolism - other enzymes;ko00982//Drug metabolism - cytochrome P450;ko00860//Porphyrin and chlorophyll metabolism;ko00053//Ascorbate and aldarate metabolism	Metabolism	Global and overview maps;Xenobiotics biodegradation and metabolism;Carbohydrate metabolism;Lipid metabolism;Metabolism of cofactors and vitamins	0.92925153598156
CL301.Contig2_All	ko04141//Protein processing in endoplasmic reticulum;ko04145//Phagosome;ko04612//Antigen processing and presentation	Cellular Processes;Genetic Information Processing;Organismal Systems	Folding, sorting and degradation;Transport and catabolism;Immune system	-2.40329911842294
CL1408.Contig1_All	ko04015//Rap1 signaling pathway;ko04010//MAPK signaling pathway;ko04512//ECM-receptor interaction;ko04066//HIF-1 signaling pathway;ko04151//PI3K-Akt signaling pathway;ko04510//Focal adhesion;ko04014//Ras signaling pathway	Cellular Processes;Environmental Information Processing	Signaling molecules and interaction;Signal transduction;Cellular community - eukaryotes	1.84089722555184
CL1070.Contig2_All	ko00970//Aminoacyl-tRNA biosynthesis	Genetic Information Processing	Translation	2.07183788404529
Unigene3006_All	ko00520//Amino sugar and nucleotide sugar metabolism;ko00500//Starch and sucrose metabolism;ko00010//Glycolysis / Gluconeogenesis;ko00052//Galactose metabolism;ko00030//Pentose phosphate pathway;ko00230//Purine metabolism;ko01100//Metabolic pathways	Metabolism	Nucleotide metabolism;Carbohydrate metabolism;Global and overview maps	-0.868184167115246
CL195.Contig2_All	ko04978//Mineral absorption	Organismal Systems	Digestive system	-1.75971990727398
CL1232.Contig2_All	ko01100//Metabolic pathways	Metabolism	Global and overview maps	2.55297909812105
CL117.Contig9_All	ko00520//Amino sugar and nucleotide sugar metabolism;ko01100//Metabolic pathways	Metabolism	Global and overview maps;Carbohydrate metabolism	2.60269747324782
Unigene6702_All	ko03010//Ribosome	Genetic Information Processing	Translation	1.12589174386271
CL859.Contig3_All	ko03010//Ribosome	Genetic Information Processing	Translation	0.902575152845191
Unigene2337_All	ko04974//Protein digestion and absorption;ko04972//Pancreatic secretion;ko04080//Neuroactive ligand-receptor interaction	Environmental Information Processing;Organismal Systems	Digestive system;Signaling molecules and interaction	1.09155688579469
CL631.Contig1_All	ko00500//Starch and sucrose metabolism;ko01100//Metabolic pathways	Metabolism	Global and overview maps;Carbohydrate metabolism	-1.28392031649576
CL262.Contig2_All	ko02010//ABC transporters;ko04024//cAMP signaling pathway;ko04976//Bile secretion	Organismal Systems;Environmental Information Processing	Membrane transport;Digestive system;Signal transduction	-1.11015649028774
Unigene391_All	ko04391//Hippo signaling pathway - fly	Environmental Information Processing	Signal transduction	1.60132370838071
CL572.Contig10_All	ko04080//Neuroactive ligand-receptor interaction;ko04972//Pancreatic secretion;ko04974//Protein digestion and absorption	Environmental Information Processing;Organismal Systems	Digestive system;Signaling molecules and interaction	2.12281239467263
CL1173.Contig2_All	ko04146//Peroxisome;ko03320//PPAR signaling pathway;ko01212//Fatty acid metabolism;ko04216//Ferroptosis;ko01100//Metabolic pathways;ko00071//Fatty acid degradation;ko04714//Thermogenesis;ko00061//Fatty acid biosynthesis;ko04920//Adipocytokine signaling pathway	Organismal Systems;Metabolism;Cellular Processes	Lipid metabolism;Transport and catabolism;Environmental adaptation;Global and overview maps;Cell growth and death;Endocrine system	-0.811398721342294
Unigene1403_All	ko04714//Thermogenesis;ko01100//Metabolic pathways;ko00190//Oxidative phosphorylation	Organismal Systems;Metabolism	Energy metabolism;Environmental adaptation;Global and overview maps	-0.917155142490984
Unigene7262_All	ko03013//RNA transport	Genetic Information Processing	Translation	2.51846756658108
CL1975.Contig6_All	ko03460//Fanconi anemia pathway;ko03420//Nucleotide excision repair	Genetic Information Processing	Replication and repair	-1.18362538863535
Unigene887_All	ko04110//Cell cycle;ko04350//TGF-beta signaling pathway;ko04659//Th17 cell differentiation;ko04371//Apelin signaling pathway;ko04550//Signaling pathways regulating pluripotency of stem cells;ko04310//Wnt signaling pathway;ko04390//Hippo signaling pathway;ko04520//Adherens junction;ko04068//FoxO signaling pathway	Cellular Processes;Organismal Systems;Environmental Information Processing	Signal transduction;Cell growth and death;Immune system;Cellular community - eukaryotes	1.30816009954125
CL427.Contig1_All	ko03022//Basal transcription factors;ko04621//NOD-like receptor signaling pathway	Genetic Information Processing;Organismal Systems	Immune system;Transcription	-1.01564287714004
Unigene10367_All	ko04530//Tight junction;ko04145//Phagosome;ko04210//Apoptosis;ko04540//Gap junction	Cellular Processes	Cell growth and death;Transport and catabolism;Cellular community - eukaryotes	3.65604938465973
CL1740.Contig2_All	ko04624//Toll and Imd signaling pathway	Organismal Systems	Immune system	2.21482416242497
CL1935.Contig2_All	ko04140//Autophagy - animal	Cellular Processes	Transport and catabolism	2.58913698679596
Unigene8102_All	ko01100//Metabolic pathways;ko00670//One carbon pool by folate	Metabolism	Global and overview maps;Metabolism of cofactors and vitamins	-1.14821994117366
CL370.Contig1_All	ko04013//MAPK signaling pathway - fly	Environmental Information Processing	Signal transduction	-2.15320809254519
CL572.Contig3_All	ko04080//Neuroactive ligand-receptor interaction;ko04974//Protein digestion and absorption;ko04972//Pancreatic secretion	Organismal Systems;Environmental Information Processing	Signaling molecules and interaction;Digestive system	1.35833804777498
Unigene2280_All	ko03008//Ribosome biogenesis in eukaryotes	Genetic Information Processing	Translation	1.2551880108782
Unigene1307_All	ko03010//Ribosome	Genetic Information Processing	Translation	1.27009439461585
Unigene5740_All	ko04141//Protein processing in endoplasmic reticulum	Genetic Information Processing	Folding, sorting and degradation	-0.746074022912624
Unigene6813_All	ko00140//Steroid hormone biosynthesis	Metabolism	Lipid metabolism	2.22878151451754
Unigene2136_All	ko03010//Ribosome	Genetic Information Processing	Translation	1.22380986158816
Unigene2234_All	ko03010//Ribosome	Genetic Information Processing	Translation	1.32626854373633
CL752.Contig1_All	ko04213//Longevity regulating pathway - multiple species;ko03013//RNA transport	Organismal Systems;Genetic Information Processing	Translation;Aging	1.30046275961749
CL499.Contig1_All	ko04310//Wnt signaling pathway;ko04330//Notch signaling pathway	Environmental Information Processing	Signal transduction	-0.963551296140977
CL1067.Contig2_All	ko04920//Adipocytokine signaling pathway;ko00061//Fatty acid biosynthesis;ko04216//Ferroptosis;ko00071//Fatty acid degradation;ko01100//Metabolic pathways;ko04146//Peroxisome;ko03320//PPAR signaling pathway;ko01212//Fatty acid metabolism;ko04714//Thermogenesis	Organismal Systems;Metabolism;Cellular Processes	Cell growth and death;Global and overview maps;Lipid metabolism;Transport and catabolism;Environmental adaptation;Endocrine system	-1.36433496585978
Unigene4432_All	ko04510//Focal adhesion;ko04611//Platelet activation;ko04974//Protein digestion and absorption;ko04151//PI3K-Akt signaling pathway;ko04512//ECM-receptor interaction;ko04926//Relaxin signaling pathway	Organismal Systems;Cellular Processes;Environmental Information Processing	Endocrine system;Immune system;Cellular community - eukaryotes;Signal transduction;Digestive system;Signaling molecules and interaction	2.83077291124819
Unigene3861_All	ko04261//Adrenergic signaling in cardiomyocytes;ko04260//Cardiac muscle contraction	Organismal Systems	Circulatory system	-1.41411602677595
CL113.Contig2_All	ko04972//Pancreatic secretion;ko04974//Protein digestion and absorption;ko04080//Neuroactive ligand-receptor interaction	Environmental Information Processing;Organismal Systems	Digestive system;Signaling molecules and interaction	1.22043238269501
CL492.Contig12_All	ko04810//Regulation of actin cytoskeleton;ko04670//Leukocyte transendothelial migration;ko04510//Focal adhesion;ko04015//Rap1 signaling pathway;ko04745//Phototransduction - fly;ko04391//Hippo signaling pathway - fly;ko04530//Tight junction;ko04520//Adherens junction;ko04611//Platelet activation;ko04210//Apoptosis;ko04390//Hippo signaling pathway;ko04921//Oxytocin signaling pathway;ko04919//Thyroi…	Environmental Information Processing;Organismal Systems;Cellular Processes	Cell motility;Cell growth and death;Environmental adaptation;Transport and catabolism;Immune system;Cellular community - eukaryotes;Sensory system;Signal transduction;Endocrine system	-1.63434125338485
CL1132.Contig2_All	ko04142//Lysosome;ko04979//Cholesterol metabolism	Organismal Systems;Cellular Processes	Digestive system;Transport and catabolism	1.47763953202155
Unigene393_All	ko03010//Ribosome	Genetic Information Processing	Translation	1.05051267330062
Unigene6766_All	ko04624//Toll and Imd signaling pathway	Organismal Systems	Immune system	-2.30466557724483
CL720.Contig5_All	ko04370//VEGF signaling pathway;ko04062//Chemokine signaling pathway;ko04810//Regulation of actin cytoskeleton;ko04670//Leukocyte transendothelial migration;ko04510//Focal adhesion	Cellular Processes;Organismal Systems;Environmental Information Processing	Cellular community - eukaryotes;Signal transduction;Cell motility;Immune system	-1.60586797009197
CL1609.Contig1_All	ko04142//Lysosome;ko00511//Other glycan degradation	Cellular Processes;Metabolism	Glycan biosynthesis and metabolism;Transport and catabolism	-1.25823862835158
CL1232.Contig3_All	ko01100//Metabolic pathways	Metabolism	Global and overview maps	2.3230856389127
CL572.Contig8_All	ko04080//Neuroactive ligand-receptor interaction;ko04972//Pancreatic secretion;ko04974//Protein digestion and absorption	Environmental Information Processing;Organismal Systems	Digestive system;Signaling molecules and interaction	1.66019128332415
CL143.Contig6_All	ko04711//Circadian rhythm - fly	Organismal Systems	Environmental adaptation	-1.02656373121152
CL556.Contig3_All	ko04151//PI3K-Akt signaling pathway;ko04964//Proximal tubule bicarbonate reclamation;ko04910//Insulin signaling pathway;ko03320//PPAR signaling pathway;ko00620//Pyruvate metabolism;ko04068//FoxO signaling pathway;ko01100//Metabolic pathways;ko04920//Adipocytokine signaling pathway;ko00010//Glycolysis / Gluconeogenesis;ko04152//AMPK signaling pathway;ko00020//Citrate cycle (TCA cycle);ko04922//Glu…	Environmental Information Processing;Organismal Systems;Metabolism	Excretory system;Signal transduction;Carbohydrate metabolism;Endocrine system;Global and overview maps	1.12841570347899
CL859.Contig2_All	ko03010//Ribosome	Genetic Information Processing	Translation	0.947163969561882
CL572.Contig2_All	ko04080//Neuroactive ligand-receptor interaction;ko04974//Protein digestion and absorption;ko04972//Pancreatic secretion	Environmental Information Processing;Organismal Systems	Digestive system;Signaling molecules and interaction	1.65076639911662
Unigene4219_All	ko03010//Ribosome	Genetic Information Processing	Translation	-1.89493775196132
CL257.Contig2_All	ko04260//Cardiac muscle contraction;ko04261//Adrenergic signaling in cardiomyocytes	Organismal Systems	Circulatory system	-2.16668401984568
CL933.Contig2_All	ko00280//Valine, leucine and isoleucine degradation;ko00270//Cysteine and methionine metabolism;ko00290//Valine, leucine and isoleucine biosynthesis;ko00770//Pantothenate and CoA biosynthesis;ko01230//Biosynthesis of amino acids;ko01210//2-Oxocarboxylic acid metabolism;ko01100//Metabolic pathways	Metabolism	Amino acid metabolism;Metabolism of cofactors and vitamins;Global and overview maps	2.31433942840203
Unigene3479_All	ko03040//Spliceosome	Genetic Information Processing	Transcription	1.69098978684953
Unigene6898_All	ko04657//IL-17 signaling pathway	Organismal Systems	Immune system	-3.82226937859928
CL214.Contig2_All	ko03040//Spliceosome	Genetic Information Processing	Transcription	2.06269874983455
CL772.Contig2_All	ko04141//Protein processing in endoplasmic reticulum	Genetic Information Processing	Folding, sorting and degradation	-1.05081712621574
Unigene7909_All	ko04080//Neuroactive ligand-receptor interaction;ko04972//Pancreatic secretion;ko04974//Protein digestion and absorption	Environmental Information Processing;Organismal Systems	Digestive system;Signaling molecules and interaction	2.37050172126059
Unigene8480_All	ko03010//Ribosome	Genetic Information Processing	Translation	1.07826770607499
CL1712.Contig1_All	ko04210//Apoptosis;ko04142//Lysosome;ko04924//Renin secretion;ko04621//NOD-like receptor signaling pathway;ko04612//Antigen processing and presentation;ko04140//Autophagy - animal	Organismal Systems;Cellular Processes	Immune system;Cell growth and death;Endocrine system;Transport and catabolism	-1.3749691247681
CL840.Contig2_All	ko04974//Protein digestion and absorption;ko04512//ECM-receptor interaction;ko04151//PI3K-Akt signaling pathway;ko04510//Focal adhesion;ko04144//Endocytosis;ko04926//Relaxin signaling pathway	Organismal Systems;Environmental Information Processing;Cellular Processes	Cellular community - eukaryotes;Digestive system;Signaling molecules and interaction;Signal transduction;Endocrine system;Transport and catabolism	-2.99581400737594
Unigene1364_All	ko04964//Proximal tubule bicarbonate reclamation	Organismal Systems	Excretory system	-0.81458295018849
Unigene10583_All	ko04218//Cellular senescence;ko04068//FoxO signaling pathway;ko04115//p53 signaling pathway;ko04110//Cell cycle;ko04914//Progesterone-mediated oocyte maturation;ko04114//Oocyte meiosis	Cellular Processes;Environmental Information Processing;Organismal Systems	Cell growth and death;Endocrine system;Signal transduction	2.45002565720954
CL1244.Contig1_All	ko01210//2-Oxocarboxylic acid metabolism;ko01200//Carbon metabolism;ko01230//Biosynthesis of amino acids;ko00020//Citrate cycle (TCA cycle);ko01100//Metabolic pathways	Metabolism	Carbohydrate metabolism;Global and overview maps	-0.849570019902488
Unigene2318_All	ko04310//Wnt signaling pathway	Environmental Information Processing	Signal transduction	1.31147860971984
CL582.Contig9_All	ko04392//Hippo signaling pathway - multiple species;ko04391//Hippo signaling pathway - fly	Environmental Information Processing	Signal transduction	7.18917671446304
Unigene3088_All	ko03010//Ribosome	Genetic Information Processing	Translation	1.26636339982206
CL998.Contig3_All	ko04512//ECM-receptor interaction;ko04510//Focal adhesion;ko04010//MAPK signaling pathway;ko04151//PI3K-Akt signaling pathway;ko04066//HIF-1 signaling pathway;ko04014//Ras signaling pathway;ko04015//Rap1 signaling pathway	Cellular Processes;Environmental Information Processing	Signal transduction;Signaling molecules and interaction;Cellular community - eukaryotes	2.38026527009498
CL1974.Contig2_All	ko04217//Necroptosis;ko04144//Endocytosis	Cellular Processes	Transport and catabolism;Cell growth and death	1.18476998717904
CL961.Contig2_All	ko04512//ECM-receptor interaction;ko04151//PI3K-Akt signaling pathway;ko04014//Ras signaling pathway;ko04010//MAPK signaling pathway;ko04066//HIF-1 signaling pathway;ko04015//Rap1 signaling pathway;ko04510//Focal adhesion	Environmental Information Processing;Cellular Processes	Signaling molecules and interaction;Signal transduction;Cellular community - eukaryotes	1.54013285116673
Unigene7579_All	ko03010//Ribosome	Genetic Information Processing	Translation	1.16612754228584
CL546.Contig11_All	ko04115//p53 signaling pathway;ko04310//Wnt signaling pathway;ko04013//MAPK signaling pathway - fly;ko04120//Ubiquitin mediated proteolysis	Environmental Information Processing;Cellular Processes;Genetic Information Processing	Folding, sorting and degradation;Cell growth and death;Signal transduction	1.40389881547444
CL257.Contig1_All	ko04260//Cardiac muscle contraction;ko04261//Adrenergic signaling in cardiomyocytes	Organismal Systems	Circulatory system	-2.10854338623043
CL392.Contig4_All	ko00500//Starch and sucrose metabolism;ko01100//Metabolic pathways;ko00052//Galactose metabolism	Metabolism	Carbohydrate metabolism;Global and overview maps	1.72322257060054
Unigene405_All	ko03040//Spliceosome	Genetic Information Processing	Transcription	2.27244994701245
Unigene3778_All	ko03010//Ribosome	Genetic Information Processing	Translation	1.42426499493187
Unigene2328_All	ko03010//Ribosome	Genetic Information Processing	Translation	1.12850904993617
Unigene4434_All	ko01100//Metabolic pathways;ko04910//Insulin signaling pathway;ko01212//Fatty acid metabolism;ko04152//AMPK signaling pathway;ko00061//Fatty acid biosynthesis	Environmental Information Processing;Organismal Systems;Metabolism	Lipid metabolism;Signal transduction;Global and overview maps;Endocrine system	2.20204094800148
CL86.Contig5_All	ko04260//Cardiac muscle contraction;ko04261//Adrenergic signaling in cardiomyocytes	Organismal Systems	Circulatory system	-0.859777386039993
CL1487.Contig2_All	ko03015//mRNA surveillance pathway;ko03013//RNA transport;ko03040//Spliceosome	Genetic Information Processing	Transcription;Translation	1.57664946507872
CL1756.Contig1_All	ko00981//Insect hormone biosynthesis;ko00900//Terpenoid backbone biosynthesis	Metabolism	Metabolism of terpenoids and polyketides	-1.08806722965079
CL492.Contig11_All	ko04530//Tight junction;ko04714//Thermogenesis;ko04919//Thyroid hormone signaling pathway;ko04145//Phagosome;ko04921//Oxytocin signaling pathway;ko04670//Leukocyte transendothelial migration;ko04810//Regulation of actin cytoskeleton;ko04210//Apoptosis;ko04391//Hippo signaling pathway - fly;ko04390//Hippo signaling pathway;ko04611//Platelet activation;ko04510//Focal adhesion;ko04015//Rap1 signalin…	Organismal Systems;Cellular Processes;Environmental Information Processing	Cell growth and death;Transport and catabolism;Immune system;Endocrine system;Cellular community - eukaryotes;Sensory system;Cell motility;Signal transduction;Environmental adaptation	-2.29984696128387
Unigene5481_All	ko00100//Steroid biosynthesis;ko04142//Lysosome;ko04979//Cholesterol metabolism	Organismal Systems;Cellular Processes;Metabolism	Digestive system;Lipid metabolism;Transport and catabolism	1.91460363231393
CL783.Contig5_All	ko04972//Pancreatic secretion;ko04975//Fat digestion and absorption;ko01100//Metabolic pathways;ko00561//Glycerolipid metabolism;ko04977//Vitamin digestion and absorption	Organismal Systems;Metabolism	Lipid metabolism;Digestive system;Global and overview maps	3.12670078048381
CL315.Contig3_All	ko03320//PPAR signaling pathway	Organismal Systems	Endocrine system	-1.27183174148958
Unigene1331_All	ko03010//Ribosome	Genetic Information Processing	Translation	1.31427987782782
CL172.Contig1_All	ko00230//Purine metabolism	Metabolism	Nucleotide metabolism	-2.23187441984907
Unigene8390_All	ko04624//Toll and Imd signaling pathway	Organismal Systems	Immune system	1.1884712203873
CL1347.Contig2_All	ko04510//Focal adhesion;ko04512//ECM-receptor interaction;ko04926//Relaxin signaling pathway;ko04657//IL-17 signaling pathway;ko04151//PI3K-Akt signaling pathway;ko04974//Protein digestion and absorption	Cellular Processes;Organismal Systems;Environmental Information Processing	Signaling molecules and interaction;Digestive system;Signal transduction;Immune system;Cellular community - eukaryotes;Endocrine system	1.08375988103435
CL572.Contig11_All	ko04974//Protein digestion and absorption;ko04972//Pancreatic secretion;ko04080//Neuroactive ligand-receptor interaction	Environmental Information Processing;Organismal Systems	Digestive system;Signaling molecules and interaction	-1.19429100901602
Unigene458_All	ko00640//Propanoate metabolism;ko00410//beta-Alanine metabolism;ko01100//Metabolic pathways;ko00280//Valine, leucine and isoleucine degradation;ko04727//GABAergic synapse;ko00250//Alanine, aspartate and glutamate metabolism;ko00650//Butanoate metabolism	Metabolism;Organismal Systems	Amino acid metabolism;Carbohydrate metabolism;Nervous system;Global and overview maps;Metabolism of other amino acids	-1.32985541034211
CL791.Contig5_All	ko04624//Toll and Imd signaling pathway	Organismal Systems	Immune system	1.56001521168996
Unigene4820_All	ko03010//Ribosome	Genetic Information Processing	Translation	1.36398775575361
CL436.Contig1_All	ko00360//Phenylalanine metabolism;ko00130//Ubiquinone and other terpenoid-quinone biosynthesis;ko01100//Metabolic pathways	Metabolism	Metabolism of cofactors and vitamins;Amino acid metabolism;Global and overview maps	-1.91783718182624
Unigene6164_All	ko04013//MAPK signaling pathway - fly	Environmental Information Processing	Signal transduction	-1.6425511218612
CL1269.Contig2_All	ko01200//Carbon metabolism;ko01210//2-Oxocarboxylic acid metabolism;ko00220//Arginine biosynthesis;ko01100//Metabolic pathways;ko00250//Alanine, aspartate and glutamate metabolism;ko01230//Biosynthesis of amino acids	Metabolism	Amino acid metabolism;Global and overview maps	-0.84998549386803
CL117.Contig6_All	ko01100//Metabolic pathways;ko00520//Amino sugar and nucleotide sugar metabolism	Metabolism	Carbohydrate metabolism;Global and overview maps	3.24206031325703
Unigene5340_All	ko00052//Galactose metabolism;ko00500//Starch and sucrose metabolism;ko01100//Metabolic pathways	Metabolism	Global and overview maps;Carbohydrate metabolism	1.36257540627325
Unigene1374_All	ko03013//RNA transport;ko03015//mRNA surveillance pathway	Genetic Information Processing	Translation	-1.23333750518724
CL1979.Contig2_All	ko04141//Protein processing in endoplasmic reticulum	Genetic Information Processing	Folding, sorting and degradation	-1.14408853284881
CL494.Contig2_All	ko04141//Protein processing in endoplasmic reticulum	Genetic Information Processing	Folding, sorting and degradation	-1.19771293355627
Unigene5492_All	ko01212//Fatty acid metabolism;ko00071//Fatty acid degradation;ko04714//Thermogenesis;ko03320//PPAR signaling pathway	Organismal Systems;Metabolism	Global and overview maps;Endocrine system;Environmental adaptation;Lipid metabolism	-1.18121363320731
CL492.Contig4_All	ko04670//Leukocyte transendothelial migration;ko04810//Regulation of actin cytoskeleton;ko04919//Thyroid hormone signaling pathway;ko04745//Phototransduction - fly;ko04921//Oxytocin signaling pathway;ko04391//Hippo signaling pathway - fly;ko04510//Focal adhesion;ko04390//Hippo signaling pathway;ko04520//Adherens junction;ko04714//Thermogenesis;ko04145//Phagosome;ko04210//Apoptosis;ko04530//Tight …	Organismal Systems;Cellular Processes;Environmental Information Processing	Environmental adaptation;Transport and catabolism;Sensory system;Cell motility;Immune system;Cell growth and death;Signal transduction;Endocrine system;Cellular community - eukaryotes	-1.94664953766613
Unigene1404_All	ko00565//Ether lipid metabolism;ko04072//Phospholipase D signaling pathway;ko04666//Fc gamma R-mediated phagocytosis;ko04975//Fat digestion and absorption;ko00564//Glycerophospholipid metabolism;ko01100//Metabolic pathways;ko00600//Sphingolipid metabolism;ko00561//Glycerolipid metabolism	Environmental Information Processing;Metabolism;Organismal Systems	Immune system;Lipid metabolism;Signal transduction;Digestive system;Global and overview maps	1.22581718787605
CL473.Contig1_All	ko04974//Protein digestion and absorption	Organismal Systems	Digestive system	-0.925358468287803
CL907.Contig2_All	ko04978//Mineral absorption;ko00860//Porphyrin and chlorophyll metabolism;ko01100//Metabolic pathways	Metabolism;Organismal Systems	Global and overview maps;Metabolism of cofactors and vitamins;Digestive system	1.61455669071065
Unigene6876_All	ko04972//Pancreatic secretion;ko04974//Protein digestion and absorption;ko04080//Neuroactive ligand-receptor interaction	Environmental Information Processing;Organismal Systems	Signaling molecules and interaction;Digestive system	1.05644465660179
Unigene8446_All	ko00020//Citrate cycle (TCA cycle);ko01200//Carbon metabolism;ko01100//Metabolic pathways;ko01210//2-Oxocarboxylic acid metabolism;ko01230//Biosynthesis of amino acids;ko00630//Glyoxylate and dicarboxylate metabolism	Metabolism	Carbohydrate metabolism;Global and overview maps	-0.779891254576789
Unigene905_All	ko04013//MAPK signaling pathway - fly	Environmental Information Processing	Signal transduction	1.91648664900084
CL1109.Contig2_All	ko04142//Lysosome	Cellular Processes	Transport and catabolism	2.53000229306908
CL1787.Contig6_All	ko04140//Autophagy - animal	Cellular Processes	Transport and catabolism	-2.20088800977508
Unigene2152_All	ko04974//Protein digestion and absorption;ko04972//Pancreatic secretion;ko04080//Neuroactive ligand-receptor interaction	Organismal Systems;Environmental Information Processing	Signaling molecules and interaction;Digestive system	2.31743437022239
CL1464.Contig3_All	ko04261//Adrenergic signaling in cardiomyocytes;ko04024//cAMP signaling pathway;ko04260//Cardiac muscle contraction	Organismal Systems;Environmental Information Processing	Circulatory system;Signal transduction	-2.08251235966149
CL791.Contig3_All	ko04624//Toll and Imd signaling pathway	Organismal Systems	Immune system	2.11064287764251
CL230.Contig1_All	ko04360//Axon guidance	Organismal Systems	Development	-1.11284831376249
CL356.Contig2_All	ko04141//Protein processing in endoplasmic reticulum	Genetic Information Processing	Folding, sorting and degradation	-1.69380951243906
Unigene6694_All	ko03010//Ribosome	Genetic Information Processing	Translation	1.12331620795642
CL184.Contig1_All	ko04310//Wnt signaling pathway	Environmental Information Processing	Signal transduction	1.38043701585452
Unigene2176_All	ko03010//Ribosome	Genetic Information Processing	Translation	1.07206762852984
CL630.Contig4_All	ko00020//Citrate cycle (TCA cycle);ko00630//Glyoxylate and dicarboxylate metabolism;ko01200//Carbon metabolism;ko01230//Biosynthesis of amino acids;ko01100//Metabolic pathways;ko01210//2-Oxocarboxylic acid metabolism	Metabolism	Global and overview maps;Carbohydrate metabolism	-1.4731121369606
CL1907.Contig1_All	ko00072//Synthesis and degradation of ketone bodies;ko00650//Butanoate metabolism;ko00280//Valine, leucine and isoleucine degradation	Metabolism	Carbohydrate metabolism;Amino acid metabolism;Lipid metabolism	1.89945928844396
Unigene6536_All	ko03010//Ribosome	Genetic Information Processing	Translation	1.4275552883356
Unigene211_All	ko04214//Apoptosis - fly;ko04620//Toll-like receptor signaling pathway;ko04621//NOD-like receptor signaling pathway;ko04013//MAPK signaling pathway - fly;ko04657//IL-17 signaling pathway;ko04064//NF-kappa B signaling pathway;ko04010//MAPK signaling pathway;ko04624//Toll and Imd signaling pathway;ko04668//TNF signaling pathway;ko04380//Osteoclast differentiation	Environmental Information Processing;Cellular Processes;Organismal Systems	Cell growth and death;Immune system;Signal transduction;Development	0.754120869699123
Unigene4639_All	ko04977//Vitamin digestion and absorption;ko00561//Glycerolipid metabolism;ko01100//Metabolic pathways;ko00562//Inositol phosphate metabolism;ko04070//Phosphatidylinositol signaling system;ko04975//Fat digestion and absorption;ko04972//Pancreatic secretion	Organismal Systems;Metabolism;Environmental Information Processing	Digestive system;Signal transduction;Global and overview maps;Lipid metabolism;Carbohydrate metabolism	-1.07364570996517
Unigene8323_All	ko03010//Ribosome	Genetic Information Processing	Translation	1.41587390643401
CL1990.Contig6_All	ko00520//Amino sugar and nucleotide sugar metabolism;ko01100//Metabolic pathways	Metabolism	Global and overview maps;Carbohydrate metabolism	1.80682094482841
Unigene4857_All	ko03010//Ribosome	Genetic Information Processing	Translation	1.06562371996796
Unigene3111_All	ko03010//Ribosome	Genetic Information Processing	Translation	1.14482688080447
CL117.Contig3_All	ko01100//Metabolic pathways;ko00520//Amino sugar and nucleotide sugar metabolism	Metabolism	Global and overview maps;Carbohydrate metabolism	3.67786096433162
Unigene6672_All	ko00565//Ether lipid metabolism;ko00592//alpha-Linolenic acid metabolism;ko04014//Ras signaling pathway;ko04972//Pancreatic secretion;ko04270//Vascular smooth muscle contraction;ko00590//Arachidonic acid metabolism;ko04975//Fat digestion and absorption;ko00591//Linoleic acid metabolism;ko01100//Metabolic pathways;ko00564//Glycerophospholipid metabolism	Metabolism;Environmental Information Processing;Organismal Systems	Digestive system;Global and overview maps;Lipid metabolism;Circulatory system;Signal transduction	1.01855291066127
CL492.Contig3_All	ko04745//Phototransduction - fly;ko04390//Hippo signaling pathway;ko04510//Focal adhesion;ko04921//Oxytocin signaling pathway;ko04670//Leukocyte transendothelial migration;ko04520//Adherens junction;ko04015//Rap1 signaling pathway;ko04391//Hippo signaling pathway - fly;ko04919//Thyroid hormone signaling pathway;ko04714//Thermogenesis;ko04210//Apoptosis;ko04810//Regulation of actin cytoskeleton;ko…	Organismal Systems;Environmental Information Processing;Cellular Processes	Cellular community - eukaryotes;Transport and catabolism;Cell motility;Immune system;Sensory system;Environmental adaptation;Endocrine system;Cell growth and death;Signal transduction	-1.46272934519877
Unigene6476_All	ko04146//Peroxisome	Cellular Processes	Transport and catabolism	-1.10713959543853
CL1060.Contig3_All	ko00052//Galactose metabolism;ko00051//Fructose and mannose metabolism;ko00790//Folate biosynthesis;ko00040//Pentose and glucuronate interconversions;ko01100//Metabolic pathways;ko00561//Glycerolipid metabolism	Metabolism	Lipid metabolism;Carbohydrate metabolism;Metabolism of cofactors and vitamins;Global and overview maps	-1.55033935029091
CL1765.Contig8_All	ko04657//IL-17 signaling pathway	Organismal Systems	Immune system	-1.58419364583758
CL1646.Contig2_All	ko00030//Pentose phosphate pathway;ko01100//Metabolic pathways;ko00260//Glycine, serine and threonine metabolism	Metabolism	Global and overview maps;Amino acid metabolism;Carbohydrate metabolism	-1.49917819510683
CL922.Contig2_All	ko03010//Ribosome	Genetic Information Processing	Translation	0.962941991432608
Unigene397_All	ko03010//Ribosome	Genetic Information Processing	Translation	1.13278622016348
Unigene4347_All	ko04360//Axon guidance	Organismal Systems	Development	4.43256649520775
CL546.Contig8_All	ko04115//p53 signaling pathway;ko04120//Ubiquitin mediated proteolysis;ko04013//MAPK signaling pathway - fly;ko04310//Wnt signaling pathway	Cellular Processes;Environmental Information Processing;Genetic Information Processing	Folding, sorting and degradation;Signal transduction;Cell growth and death	1.62884226136144
CL1491.Contig1_All	ko03010//Ribosome	Genetic Information Processing	Translation	1.33708491781166
CL246.Contig1_All	ko04024//cAMP signaling pathway;ko04261//Adrenergic signaling in cardiomyocytes;ko04022//cGMP-PKG signaling pathway;ko04020//Calcium signaling pathway;ko04970//Salivary secretion;ko04972//Pancreatic secretion;ko04925//Aldosterone synthesis and secretion	Organismal Systems;Environmental Information Processing	Digestive system;Signal transduction;Endocrine system;Circulatory system	-1.72205042010491
CL752.Contig3_All	ko04213//Longevity regulating pathway - multiple species;ko03013//RNA transport	Organismal Systems;Genetic Information Processing	Aging;Translation	1.35385804899819
Unigene8006_All	ko00052//Galactose metabolism;ko00500//Starch and sucrose metabolism;ko01100//Metabolic pathways	Metabolism	Carbohydrate metabolism;Global and overview maps	1.55291493299103
Unigene2079_All	ko00330//Arginine and proline metabolism;ko01100//Metabolic pathways	Metabolism	Amino acid metabolism;Global and overview maps	-1.24799783304302
Unigene1853_All	ko04723//Retrograde endocannabinoid signaling;ko04928//Parathyroid hormone synthesis, secretion and action;ko04371//Apelin signaling pathway;ko04012//ErbB signaling pathway;ko04151//PI3K-Akt signaling pathway;ko04071//Sphingolipid signaling pathway;ko04013//MAPK signaling pathway - fly;ko04350//TGF-beta signaling pathway;ko04915//Estrogen signaling pathway;ko04921//Oxytocin signaling pathway;ko04…	Environmental Information Processing;Organismal Systems;Cellular Processes	Environmental adaptation;Signal transduction;Cellular community - eukaryotes;Endocrine system;Nervous system;Immune system;Transport and catabolism;Cell growth and death;Circulatory system;Development;Cell motility;Excretory system	1.8754309909354
Unigene4856_All	ko03010//Ribosome	Genetic Information Processing	Translation	1.14438420989481
CL1117.Contig2_All	ko04137//Mitophagy - animal;ko04140//Autophagy - animal;ko04068//FoxO signaling pathway	Environmental Information Processing;Cellular Processes	Transport and catabolism;Signal transduction	1.93134589908416
CL1304.Contig2_All	ko00564//Glycerophospholipid metabolism;ko04142//Lysosome	Metabolism;Cellular Processes	Lipid metabolism;Transport and catabolism	1.749769674286
Unigene6512_All	ko00510//N-Glycan biosynthesis;ko01100//Metabolic pathways;ko04514//Cell adhesion molecules (CAMs)	Environmental Information Processing;Metabolism	Glycan biosynthesis and metabolism;Global and overview maps;Signaling molecules and interaction	-1.58822243124155
Unigene8456_All	ko03008//Ribosome biogenesis in eukaryotes	Genetic Information Processing	Translation	0.82911410028676
CL1516.Contig2_All	ko04972//Pancreatic secretion;ko04080//Neuroactive ligand-receptor interaction;ko04974//Protein digestion and absorption	Environmental Information Processing;Organismal Systems	Signaling molecules and interaction;Digestive system	1.3308000497255
CL399.Contig4_All	ko00770//Pantothenate and CoA biosynthesis;ko01100//Metabolic pathways	Metabolism	Global and overview maps;Metabolism of cofactors and vitamins	-1.6412749331146
Unigene3848_All	ko01100//Metabolic pathways;ko00520//Amino sugar and nucleotide sugar metabolism	Metabolism	Global and overview maps;Carbohydrate metabolism	2.10960785455372
Unigene7335_All	ko04611//Platelet activation;ko04530//Tight junction;ko04360//Axon guidance;ko04670//Leukocyte transendothelial migration;ko04510//Focal adhesion;ko04810//Regulation of actin cytoskeleton	Cellular Processes;Organismal Systems	Development;Cell motility;Cellular community - eukaryotes;Immune system	-1.2277171184245
Unigene2984_All	ko03410//Base excision repair	Genetic Information Processing	Replication and repair	-1.91804488146278
CL1425.Contig1_All	ko01200//Carbon metabolism;ko01100//Metabolic pathways;ko00620//Pyruvate metabolism	Metabolism	Global and overview maps;Carbohydrate metabolism	-1.58195292942712
CL105.Contig5_All	ko00983//Drug metabolism - other enzymes;ko00053//Ascorbate and aldarate metabolism;ko00980//Metabolism of xenobiotics by cytochrome P450;ko00982//Drug metabolism - cytochrome P450;ko00860//Porphyrin and chlorophyll metabolism;ko00830//Retinol metabolism;ko00040//Pentose and glucuronate interconversions;ko01100//Metabolic pathways;ko00140//Steroid hormone biosynthesis	Metabolism	Global and overview maps;Xenobiotics biodegradation and metabolism;Lipid metabolism;Carbohydrate metabolism;Metabolism of cofactors and vitamins	1.58603427417856
CL1810.Contig2_All	ko04512//ECM-receptor interaction	Environmental Information Processing	Signaling molecules and interaction	-2.24754934137676
CL513.Contig1_All	ko04310//Wnt signaling pathway;ko04120//Ubiquitin mediated proteolysis;ko04110//Cell cycle;ko04710//Circadian rhythm;ko04350//TGF-beta signaling pathway;ko04114//Oocyte meiosis;ko04141//Protein processing in endoplasmic reticulum;ko04341//Hedgehog signaling pathway - fly	Cellular Processes;Genetic Information Processing;Environmental Information Processing;Organismal Systems	Environmental adaptation;Cell growth and death;Signal transduction;Folding, sorting and degradation	1.41589396865427
CL1303.Contig2_All	ko03010//Ribosome	Genetic Information Processing	Translation	0.963477379598889
CL128.Contig1_All	ko04014//Ras signaling pathway;ko04919//Thyroid hormone signaling pathway;ko04624//Toll and Imd signaling pathway;ko04140//Autophagy - animal	Environmental Information Processing;Cellular Processes;Organismal Systems	Endocrine system;Immune system;Transport and catabolism;Signal transduction	-1.10579753184156
CL1453.Contig3_All	ko04150//mTOR signaling pathway	Environmental Information Processing	Signal transduction	1.6061928710915
Unigene3022_All	ko04640//Hematopoietic cell lineage	Organismal Systems	Immune system	-1.70371939660735
Unigene7613_All	ko03010//Ribosome	Genetic Information Processing	Translation	0.7950010635521
Unigene8053_All	ko00500//Starch and sucrose metabolism;ko00052//Galactose metabolism;ko01100//Metabolic pathways	Metabolism	Global and overview maps;Carbohydrate metabolism	2.15671305317037
Unigene7668_All	ko04976//Bile secretion;ko04024//cAMP signaling pathway;ko04960//Aldosterone-regulated sodium reabsorption;ko04972//Pancreatic secretion;ko04022//cGMP-PKG signaling pathway;ko04978//Mineral absorption;ko04973//Carbohydrate digestion and absorption;ko04911//Insulin secretion;ko04919//Thyroid hormone signaling pathway;ko04261//Adrenergic signaling in cardiomyocytes;ko04961//Endocrine and other fact…	Organismal Systems;Environmental Information Processing	Digestive system;Signal transduction;Endocrine system;Circulatory system;Excretory system	-2.42396658943616
Unigene5775_All	ko00562//Inositol phosphate metabolism;ko00280//Valine, leucine and isoleucine degradation;ko01100//Metabolic pathways;ko01200//Carbon metabolism;ko00410//beta-Alanine metabolism;ko00640//Propanoate metabolism	Metabolism	Global and overview maps;Amino acid metabolism;Carbohydrate metabolism;Metabolism of other amino acids	-1.03310265528847
Unigene2789_All	ko03410//Base excision repair	Genetic Information Processing	Replication and repair	-1.33493861641963
Unigene3202_All	ko00592//alpha-Linolenic acid metabolism;ko04270//Vascular smooth muscle contraction;ko00590//Arachidonic acid metabolism;ko04750//Inflammatory mediator regulation of TRP channels;ko04014//Ras signaling pathway;ko01100//Metabolic pathways;ko00565//Ether lipid metabolism;ko00591//Linoleic acid metabolism;ko00564//Glycerophospholipid metabolism	Organismal Systems;Environmental Information Processing;Metabolism	Signal transduction;Circulatory system;Global and overview maps;Sensory system;Lipid metabolism	-1.67812837595765
CL579.Contig2_All	ko00510//N-Glycan biosynthesis;ko01100//Metabolic pathways	Metabolism	Glycan biosynthesis and metabolism;Global and overview maps	0.942663494579592
Unigene3863_All	ko00330//Arginine and proline metabolism;ko01100//Metabolic pathways	Metabolism	Global and overview maps;Amino acid metabolism	-1.1862720144352
Unigene533_All	ko04974//Protein digestion and absorption;ko04972//Pancreatic secretion	Organismal Systems	Digestive system	1.47185919540439
CL1432.Contig2_All	ko04014//Ras signaling pathway	Environmental Information Processing	Signal transduction	1.52593565172437
Unigene7962_All	ko04972//Pancreatic secretion;ko04974//Protein digestion and absorption;ko04080//Neuroactive ligand-receptor interaction	Environmental Information Processing;Organismal Systems	Digestive system;Signaling molecules and interaction	1.44883092300204
Unigene6925_All	ko03010//Ribosome	Genetic Information Processing	Translation	2.4558379118775
CL1057.Contig3_All	ko04920//Adipocytokine signaling pathway;ko03320//PPAR signaling pathway;ko00071//Fatty acid degradation;ko01212//Fatty acid metabolism;ko04714//Thermogenesis;ko04152//AMPK signaling pathway;ko04922//Glucagon signaling pathway	Organismal Systems;Environmental Information Processing;Metabolism	Global and overview maps;Signal transduction;Endocrine system;Lipid metabolism;Environmental adaptation	1.56327884012902
Unigene8428_All	ko04714//Thermogenesis	Organismal Systems	Environmental adaptation	1.44223078957311
CL995.Contig2_All	ko03020//RNA polymerase;ko04623//Cytosolic DNA-sensing pathway	Organismal Systems;Genetic Information Processing	Immune system;Transcription	1.02761525991771
CL901.Contig3_All	ko04640//Hematopoietic cell lineage	Organismal Systems	Immune system	1.96968377201534
CL998.Contig4_All	ko04512//ECM-receptor interaction;ko04014//Ras signaling pathway;ko04611//Platelet activation;ko04066//HIF-1 signaling pathway;ko04610//Complement and coagulation cascades;ko04010//MAPK signaling pathway;ko04151//PI3K-Akt signaling pathway;ko04510//Focal adhesion;ko04015//Rap1 signaling pathway	Cellular Processes;Environmental Information Processing;Organismal Systems	Signaling molecules and interaction;Signal transduction;Immune system;Cellular community - eukaryotes	1.64299693785157
CL1449.Contig1_All	ko04145//Phagosome;ko04966//Collecting duct acid secretion;ko00190//Oxidative phosphorylation;ko04721//Synaptic vesicle cycle;ko04142//Lysosome;ko01100//Metabolic pathways	Metabolism;Organismal Systems;Cellular Processes	Excretory system;Transport and catabolism;Global and overview maps;Energy metabolism;Nervous system	-0.870685327826483
Unigene5706_All	ko03010//Ribosome	Genetic Information Processing	Translation	1.29211507653889
Unigene3115_All	ko03010//Ribosome	Genetic Information Processing	Translation	1.11283843778808
CL150.Contig2_All	ko04657//IL-17 signaling pathway	Organismal Systems	Immune system	1.37314080296221
Unigene4209_All	ko00520//Amino sugar and nucleotide sugar metabolism;ko01100//Metabolic pathways	Metabolism	Carbohydrate metabolism;Global and overview maps	3.06584932108257
Unigene4985_All	ko04612//Antigen processing and presentation;ko04210//Apoptosis;ko04140//Autophagy - animal;ko04142//Lysosome;ko04621//NOD-like receptor signaling pathway;ko04924//Renin secretion	Organismal Systems;Cellular Processes	Cell growth and death;Immune system;Endocrine system;Transport and catabolism	0.813889124089877
Unigene7110_All	ko04024//cAMP signaling pathway	Environmental Information Processing	Signal transduction	-1.02271077023226
Unigene3815_All	ko04657//IL-17 signaling pathway	Organismal Systems	Immune system	-0.991272925865944
Unigene680_All	ko04142//Lysosome	Cellular Processes	Transport and catabolism	2.67921167536569
Unigene3611_All	ko04919//Thyroid hormone signaling pathway;ko04141//Protein processing in endoplasmic reticulum;ko04714//Thermogenesis	Genetic Information Processing;Organismal Systems	Folding, sorting and degradation;Environmental adaptation;Endocrine system	-1.45812711702497
CL1811.Contig2_All	ko03010//Ribosome	Genetic Information Processing	Translation	1.07066064681033
CL143.Contig2_All	ko04711//Circadian rhythm - fly	Organismal Systems	Environmental adaptation	-2.45106869148518
CL1093.Contig1_All	ko04623//Cytosolic DNA-sensing pathway	Organismal Systems	Immune system	-2.40281457665629
CL1817.Contig2_All	ko00620//Pyruvate metabolism;ko01230//Biosynthesis of amino acids;ko00230//Purine metabolism;ko01100//Metabolic pathways;ko01200//Carbon metabolism;ko00010//Glycolysis / Gluconeogenesis;ko04922//Glucagon signaling pathway	Metabolism;Organismal Systems	Nucleotide metabolism;Endocrine system;Carbohydrate metabolism;Global and overview maps	-2.48195917331059
Unigene3056_All	ko03010//Ribosome	Genetic Information Processing	Translation	1.53295150371355
CL961.Contig1_All	ko04510//Focal adhesion;ko04512//ECM-receptor interaction;ko04151//PI3K-Akt signaling pathway	Cellular Processes;Environmental Information Processing	Cellular community - eukaryotes;Signaling molecules and interaction;Signal transduction	1.41261606486523
Unigene417_All	ko03010//Ribosome	Genetic Information Processing	Translation	1.23124479181937
CL641.Contig1_All	ko04141//Protein processing in endoplasmic reticulum	Genetic Information Processing	Folding, sorting and degradation	-2.10646706993196
Unigene3281_All	ko03015//mRNA surveillance pathway;ko03013//RNA transport	Genetic Information Processing	Translation	1.96028924618835
